# Supplementary material for: Ethanol exposure increases mutation rate through error-prone polymerases
Source: Nat Commun. 2020 Jul 21;11:3664. doi: 10.1038/s41467-020-17447-3 (PMC7374746; doi:10.1038/s41467-020-17447-3)
Supplement: Supplementary file 4 — Supplementary Data 1 [file 41467_2020_17447_MOESM4_ESM.xls]

## Sheet: Data_Info
Sample	name of sample
Can1 position	nucleotide position in CAN1 ORF
Mutation	mutation
Type	type
Sequencing data is deposited at GenBank.

## Sheet: 0% EtOH
	Sample	Can1 position	Mutation	Type
	1-B10-1	1166	C:A	Transversion	Nonsyn
	1-B10-2	452	C:A	Transversion	Nonsyn
	1-B10-a	273	A:T	Transversion	Nonsyn
	1-B10-b	567	C:A	Transversion	Syn
	1-B2-a	1378	G:A	Transition	Nonsyn
	1-B2-b	332	C:A	Transversion	Nonsyn
	1-B3	973	G:T	Transversion	Nonsyn
	1-B3-b	461	C:A	Transversion	Nonsyn
	1-B4-1	994	T:C	Transition	Nonsyn
	1-B4-a	182	G:GG	INSERTION	GG:GGG
	1-B4-b	998	TTGGCTCTCTATTATTCATTGGACTTTTAGTTCCATACAATGACCCTAAACTAACACAATCTACTTCCTACGTTTCTACTTCTCCCTTTATTATTGCTATTGAGAACTCTGGTACAAAGGTTTTGCCACATATCTTCAACGCTGTTATCTTAACAACCATTATTTCTGCCGCAAATTCAAATATTTACG	DELETION	TTGG dup
	1-B5-1	113	C:A	Transversion	Stop
	1-B5-3	434	C:A	Transversion	Nonsyn
	1-B5-a	1537	C:T	Transition	Stop
	1-B5-b	617	G	DELETION	AG:A
	1-B6-2	482	T:G	Transversion	Nonsyn
	1-B6-3	1323	A	DELETION	CA:C
	1-B6-4	211	AT	DELETION	AG rich
	1-B6-b	1214	C:T	Transition	Nonsyn
	1-B7-1	452	C:A	Transversion	Nonsyn
	1-B7-2	435	A:ATTT	INSERTION	TT:TTTTT
	1-B7-4	886	A:T	Transversion	Nonsyn
	1-B7-4	887	C:T	Transition	Nonsyn
	1-B7-a	1265	T:A	Transversion	Nonsyn
	1-B8-1	1178	A:T	Transversion	Frameshifted
	1-B8-1	545	C	DELETION	CCC:CC
	1-B8-3	718	G:A	Transition	Nonsyn
	1-B8-a	595	G	DELETION	AG:A
	1-B9-a	1477	A:T	Transversion	Stop
	1-B9-b	1178	A:T	Transversion	Nonsyn
	1-C10-a	509	G:T	Transversion	Nonsyn
	1-C10-b	247	G:T	Transversion	Stop
	1-C2-a	1035	C:A	Transversion	Stop
	1-C2-b	552	A:C	Transversion	Nonsyn
	1-C3-a	927	A:C	Transversion	Nonsyn
	1-C3-a	705	T:G	Transversion	Syn
	1-C3-b	299	G:T	Transversion	Nonsyn
	1-C3-b	653	T:TT	INSERTION	TT:TTT
	1-C4-a	892	C:A	Transversion	Nonsyn
	1-C4-b	378	T:G	Transversion	Stop
	1-C5-b	350	CCGGCCCAGTGGGCGCTCTTATATCATATTTATTTATGGGTTCTTTGGCATATTCTGTCACGCAGTCCTTGGGTGAAATGGCTACATTCATCCCTGTTACATCCTCTTTCACAGTTTTCTCACAAAGATTCCTTTCTCCAGCATTTGGTGCGGCCAATGGTTACATGTATTGGTTTTCTTGGGCAATCACTTTTGCCCTGGAACTTAGTGTAGTTGGCCAAGTCATTCAATTTTGGACGTACAAAGTTCCACTGGCGGCATGGATTAGTATTTTTTGGGTAATTATCACAATAATGAACTTGTTCCCTGTCAAATATTACGGTGAATTCGAGTTCTGGGTCGCTTCCATCAAAGTTTTAGCCATTATCGGGTTTCTAATATACTGTTTTTGTATGGTTT…	DELETION	CG rich
	1-C6-a	993	C:G	Transversion	Nonsyn
	1-C6-b	612	G:A	Transition	Stop
	1-C7-a	1185	C:A	Transversion	Stop
	1-C7-b	1034	A:S	1Ts:1Tv	Nonsyn
	1-C7-b	973	G:T	Transversion	Nonsyn
	1-C7-b	1182	T:S	1Ts:1Tv	1N:1S:0*
	1-C8-a	682	T:G	Transversion	Frameshifted
	1-C8-a	653	T:TT	INSERTION	TT:TTT
	1-C9-a	1184	A:C	Transversion	Frameshifted
	1-C9-a	707	T	DELETION	TTTT:TTT
	1-C9-b	1184	A:C	Transversion	Nonsyn
	1-D10-1	274	C:A	Transversion	Nonsyn
	1-D10-3	512	A	DELETION	TA:T
	1-D10-3	653	T:TT	INSERTION	TT:TTT
	1-D10-a	1043	C	DELETION	CCC:CC
	1-D2-1	1189	G:C	Transversion	Nonsyn
	1-D2-a	1651	A:T	Transversion	Stop
	1-D2-b	1068	C:G	Transversion	Stop
	1-D3-1	1409	C:A	Transversion	Stop
	1-D3-2	667	T:C	Transition	Nonsyn
	1-D3-a	389	G:A	Transition	Frameshifted
	1-D3-a	72	T	DELETION	TTT:TT
	1-D3-b	654	C:A	Transversion	Nonsyn
	1-D3-b	923	G:T	Transversion	Nonsyn
	1-D4	838	G:T	Transversion	Frameshifted
	1-D4	707	T	DELETION	TTTT:TTT
	1-D4-a	274	C:A	Transversion	Nonsyn
	1-D5	619	A:AT	INSERTION	TTTTTT:TTTTTTT
	1-D5-a	470	C:A	Transversion	Stop
	1-D6-1	530	G:A	Transition	Stop
	1-D6-2	229	G:T	Transversion	Stop
	1-D6-a	1028	T:G	Transversion	Frameshifted
	1-D6-a	653	T:TT	INSERTION	TT:TTT
	1-D6-b	1214	C:T	Transition	Nonsyn
	1-D7-1	530	G:A	Transition	Stop
	1-D7-2	1211	T:C	Transition	Nonsyn
	1-D7-4	1598	C:A	Transversion	Nonsyn
	1-D7-a	1262	G:A	Transition	Nonsyn
	1-D7-b	902	A:T	Transversion	Nonsyn
	1-D8-2	281	G:T	Transversion	Nonsyn
	1-D8-3	482	T:C	Transition	Nonsyn
	1-D8-4	515	T:G	Transversion	Nonsyn
	1-D8-a	973	G:T	Transversion	Nonsyn
	1-D8-b	238	C:T	Transition	Stop
	1-D9-1	973	G:T	Transversion	Nonsyn
	1-D9-3	619	A:AT	INSERTION	TTTTTT:TTTTTTT
	1-D9-a	807	G:A	Transition	Stop
	1-D9-b	671	G:A	Transition	Nonsyn
	1-E2-a	1163	C:T	Transition	Nonsyn
	1-E2-b	739	T:TT	INSERTION	TTTTT:TTTTTT
	1-E3-a	316	C:A	Transversion	Nonsyn
	1-E3-b	718	G	DELETION	GGG:GG
	1-E3-b	653	T:TT	INSERTION	TT:TTT
	1-E4-a	1195	C:T	Transition	Nonsyn
	1-E5-a	671	G:A	Transition	Nonsyn
	1-E6-a	533	C:G	Transversion	Nonsyn
	1-E6-a	508	G:C	Transversion	Nonsyn
	1-E7-a	591	C:G	Transversion	Stop
	1-E7-b	263	T:C	Transition	Nonsyn
	1-E8-a	48	C:G	Transversion	Stop
	1-E8-b	895	G:T	Transversion	Frameshifted
	1-E8-b	653	T:TT	INSERTION	TT:TTT
	1-E9-a	1196	G:A	Transition	Frameshifted
	1-E9-a	739	T	DELETION	TTTTT:TTTT
	1-E9-b	1196	G:A	Transition	Nonsyn
	1-F10-b	1035	C:A	Transversion	Frameshifted
	1-F10-b	682	T	DELETION	TT:T
	1-F2-b	1278	AGTTTTCGTTACTGCTGCATTTGGCGCTTTGGCTTACATGGAGACATCTACTGGTGGTGACAA	DELETION	AGTTTTCG dup
	1-F3-1	1477	A:T	Transversion	Stop
	1-F3-2	235	GT	DELETION	AG rich
	1-F3-3	938	C:A	Transversion	Nonsyn
	1-F3-a	1756	T	DELETION	TTTT:TTT
	1-F3-b	521	G:A	Transition	Stop
	1-F4-1	1166	C:A	Transversion	Nonsyn
	1-F4-3	1035	C:A	Transversion	Stop
	1-F4-a	1214	C:G	Transversion	Stop
	1-F5-1	1617	T:TGCCGCCTATATCTCTATTTTCCTGTTCTTAGCT	INSERTION	GCCGCCTATATCTCTATTTTCCTGTTCTTAGCT Dup
	1-F5-4	232	G:T	Transversion	Stop
	1-F6-2	421	G:A	Transition	Nonsyn
	1-F6-a	424	G:T	Transversion	Stop
	1-F8	142	G:T	Transversion	Stop
	1-F8-a	711	C:CC	INSERTION	CC:CCC
	1-F8-a	1185	C:G	Transversion	Frameshifted
	1-F9-a	551	A:G	Transition	Nonsyn
	1-F9-b	353	G:A	Transition	Nonsyn
	1-G10-a	1310	C:A	Transversion	Frameshifted
	1-G10-a	1072	T	DELETION	TTT:TT
	1-G10-a	1086	T	DELETION	TTT:TT
	1-G10-a	1162	T	DELETION	TTT:TT
	1-G10-b	896	G:T	Transversion	Nonsyn
	1-G2-a	741	T:A	Transversion	Stop
	1-G3-a	1491	C	DELETION	GC:G
	1-G3-b	1244	C:G	Transversion	Stop
	1-G4-a	682	T:C	Transition	Nonsyn
	1-G4-b	262	C:A	Transversion	Nonsyn
	1-G5-a	969	A	DELETION	AAAAAA:AAAAA
	1-G5-b	1035	C:A	Transversion	Stop
	1-G6-a	31	G:T	Transversion	Stop
	1-G7-a	1244	C:G	Transversion	Stop
	1-G7-b	619	A:AT	INSERTION	TTTTTT:TTTTTTT
	1-G8-a	1195	C:T	Transition	Nonsyn
	1-G9-a	254	A	DELETION	AG rich

## Sheet: 6% EtOH
	Sample	Can1 position	Mutation	Type
	3-B2-1	521	G:A	Transition	Stop
	3-B2-1	653	T:TT	INSERTION	TT:TTT
	3-B2-2	1565	T	DELETION	TT:T
	3-B2-3	896	G:T	Transversion	Nonsyn
	3-B3	1205	T:C	Transition	Nonsyn
	3-B4-1	1175	C	DELETION	TC:T
	3-B4-1	1169	C:A	Transversion	Nonsyn
	3-B4-3	1598	C:A	Transversion	Nonsyn
	3-B4-4	268	C:T	Transition	Stop
	3-B6	527	C:A	Transversion	Nonsyn
	3-B7-1	1208	G:A	Transition	Nonsyn
	3-B7-3	1208	G:A	Transition	Frameshifted
	3-B7-3	541	T	DELETION	TTTT:TTT
	3-B8-1	65	C	DELETION	CCC:CC
	3-B8-3	585	G:A	Transition	Stop
	3-B9	1538	A:G	Transition	Nonsyn
	3-D2-1	627	G:A	Transition	Stop
	3-D2-2	1505	C:G	Transversion	Nonsyn
	3-D2-2	1504	G:T	Transversion	Nonsyn
	3-D2-3	566	G:GT	INSERTION	GG:GGT
	3-D2-3	1162	T	DELETION	TTT:TT
	3-D3-1	1301	G:A	Transition	Nonsyn
	3-D3-2	91	C:T	Transition	Stop
	3-D3-2	653	T:TT	INSERTION	TT:TTT
	3-D8-1	896	G:A	Transition	Nonsyn
	3-D9	520	T:C	Transition	Nonsyn
	3-F2	910	G:C	Transversion	Nonsyn
	3-F2	705	T:C	Transition	Syn
	3-F30-1	1035	C:A	Transversion	Stop
	3-F30-3	1028	T:G	Transversion	Nonsyn
	3-F4	1617	T:TTTGCTGCCGCCTATATCTCTATTTTCCTGTTCTTAGCT	INSERTION	TTGCTGCCGCCTATATCTCTATTTTCCTGTTCTTAGCT
	3-F5	313	G:T	Transversion	Nonsyn
	3-F6-1	374	C:T	Transition	Nonsyn
	3-F7-1	1209	T	DELETION	GT:G
	3-F8-1	955	A:T	Transversion	Stop
	6-B10-a	434	C:A	Transversion	Nonsyn
	6-B10-b	892	C:T	Transition	Stop
	6-B2-a	531	G:A	Transition	Stop
	6-B2-b	290	C:A	Transversion	Nonsyn
	6-B3-a	341	T:G	Transversion	Nonsyn
	6-B3-b	1379	G:A	Transition	Nonsyn
	6-B4-a	995	A:G	Transition	Frameshifted
	6-B4-a	653	T:TT	INSERTION	TT:TTT
	6-B4-b	52	G:T	Transversion	Stop
	6-B5-a	895	G:A	Transition	Nonsyn
	6-B6-a	995	A:G	Transition	Nonsyn
	6-B7-a	1053	A:AA	INSERTION	AACACAA:AACAACAA
	6-B7-a	1202	T	DELETION	TTTT:TTT
	6-B7-b	497	G:A	Transition	Nonsyn
	6-B8-a	832	A:T	Transversion	Stop
	6-B8-b	298	G:A	Transition	Nonsyn
	6-B9-a	442	C:T	Transition	Nonsyn
	6-B9-b	1006	CT	DELETION	CTCTCT:CTCT
	6-C10-a	1166	C:G	Transversion	Nonsyn
	6-C2-b	1264	G:T	Transversion	Nonsyn
	6-C2-b	580	T	DELETION	TTTT:TTT
	6-C3-a	311	C:T	Transition	Nonsyn
	6-C3-b	938	C:T	Transition	Nonsyn
	6-C4-a	922	G:A	Transition	Nonsyn
	6-C4-b	1358	T:G	Transversion	Stop
	6-C6-a	415	T:C	Transition	Nonsyn
	6-C7-a	1166	C:A	Transversion	Nonsyn
	6-C7-b	1166	C:A	Transversion	Nonsyn
	6-C8-a	274	C:T	Transition	Nonsyn
	6-C9-a	1214	C:G	Transversion	Stop
	6-D10-b	1196	G:A	Transition	Nonsyn
	6-D10-b	705	T:G	Transversion	Syn
	6-D2-a	1163	C:A	Transversion	Nonsyn
	6-D2-b	352	G:A	Transition	Nonsyn
	6-D3-b	1195	C:T	Transition	Nonsyn
	6-D3-b	1274	T	DELETION	TT:T
	6-D4-a	356	C:T	Transition	Nonsyn
	6-D4-b	1099	G:T	Transversion	Stop
	6-D5-a	703	G:A	Transition	Nonsyn
	6-D5-a	707	T:TG	INSERTION	T:TG
	6-D5-b	424	G:T	Transversion	Stop
	6-D7-a	1241	T:G	Transversion	Nonsyn
	6-D8-a	653	T	DELETION	TT:T
	6-D8-b	892	C:A	Transversion	Nonsyn
	6-D9-a	1205	T:G	Transversion	Nonsyn
	6-E10-a	424	G:A	Transition	Nonsyn
	6-E10-b	892	C:A	Transversion	Nonsyn
	6-E2-a	1166	C:T	Transition	Nonsyn
	6-E2-b	1183	T:TT	INSERTION	TTT:TTTT
	6-E3-a	274	C:G	Transversion	Nonsyn
	6-E3-b	1323	A	DELETION	CA:C
	6-E4-a	247	G:T	Transversion	Stop
	6-E4-b	986	T:G	Transversion	Stop
	6-E5-a	1500	T:A	Transversion	Stop
	6-E5-b	784	T	DELETION	TT:T
	6-E6-a	892	C:T	Transition	Stop
	6-E6-b	352	G:C	Transversion	Nonsyn
	6-E7-a	448	A	DELETION	TTCATCC dup?
	6-E7-b	838	G:T	Transversion	Stop
	6-E7-b	908	T:R	Transversion	Nonsyn
	6-E7-b	905	T:S	1Ts:1Tv	Nonsyn
	6-E8-a	1185	C:A	Transversion	Stop
	6-E8-b	521	G	DELETION	GG:G
	6-E9-a	550	G:T	Transversion	Stop
	6-E9-a	653	T:TT	INSERTION	TT:TTT
	6-E9-b	1099	G:T	Transversion	Stop
	6-F10-a	530	G:A	Transition	Stop
	6-F10-b	911	G:T	Transversion	Nonsyn
	6-F2-a	301	A:C	Transversion	Nonsyn
	6-F3-a	681	G:T	Transversion	Nonsyn
	6-F3-b	314	G:A	Transition	Nonsyn
	6-F4-a	705	T:A	Transversion	Syn
	6-F4-a	554	T:C	Transition	Nonsyn
	6-F4-b	1148	T:A	Transversion	Stop
	6-F5-a	938	C:G	Transversion	Nonsyn
	6-F6-a	925	G:T	Transversion	Stop
	6-F6-b	806	G:A	Transition	Stop
	6-F7-a	1501	T:G	Transversion	Nonsyn
	6-F7-b	653	T:TW	INSERTION	TT:TTW
	6-F8-b	84	A:AA	INSERTION	AA:AAA
	6-F8-b	1379	G:A	Transition	Frameshifted
	6-F9-a	612	G:A	Transition	Frameshifted
	6-F9-a	620	T	DELETION	TTTTTT:TTTTT
	6-F9-a	564	T:TG	INSERTION	GG:GGG
	6-F9-b	1220	A:S	1Ts:1Tv	Frameshifted
	6-F9-b	901	G:A	Transition	Frameshifted
	6-F9-b	707	T:TT	INSERTION	TTTT:TTTTT
	6-G10-a	905	T:G	Transversion	Nonsyn
	6-G2-b	1148	T:G	Transversion	Stop
	6-G3-b	402	T:G	Transversion	Stop
	6-G4-b	739	T:TT	INSERTION	TTTTT:TTTTTT
	6-G5-a	943	A:T	Transversion	Stop
	6-G5-b	416	C:T	Transition	Nonsyn
	6-G6-a	1018	G:C	Transversion	Nonsyn
	6-G6-b	530	G:T	Transversion	Nonsyn
	6-G7-a	1211	T:C	Transition	Nonsyn
	6-G7-b	356	C:T	Transition	Nonsyn
	6-G8-a	893	A:G	Transition	Nonsyn
	6-G8-b	681	G:C	Transversion	Nonsyn
	6-G9-a	895	G:T	Transversion	Nonsyn
																GGT	C:T	Transition
