# Supplementary material for: Ethanol exposure increases mutation rate through error-prone polymerases
Source: Nat Commun. 2020 Jul 21;11:3664. doi: 10.1038/s41467-020-17447-3 (PMC7374746; doi:10.1038/s41467-020-17447-3)
Supplement: Supplementary file 5 — Supplementary Data 2 [file 41467_2020_17447_MOESM5_ESM.xls]

## Sheet: T0_E2
gene	locus	value_1	value_2	log2(fold_change)	p_value	q_value
-	chrII:273977-274225	0	28.4892	inf	5e-05	0.00040214
-	chrII:226796-227301	0	3.76156	inf	0.00105	0.00575306
-	chrIV:645138-645667	0	3.94889	inf	0.0001	0.000750732
-	chrVI:181225-181746	0	3.53766	inf	0.0012	0.00648046
-	chrX:204339-204637	0	8.18764	inf	0.00085	0.0047971
-	chrXI:457926-458288	0	10.5603	inf	0.00015	0.00107595
-	chrXII:448630-449166	0	4.3174	inf	0.00035	0.00225263
-	chrXII:688091-688705	0	7.30221	inf	5e-05	0.00040214
-	chrXV:1076308-1076533	0	23.2167	inf	0.00045	0.00278802
-	chrIX:324115-324374	22.6818	0	-inf	5e-05	0.00040214
-	chrVII:110509-110696	135.271	0	-inf	5e-05	0.00040214
-	chrIX:426746-432352	1.07512	23.5265	4.45171	0.0005	0.00305087
-	chrV:176258-177087	4.85259	30.6681	2.65991	0.0004	0.00253393
-	chrXVI:55739-56638	3.8046	21.229	2.48022	0.0006	0.0035571
-	chrI:16974-18187	3.97942	21.9209	2.46168	0.00115	0.00623433
-	chrIV:358363-359457	1.95196	8.70287	2.15657	0.00905	0.0356064
-	chrXIII:480824-481473	36.8448	150.289	2.0282	5e-05	0.00040214
-	chrXI:16247-21670	5.70034	23.099	2.01871	0.0028	0.0132659
-	chrIV:505281-507305	5.39178	20.2424	1.90854	0.0002	0.00139554
-	chrVII:17956-20177	6.34677	22.187	1.80562	0.0001	0.000750732
-	chrIV:979528-980187	17.841	56.7937	1.67053	0.00175	0.00883303
-	chrXIII:370767-372089	6.19265	17.7153	1.51637	0.0046	0.0203251
-	chrVIII:389439-390018	19.1332	46.9205	1.29414	0.0114	0.0431944
-	chrVII:567641-568773	16.373	38.2477	1.22405	0.00805	0.0323954
-	chrV:431740-432344	50.9788	109.784	1.1067	0.00465	0.0204658
-	chrXII:656907-658173	34.84	9.75471	-1.83657	0.01215	0.0453654
-	chrXII:1030020-1030731	46.3092	11.8356	-1.96817	0.0019	0.00947144
-	chrV:449137-449393	434.912	88.7199	-2.29339	0.0003	0.00198754
-	chrXV:1003952-1004257	95.3945	10.3552	-3.20355	0.0045	0.0199929
AAD16	chrVI:14304-14763	35.7795	216.982	2.60037	5e-05	0.00040214
AAD6	chrVI:14792-15431	26.7536	227.791	3.08991	5e-05	0.00040214
AAT1	chrXI:237535-238891	89.1544	47.6691	-0.903252	0.01065	0.0409303
ACH1	chrII:194121-195702	23.0867	71.8426	1.63778	5e-05	0.00040214
ACM1	chrXVI:38168-38798	81.0875	25.353	-1.67732	0.0002	0.00139554
ACO1	chrXII:735211-737548	229.019	62.8191	-1.86619	5e-05	0.00040214
ACO2	chrX:56443-58813	45.1201	6.29817	-2.84077	5e-05	0.00040214
ACS2	chrXII:445523-447575	144.569	52.9263	-1.44971	0.0001	0.000750732
ADE1	chrI:169182-171727	344.016	66.0626	-2.38057	5e-05	0.00040214
ADE12	chrXIV:230790-235864	386.03	80.93	-2.25397	5e-05	0.00040214
ADE13	chrXII:844281-845730	462.685	116.723	-1.98694	5e-05	0.00040214
ADE16,RPL15A	chrXII:198783-202716	6646.17	245.035	-4.76146	5e-05	0.00040214
ADE5%2C7	chrVII:56481-58890	308.548	51.5111	-2.58254	5e-05	0.00040214
ADE6	chrVII:611888-615965	109.473	36.8068	-1.57253	5e-05	0.00040214
ADF1	chrIII:23522-23981	157.213	29.375	-2.42006	0.00015	0.00107595
ADH2	chrXIII:872903-874557	48.8854	7.50671	-2.70315	5e-05	0.00040214
ADH3	chrXIII:434787-435915	589.283	271.052	-1.12039	0.00365	0.0166764
ADH5	chrII:533761-534817	52.7454	123.625	1.22886	0.00035	0.00225263
ADK1	chrIV:916485-917154	1676.53	198.976	-3.07481	5e-05	0.00040214
ADP1	chrIII:133723-136873	27.6162	69.7308	1.33628	0.00015	0.00107595
ADR1	chrIV:895034-899226	2.51052	64.2736	4.67817	5e-05	0.00040214
AFT1,HSF1	chrVII:368304-374250	49.6499	130.42	1.3933	0.00145	0.00757655
AGA1	chrXIV:703698-705876	65.7031	12.4041	-2.40514	5e-05	0.00040214
AGP1	chrIII:76017-77919	37.5322	71.7612	0.935076	0.00815	0.0327277
AGP2	chrII:499651-501442	11.1983	26.8665	1.26253	0.00195	0.00962706
AHA1	chrIV:892874-893927	204.079	482.956	1.24276	0.0015	0.00781608
AIM1,GCV3,PTA1,SPC72,YAL045C	chrI:54944-61185	907.527	242.838	-1.90195	0.00765	0.0311638
AIM17	chrVIII:64459-65859	24.7572	148.457	2.58413	5e-05	0.00040214
AIM21	chrIX:360884-362924	27.3372	54.4855	0.995005	0.0055	0.0235095
AIM23	chrX:161912-165516	23.6548	55.3401	1.2262	0.01015	0.0392764
AIM39	chrXV:230084-231272	23.7299	51.4174	1.11555	0.0027	0.0128352
AIM5	chrII:735719-736040	331.369	137	-1.27427	0.00125	0.0067119
AIM7	chrIV:578662-579112	244.825	111.678	-1.1324	0.0017	0.008627
AIR1	chrIX:210922-212005	89.319	10.5628	-3.07997	5e-05	0.00040214
AIR2	chrIV:141852-145550	35.6345	95.5795	1.42343	0.00395	0.017902
AKL1	chrII:356860-360187	17.731	79.1465	2.15825	5e-05	0.00040214
ALA1	chrXV:944540-949377	120.599	41.2198	-1.54881	0.00015	0.00107595
ALD4	chrXV:1036750-1044327	43.348	295.423	2.76874	0.0002	0.00139554
ALD5	chrV:304029-305592	165.947	29.8485	-2.47499	5e-05	0.00040214
ALD6	chrXVI:432587-434090	1022.47	157.01	-2.70313	5e-05	0.00040214
ALG5	chrXVI:120162-121167	135.787	42.2036	-1.6859	5e-05	0.00040214
AMA1	chrVII:945144-947019	2.39522	8.35728	1.80288	0.0047	0.0206054
AMN1	chrII:549572-558502	363.099	82.4763	-2.13831	0.00015	0.00107595
AMS1	chrVII:210415-213667	3.62095	51.5429	3.83133	5e-05	0.00040214
ANP1	chrV:83049-84552	86.76	36.7925	-1.23762	0.001	0.00554376
ANT1	chrXVI:791185-792470	95.1335	41.7734	-1.18737	0.00125	0.0067119
APA1	chrIII:35546-38942	381.841	1255.82	1.71758	0.0016	0.00823066
APC4,YDR118W-A	chrIV:685881-687900	13.562	75.4535	2.47601	5e-05	0.00040214
APE2,ELF1,RPS27A	chrXI:153160-159295	6249.63	849.448	-2.87917	0.0029	0.0136479
APL3	chrII:147208-150286	11.2134	22.2342	0.987562	0.0072	0.029652
APQ12	chrIX:277722-278139	394.401	154.853	-1.34877	0.00055	0.00330939
APT1	chrXIII:226947-234730	493.036	39.1104	-3.65607	0.00265	0.0126402
APT2	chrIV:1342276-1345197	152.339	48.415	-1.65376	0.0123	0.0457437
ARD1	chrVIII:127690-133107	171.647	40.2371	-2.09285	0.01045	0.0402714
ARF1,RPL35A	chrIV:116190-121823	4219.69	499.036	-3.07992	0.0006	0.0035571
ARG4	chrVIII:140010-141402	50.2812	95.9303	0.931968	0.00855	0.034043
ARK1	chrXIV:593061-597539	16.9835	62.6673	1.88357	0.00625	0.0261989
ARO10	chrIV:1230064-1236255	25.0311	249.108	3.31498	5e-05	0.00040214
ARO2	chrVII:225946-227659	431.585	97.1191	-2.15182	5e-05	0.00040214
ARO4	chrII:716653-720604	467.958	39.1344	-3.57987	5e-05	0.00040214
ARO9	chrVIII:375411-380420	78.1089	247.602	1.66446	0.0019	0.00947144
ASC1	chrXIII:499455-500688	5133.43	128.839	-5.31628	5e-05	0.00040214
ASE1	chrXV:432185-436582	11.3264	34.0567	1.58825	0.00595	0.0250906
ASP1	chrIV:1108701-1109847	305.101	42.2882	-2.85096	5e-05	0.00040214
ATC1,YDR183C-A	chrIV:830396-831513	173.348	22.8999	-2.92026	5e-05	0.00040214
ATF2	chrVII:848719-850786	39.0287	12.4149	-1.65246	0.00045	0.00278802
ATG1	chrVII:160064-162758	8.28196	48.711	2.5562	5e-05	0.00040214
ATG14	chrII:493073-494115	9.23671	37.5335	2.02273	0.00025	0.00170435
ATG16,YMR158C-A	chrXIII:573067-574990	10.8851	41.8528	1.94297	5e-05	0.00040214
ATG19	chrXV:168726-169974	78.4979	182.421	1.21654	0.0008	0.00456057
ATG2	chrXIV:191323-196102	4.09717	19.1402	2.2239	5e-05	0.00040214
ATG20	chrIV:256632-258555	25.7502	90.9256	1.8201	5e-05	0.00040214
ATG26	chrXII:530796-534393	13.1104	36.0523	1.45938	5e-05	0.00040214
ATG29	chrXVI:237253-239300	15.8212	58.5513	1.88784	5e-05	0.00040214
ATG33	chrXII:840320-840914	50.1991	162.788	1.69726	5e-05	0.00040214
ATG34	chrXV:165713-166952	10.9116	36.9151	1.75834	0.0001	0.000750732
ATG7	chrVIII:445712-447605	12.1712	43.26	1.82956	5e-05	0.00040214
ATG8	chrII:75176-80771	58.8545	582.957	3.30816	0.00085	0.0047971
ATH1	chrXVI:614769-619119	10.0844	39.9144	1.98478	5e-05	0.00040214
ATM1	chrXIII:867554-869627	33.1277	15.3594	-1.10891	0.0029	0.0136479
ATO3	chrIV:1241203-1242690	241.182	32.1162	-2.90875	5e-05	0.00040214
ATP16	chrIV:443028-443511	380.528	197.833	-0.943717	0.00825	0.0330117
ATP22	chrIV:1176119-1178174	31.506	75.0199	1.25164	0.0006	0.0035571
AVT3	chrXI:171550-173861	36.8817	97.2342	1.39856	5e-05	0.00040214
AZF1	chrXV:534074-536819	9.90242	42.1076	2.08823	5e-05	0.00040214
BAS1	chrXI:635850-638286	31.2411	5.01839	-2.63815	5e-05	0.00040214
BAT1,CRG1	chrVIII:516614-522161	164.589	44.0679	-1.90107	0.0003	0.00198754
BAT2	chrX:705743-706874	426.133	164.784	-1.37073	0.0004	0.00253393
BBC1	chrX:398936-402410	18.5151	81.0351	2.12984	5e-05	0.00040214
BCD1,NCP1	chrVIII:187835-193551	202.085	65.235	-1.63124	0.0042	0.0188532
BCH1	chrXIII:743748-745923	42.1148	79.9581	0.924917	0.00725	0.0297926
BCY1	chrIX:290418-291669	76.2742	151.456	0.989629	0.00395	0.017902
BDF1	chrXII:919535-921596	65.2559	192.139	1.55797	0.0001	0.000750732
BET4	chrX:386347-387438	91.0155	185.982	1.03098	0.00305	0.014235
BFA1,YJR054W	chrX:533962-538174	69.7528	35.6285	-0.969218	0.01245	0.046119
BIG1,GEP4	chrVIII:314018-316226	111.387	38.9646	-1.51534	0.0006	0.0035571
BIO2	chrVII:1063812-1064940	54.7733	15.793	-1.79419	5e-05	0.00040214
BLM10	chrVI:123478-129910	15.1819	41.2888	1.4434	5e-05	0.00040214
BMS1	chrXVI:139547-143305	28.0957	8.01544	-1.8095	5e-05	0.00040214
BNA3	chrX:323385-324720	46.2032	153.648	1.73357	5e-05	0.00040214
BNI1	chrXIV:129521-135383	12.2853	31.1377	1.34173	0.0002	0.00139554
BOI1	chrII:63875-66818	44.4081	130.845	1.55896	5e-05	0.00040214
BRE5	chrXIV:716779-718327	74.939	166.698	1.15344	0.00135	0.00715348
BSC5	chrXIV:761122-762592	11.2479	102.804	3.19217	5e-05	0.00040214
BSD2	chrII:782566-784655	68.5241	241.37	1.81656	0.00015	0.00107595
BTN2	chrVII:772453-773686	45.3049	8445.43	7.54236	0.00205	0.0100591
BUB3,HST3,STI1,YOR024W	chrXV:375957-383163	181.942	1652.97	3.18351	0.005	0.0217013
BUD19,SWE1	chrX:75917-83836	950.757	38.9953	-4.60771	0.00035	0.00225263
BUD20,RFU1	chrXII:281012-282690	268.12	46.1828	-2.53745	5e-05	0.00040214
BUD21,RTS2	chrXV:471840-479254	169.41	36.4069	-2.21823	0.0053	0.0228451
BUD7,YOR300W	chrXV:878434-882272	51.4514	105.518	1.0362	0.0119	0.0446389
BUL1	chrXIII:815650-818581	16.0631	67.2594	2.06599	5e-05	0.00040214
BUR6	chrV:491427-492171	171.353	376.639	1.13621	0.0048	0.0209299
CAB1	chrIV:1498137-1499347	135.874	37.2087	-1.86856	5e-05	0.00040214
CAD1,SIP1	chrIV:1312039-1319275	32.1977	97.3029	1.59552	0.0005	0.00305087
CAF20,HEM4	chrXV:841251-844630	910.263	311.745	-1.54591	0.00475	0.0207762
CAR1	chrXVI:339943-340945	124.999	232.378	0.894554	0.0103	0.0397205
CAR2	chrXII:1011438-1014358	60.0872	230.88	1.94201	0.0009	0.00503393
CBF5	chrXII:506133-507585	451.925	45.0513	-3.32644	5e-05	0.00040214
CBK1,YGP1	chrXIV:332356-342230	36.4619	427.459	3.55132	5e-05	0.00040214
CBR1	chrIX:274071-274926	695.882	105.915	-2.71593	5e-05	0.00040214
CCC2	chrIV:1005664-1008766	14.0999	38.1488	1.43595	0.00035	0.00225263
CCT3,MPS3,YJL016W	chrX:402777-409458	133.019	315.15	1.24441	0.0056	0.0238646
CCW14	chrXII:903723-904440	701.878	371.473	-0.917961	0.0087	0.0344941
CDA1	chrXII:745619-746525	2.15902	22.0651	3.35332	0.00065	0.00380156
CDC123,COA4,CPR6	chrXII:568414-581802	367.964	2191.55	2.57431	0.0039	0.0177181
CDC15	chrI:172210-176298	9.39092	22.6341	1.26916	0.00585	0.0247801
CDC24	chrI:62839-65404	32.916	71.0616	1.11028	0.0018	0.00907728
CDC25,IMH1	chrXII:746650-757167	18.699	58.3262	1.64119	5e-05	0.00040214
CDC27	chrII:67168-69445	21.0924	82.2924	1.96403	5e-05	0.00040214
CDC33	chrXV:60382-61024	1370.2	288.694	-2.24677	5e-05	0.00040214
CDC34	chrIV:561439-562327	97.7048	252.479	1.36966	0.0001	0.000750732
CDC39	chrIII:280116-286443	18.1262	44.5629	1.29776	0.0002	0.00139554
CDC42	chrXII:603276-605101	435.954	157.648	-1.46746	0.0003	0.00198754
CDC55,RPS26A,YGL188C-A	chrVII:144345-149143	7797.74	257.351	-4.92124	5e-05	0.00040214
CDC60	chrXVI:246989-250262	78.551	36.2026	-1.11754	0.0009	0.00503393
CET1	chrXVI:118381-120031	30.2476	63.6246	1.07276	0.004	0.018085
CFT1	chrIV:1063351-1067425	13.2405	25.5915	0.950701	0.00865	0.0343684
CFT2	chrXII:377984-380564	19.0341	36.4121	0.935835	0.0076	0.0309825
CGR1	chrVII:440062-440425	254.588	14.9042	-4.09438	5e-05	0.00040214
CHS1	chrXIV:276501-279897	72.9787	223.382	1.61397	0.0003	0.00198754
CIA1	chrIV:1002509-1003502	65.7022	32.3024	-1.0243	0.00565	0.0240413
CIC1	chrVIII:210847-211978	250.74	24.1954	-3.37339	5e-05	0.00040214
CIN2,HSP82,IQG1,YPL236C,YPL238C	chrXVI:85441-102980	255.623	5070.17	4.30995	0.01235	0.0458389
CIN4	chrXIII:545154-545730	47.1876	11.6555	-2.0174	0.0005	0.00305087
CIN8,PRB1	chrV:36295-45721	96.0919	739.334	2.94374	5e-05	0.00040214
CIT1	chrXIV:629621-631061	88.3588	193.658	1.13207	0.00095	0.00528736
CIT3	chrXVI:556288-558033	3.28067	12.774	1.96115	0.0091	0.0357781
CKI1	chrXII:408444-410193	13.0976	73.1325	2.48121	5e-05	0.00040214
CLB1,YGR107W	chrVII:701155-705219	63.0168	10.6621	-2.56325	5e-05	0.00040214
CLB2	chrXVI:771652-773128	31.5971	13.1571	-1.26395	0.00195	0.00962706
CLD1	chrVII:707107-715705	4.29442	32.0005	2.89756	0.0112	0.0426371
CLF1	chrXII:382470-384534	21.895	43.6557	0.995568	0.00475	0.0207762
CLN2	chrXVI:64976-66614	129.711	13.0629	-3.31175	5e-05	0.00040214
CMK2,TLG2	chrXV:290588-301376	203.177	1467.49	2.85255	0.0072	0.029652
CMS1	chrXII:156854-157730	138.733	43.7162	-1.66607	5e-05	0.00040214
CNE1	chrI:37463-39046	32.7708	16.8018	-0.963794	0.0126	0.0466134
COF1	chrXII:39803-40414	2515.24	1150.82	-1.12803	0.00305	0.014235
COG6	chrXIV:548099-552055	22.41	56.3117	1.32929	0.00925	0.0362919
COR1	chrII:134142-135516	72.1883	140.752	0.963324	0.0048	0.0209299
COS1	chrXIV:8329-9475	29.679	67.6001	1.18758	0.0023	0.0111981
COS5	chrX:742847-743999	9.98907	35.578	1.83256	0.0003	0.00198754
COS7	chrIV:1801-2953	13.5287	46.9163	1.79407	0.00025	0.00170435
COS8	chrVIII:5585-8216	81.8308	281.403	1.78192	5e-05	0.00040214
COS9	chrXI:14318-15854	55.8999	21.6301	-1.36981	0.00085	0.0047971
COX17	chrXII:131204-131414	181.193	421.619	1.21841	0.0071	0.0293689
COY1,LST4,STE3	chrXI:110157-118640	361.205	99.1277	-1.86546	0.0001	0.000750732
CPA1	chrXV:882898-884134	170.65	461.644	1.43574	0.00025	0.00170435
CRM1,YGR219W	chrVII:932231-936883	47.6628	184.514	1.95279	5e-05	0.00040214
CRP1	chrVIII:390299-391697	131.146	278.083	1.08434	0.0033	0.0152628
CSF1	chrXII:306854-315731	2.46309	4.91815	0.997649	0.0112	0.0426371
CSI1,MRPL3	chrXIII:321874-325435	61.9978	133.709	1.1088	0.01125	0.0427409
CSI2	chrXV:310280-312598	107.641	34.5538	-1.63931	0.0011	0.00599787
CSM2,RPL16A	chrIX:98363-100515	3927.8	103.495	-5.24609	5e-05	0.00040214
CST6	chrIX:285665-287429	36.6511	86.4281	1.23764	0.00045	0.00278802
CTA1,HSP78,RKM4,RMD5,SWM1,YAP6	chrIV:964906-977286	107.289	2294.4	4.41854	5e-05	0.00040214
CTF3	chrXII:879722-881924	26.8596	49.7055	0.887968	0.01275	0.0470141
CTK2	chrX:423137-424109	36.5871	97.5311	1.41453	0.0006	0.0035571
CUL3	chrVII:500131-502366	14.8099	39.1954	1.40412	0.00015	0.00107595
CUR1	chrXVI:843261-844020	104.393	2290.81	4.45575	5e-05	0.00040214
CWC25,SUI1	chrXIV:182849-187667	2339.55	553.064	-2.08071	0.0097	0.0378206
CWP1	chrXI:261131-261851	209.853	53.8986	-1.96106	5e-05	0.00040214
CWP2	chrXI:259252-259531	9056.69	707.704	-3.67777	5e-05	0.00040214
CYB5,NOP15	chrXIV:413638-418592	470.678	63.389	-2.89244	0.00055	0.00330939
CYC7	chrV:79635-79977	12.5513	132.251	3.39737	0.0001	0.000750732
CYC8	chrII:462650-466282	36.3703	91.6844	1.33391	0.0003	0.00198754
CYR1	chrX:425156-431237	7.2244	25.4414	1.81623	5e-05	0.00040214
CYS4,YGR153W	chrVII:796091-800250	579.035	162.552	-1.83275	0.0001	0.000750732
CYT1	chrXV:447438-448368	34.1326	71.3952	1.06467	0.00385	0.0175334
CYT2	chrXI:277049-277974	74.4292	162.844	1.12954	0.0014	0.00736306
DAD1	chrIV:478473-478758	347.474	130.728	-1.41034	0.0005	0.00305087
DAD3	chrII:684976-685261	231.258	65.8031	-1.81327	0.0007	0.00405195
DAN4	chrX:712254-715740	2.41763	11.1816	2.20946	0.0002	0.00139554
DAS1,YJL150W	chrX:137122-140099	20.3652	97.0406	2.25248	0.00025	0.00170435
DBP1	chrXVI:322059-326264	4.69557	34.3618	2.87143	0.00035	0.00225263
DBP10	chrIV:394216-397204	38.7737	13.8527	-1.48491	0.0001	0.000750732
DBP3	chrVII:359409-361859	141.724	12.1973	-3.53845	5e-05	0.00040214
DBP6	chrXIV:695594-697484	52.7128	15.1451	-1.79931	5e-05	0.00040214
DBP7	chrXI:485143-487372	36.3184	5.97946	-2.60261	5e-05	0.00040214
DBP8	chrVIII:442180-443476	82.6952	24.3938	-1.76129	5e-05	0.00040214
DBP9	chrXII:694165-696830	104.74	13.2743	-2.98011	5e-05	0.00040214
DCD1	chrVIII:387182-388772	78.1536	23.1401	-1.75592	5e-05	0.00040214
DCP1,GRE2	chrXV:35861-47617	165.934	1243.93	2.90622	5e-05	0.00040214
DCP2,YNL120C	chrXIV:401009-408258	36.3423	110.779	1.60796	0.0007	0.00405195
DDR48,ECM5,HOT1,MMT1,SIP18,YMR173W-A,YMR175W-A	chrXIII:605980-618294	157.18	565.774	1.84781	0.00045	0.00278802
DED81	chrVIII:141893-143558	360.826	37.2062	-3.27769	5e-05	0.00040214
DEG1	chrVI:147130-148459	59.3075	29.3727	-1.01374	0.00415	0.0186585
DHH1	chrIV:170409-171930	29.3198	103.021	1.81299	5e-05	0.00040214
DIA1,YMR315W-A	chrXIII:904032-906996	116.79	625.36	2.42077	5e-05	0.00040214
DIA3,YDL022C-A	chrIV:408450-410056	3.1289	23.4881	2.9082	5e-05	0.00040214
DID2	chrXI:507919-508561	136.293	264.465	0.956366	0.008	0.0322632
DIM1	chrXVI:39120-40077	142.894	21.3415	-2.74322	5e-05	0.00040214
DIP5	chrXVI:41042-42869	156.632	72.7887	-1.10559	0.002	0.00985664
DNA2	chrVIII:424609-429281	6.59628	14.509	1.13722	0.0025	0.0120162
DNF3	chrXIII:578456-584101	8.4272	20.473	1.2806	0.0005	0.00305087
DNM1	chrXII:147889-150163	21.555	48.7821	1.17833	0.00105	0.00575306
DPB2	chrXVI:888973-892126	34.3583	110.079	1.67981	0.0004	0.00253393
DPB3	chrII:760214-760899	87.6839	38.1	-1.20252	0.0029	0.0136479
DPH2	chrXI:81034-82639	117.983	22.9788	-2.3602	5e-05	0.00040214
DPS1	chrXII:109901-111575	274.791	109.147	-1.33206	0.0002	0.00139554
DRS1	chrXII:131689-140546	70.9015	3.75357	-4.23948	0.0008	0.00456057
DTD1	chrIV:65241-65765	196.541	48.5879	-2.01616	5e-05	0.00040214
DUR3	chrVIII:71924-75036	9.50271	30.9221	1.70223	5e-05	0.00040214
DUS1	chrXIII:108805-110077	34.2297	10.4643	-1.70978	5e-05	0.00040214
DUS3	chrXII:922062-924448	62.0502	5.44374	-3.51077	5e-05	0.00040214
DUT1	chrII:722610-723054	486.97	51.4849	-3.24161	5e-05	0.00040214
EAP1	chrXI:53703-55602	34.8216	123.537	1.82689	5e-05	0.00040214
EBP2	chrXI:125758-127042	145.053	24.4064	-2.57125	5e-05	0.00040214
ECL1,NAT2,RPL24B,YGR146C-A	chrVII:784030-790329	3372.59	475.138	-2.82744	5e-05	0.00040214
ECM1	chrI:36495-37147	206.239	16.297	-3.66164	5e-05	0.00040214
ECM15,HTA2	chrII:227541-237832	3019.33	237.624	-3.66747	0.00715	0.0294892
ECM16	chrXIII:523695-527499	21.7779	5.11557	-2.0899	5e-05	0.00040214
ECM21	chrII:24945-28299	11.8603	30.6191	1.36829	5e-05	0.00040214
ECM23	chrXVI:510588-511684	0	9.83674	inf	5e-05	0.00040214
ECM25	chrX:54378-56178	41.7284	97.1025	1.21848	0.00115	0.00623433
ECM29	chrVIII:40083-45690	9.65612	58.2769	2.59341	5e-05	0.00040214
ECM3,TMA46	chrXV:491048-497141	110.893	45.2458	-1.29332	0.00995	0.0386085
ECM30	chrXII:1007420-1011245	17.6311	52.0573	1.56198	5e-05	0.00040214
ECM32	chrV:541518-545102	20.6789	38.954	0.91361	0.0135	0.049424
ECM4	chrXI:582282-583395	11.3045	103.739	3.19799	5e-05	0.00040214
EDE1	chrII:125124-132271	28.8047	78.7305	1.45062	0.00165	0.00841112
EFB1	chrI:142173-143160	5165.15	1293.78	-1.99722	0.00055	0.00330939
EFG1	chrVII:1031752-1038501	172.205	30.7059	-2.48754	0.00525	0.0226642
EFT2	chrIV:1243229-1245758	194.653	25.1326	-2.95328	5e-05	0.00040214
EGD1	chrXVI:481309-485716	3070	363.518	-3.07814	5e-05	0.00040214
EGD2	chrVIII:480989-493774	1834.18	295.583	-2.6335	0.0131	0.0480532
EGT2	chrXIV:24047-27173	112.064	55.7742	-1.00665	0.00365	0.0166764
EHT1	chrII:583600-586445	48.784	184.608	1.91998	5e-05	0.00040214
EKI1	chrIV:751630-753235	35.1606	74.5494	1.08424	0.0027	0.0128352
ELG1,PNO1,THI80	chrXV:600658-606233	296.196	67.6584	-2.13021	5e-05	0.00040214
ELO1	chrX:67712-69112	206.148	101.757	-1.01855	0.00385	0.0175334
ELP2	chrVII:897460-902270	48.423	9.39616	-2.36555	0.0021	0.0102865
ELP3	chrXVI:384772-386446	61.9322	16.4513	-1.91248	5e-05	0.00040214
ELP6	chrXIII:898404-899226	82.7735	26.7157	-1.63148	0.0001	0.000750732
EMC6	chrXII:121321-121648	713.045	230.464	-1.62945	5e-05	0.00040214
EMG1	chrXII:523578-524433	320.749	26.8826	-3.5767	5e-05	0.00040214
EMP24	chrVII:122693-123305	709.326	300.736	-1.23795	0.0003	0.00198754
EMP46,GAL2,SIC1	chrXII:286748-291939	171.248	76.8741	-1.15552	0.0102	0.0394428
EMP70	chrXII:294090-296094	146.863	36.4863	-2.00905	5e-05	0.00040214
ENA1	chrIV:535191-538467	6.54141	27.0917	2.05018	5e-05	0.00040214
ENO1	chrVII:999579-1004084	387.862	4331.84	3.48136	0.00025	0.00170435
ENP2	chrVII:781704-784020	49.9887	4.60731	-3.43961	5e-05	0.00040214
ENT4,UBI4	chrXII:63990-68256	121.69	835.207	2.77892	5e-05	0.00040214
ERB1	chrXIII:368093-370517	67.4776	5.86238	-3.52485	5e-05	0.00040214
ERC1	chrVIII:173343-175089	47.6151	26.0262	-0.871452	0.01365	0.0499084
ERG1	chrVII:846932-848423	333.987	132.712	-1.33149	0.00035	0.00225263
ERG10	chrXVI:498095-499292	444.962	154.158	-1.52927	0.0001	0.000750732
ERG11	chrVIII:120090-121683	474.838	97.9402	-2.27746	5e-05	0.00040214
ERG13	chrXIII:19059-20535	407.969	97.6298	-2.06307	5e-05	0.00040214
ERG2	chrXIII:667213-668309	894.818	84.6502	-3.40201	5e-05	0.00040214
ERG25	chrVII:610563-611493	645.033	162.971	-1.98476	5e-05	0.00040214
ERG3	chrXII:253860-254958	642.277	95.5333	-2.74912	5e-05	0.00040214
ERG5,SOK2	chrXIII:300672-306283	108.632	54.0743	-1.00643	0.0122	0.0454317
ERG7	chrVIII:238119-241293	72.3155	20.3919	-1.82631	5e-05	0.00040214
ERG8	chrXIII:712315-713671	98.6693	52.9413	-0.898209	0.01055	0.0406013
ERI1	chrXVI:366528-366735	288.842	92.1798	-1.64776	0.0125	0.0462738
ERO1	chrXIII:9967-16812	96.7304	707.258	2.8702	0.00035	0.00225263
ERP1	chrI:154064-154724	616.616	230.161	-1.42173	0.0004	0.00253393
ERP4	chrXV:360460-361084	211.433	51.3783	-2.04097	5e-05	0.00040214
ERV1	chrVII:543355-544919	106.451	31.7895	-1.74357	0.00105	0.00575306
ERV14	chrVII:400870-401287	814.014	403.223	-1.01347	0.0041	0.0184779
ERV29	chrVII:1060657-1061590	192.393	565.387	1.55518	5e-05	0.00040214
ESC1	chrXIII:707132-712109	7.80716	21.252	1.44473	5e-05	0.00040214
ESC2	chrIV:1198958-1201405	19.4877	36.5308	0.906554	0.01155	0.0436161
ESF2	chrXIV:723355-724306	73.6455	10.8853	-2.75822	5e-05	0.00040214
EXG1	chrXII:728954-730301	535.354	105.969	-2.33685	5e-05	0.00040214
EXO84,FES1,YBR099C	chrII:436941-449463	273.782	5606.49	4.356	5e-05	0.00040214
FAA1	chrXV:909342-911445	53.0326	183.568	1.79136	5e-05	0.00040214
FAA3	chrIX:339285-342049	33.6812	10.8088	-1.63974	5e-05	0.00040214
FAB1	chrVI:184501-191338	5.75638	14.4317	1.32601	0.0004	0.00253393
FAF1	chrIX:315092-316133	51.2998	6.46358	-2.98855	5e-05	0.00040214
FAP7	chrIV:163448-164042	143.781	75.4667	-0.929962	0.00815	0.0327277
FAR1	chrX:123770-126397	50.4017	7.40972	-2.76598	5e-05	0.00040214
FAS1	chrXI:100670-106826	71.5719	35.4522	-1.01352	0.0054	0.0231699
FBP26	chrX:129284-130643	30.4844	86.4379	1.50359	5e-05	0.00040214
FCF2	chrXII:245530-246990	188.743	45.1557	-2.06345	0.00035	0.00225263
FCF2	chrXII:245530-246990	48.4371	7.42341	-2.70596	0.00435	0.0193876
FCJ1	chrXI:469716-471339	30.8123	95.5201	1.6323	5e-05	0.00040214
FCY1	chrXVI:677164-677641	467.551	214.338	-1.12524	0.00155	0.00804687
FCY2	chrV:266511-268113	461.407	37.8531	-3.60756	5e-05	0.00040214
FEN1	chrIII:190498-193189	294.34	53.6209	-2.45662	0.0004	0.00253393
FET3	chrXIII:388821-390732	277.253	54.1945	-2.35499	5e-05	0.00040214
FKH1	chrIX:100780-102235	41.6259	16.668	-1.3204	0.0006	0.0035571
FKH2	chrXIV:495700-498289	17.927	35.4329	0.98296	0.00605	0.0254551
FKS3	chrXIII:881158-886572	2.83349	8.07471	1.51083	0.00345	0.0158655
FLC1,RPL1A	chrXVI:132474-136504	2249.96	121.76	-4.20778	5e-05	0.00040214
FLO5	chrVIII:522173-528718	7.77576	15.155	0.962738	0.0084	0.0335405
FLX1	chrIX:97394-98330	47.2132	13.3988	-1.81708	0.00015	0.00107595
FMO1	chrVIII:454228-455527	16.459	41.7803	1.34394	0.00035	0.00225263
FMP16	chrIV:588026-588456	10.2968	187.449	4.18623	0.00605	0.0254551
FMP33	chrX:116521-119437	10.9073	49.637	2.18612	0.00835	0.0333645
FMP43	chrVII:977335-977776	25.7746	64.3741	1.32053	0.00885	0.0349904
FMP45	chrIV:60871-61801	5.86648	33.1149	2.49691	5e-05	0.00040214
FMP48	chrVII:593576-594705	2.2003	10.1162	2.2009	0.01285	0.04729
FPK1	chrXIV:708522-711204	11.6529	31.4006	1.43011	0.00015	0.00107595
FPR3	chrXIII:120088-121324	289.813	127.257	-1.18738	0.0016	0.00823066
FPR4	chrXII:1030762-1032015	238.367	34.1223	-2.8044	5e-05	0.00040214
FRA1	chrXII:81460-83710	50.5885	140.736	1.47611	0.0001	0.000750732
FRA2	chrVII:82373-82736	400.619	161.142	-1.3139	0.00065	0.00380156
FRE8	chrXII:239346-241407	14.6805	44.5184	1.6005	5e-05	0.00040214
FRK1	chrXVI:283463-286061	11.3945	31.5193	1.4679	0.00015	0.00107595
FRM2	chrIII:74703-75285	4.91937	54.5691	3.47154	5e-05	0.00040214
FRS1	chrXII:259725-262897	272.58	118.613	-1.20042	0.00345	0.0158655
FRS2	chrVI:87454-95459	222.717	76.2784	-1.54586	0.00425	0.0190322
FSF1	chrXV:831058-832042	220.346	56.7235	-1.95775	5e-05	0.00040214
FSH1	chrVIII:206461-207193	299.464	692.981	1.21043	0.0013	0.00693415
FTR1,SCC4,YER145C-A	chrV:460361-464921	272.796	78.9175	-1.78941	0.0007	0.00405195
FUI1	chrII:138340-140260	48.8035	8.32619	-2.55126	5e-05	0.00040214
FUN19	chrI:80709-81951	30.0384	128.486	2.09673	5e-05	0.00040214
FUR1,YHR127W	chrVIII:360621-368026	339.686	80.7342	-2.07295	0.0006	0.0035571
FUS1	chrIII:71802-73341	34.7993	15.1192	-1.20267	0.0025	0.0120162
FUS3	chrII:192450-193512	98.7514	29.6614	-1.73522	5e-05	0.00040214
FYV10	chrIX:180426-181977	9.27542	62.3983	2.75002	5e-05	0.00040214
FYV7	chrXII:271007-271463	142.636	15.2633	-3.2242	5e-05	0.00040214
FYV8	chrVII:888588-892415	10.3035	47.4186	2.20232	0.0019	0.00947144
FZO1	chrII:586470-589222	16.9703	48.1221	1.50369	5e-05	0.00040214
GAD1	chrXIII:770800-772558	12.8329	83.0571	2.69426	5e-05	0.00040214
GAL11	chrXV:234939-238202	22.276	60.8092	1.4488	5e-05	0.00040214
GAL7	chrII:274426-275527	6.02093	30.9274	2.36083	0.00015	0.00107595
GAR1	chrVIII:282680-283298	786.025	51.0921	-3.9434	5e-05	0.00040214
GAS1	chrXIII:886920-892395	751.183	101.7	-2.88484	5e-05	0.00040214
GAS3	chrXIII:696795-698370	112.412	56.3008	-0.997567	0.0048	0.0209299
GAT1	chrVI:95464-97603	22.8472	53.6907	1.23266	0.00105	0.00575306
GAT2	chrXIII:541198-542881	26.9444	180.441	2.74346	5e-05	0.00040214
GCD11	chrV:205250-206834	211.559	81.511	-1.37599	0.0003	0.00198754
GCD7	chrXII:718316-719462	179.115	66.4223	-1.43115	0.0001	0.000750732
GCN3	chrXI:487666-489841	111.282	46.7911	-1.24992	0.01175	0.0441643
GCN4	chrV:138917-139763	1426	616.793	-1.20912	0.0036	0.0165149
GCR1	chrXVI:412179-415605	47.8815	120.641	1.33318	0.00015	0.00107595
GDA1	chrV:73770-75327	190.738	62.8189	-1.60232	5e-05	0.00040214
GDB1	chrXVI:902043-906654	4.90111	30.6332	2.64392	5e-05	0.00040214
GDH2	chrIV:70639-73918	41.5376	109.55	1.39909	0.0001	0.000750732
GDS1	chrXV:1005136-1006705	122.128	52.6374	-1.21424	0.0004	0.00253393
GDT1,PCH2	chrII:600503-604198	392.071	47.8174	-3.03551	5e-05	0.00040214
GEP3	chrXV:725563-727234	43.8462	23.2464	-0.915442	0.013	0.0478108
GID7	chrIII:52644-54882	26.9558	87.291	1.69524	5e-05	0.00040214
GID8	chrXIII:535952-540444	25.2131	127.959	2.34344	0.00035	0.00225263
GIM4	chrV:148175-148599	624.353	175.491	-1.83097	5e-05	0.00040214
GIP2	chrV:262051-263698	4.10888	20.7052	2.33318	5e-05	0.00040214
GIP4	chrI:84668-87031	18.284	46.5143	1.34709	5e-05	0.00040214
GIS1	chrIV:637138-639823	10.6958	65.7234	2.61937	5e-05	0.00040214
GIS2	chrXIV:167328-167790	1225.37	145.139	-3.07771	5e-05	0.00040214
GLC3	chrV:131771-135290	5.37291	54.0339	3.33009	0.00045	0.00278802
GLC8	chrXIII:896913-897603	118.444	346.89	1.55027	5e-05	0.00040214
GLK1,YCL042W	chrIII:48652-52340	88.9794	1314.7	3.88512	0.0005	0.00305087
GLN1	chrXVI:642207-643320	1030.88	210.525	-2.29181	5e-05	0.00040214
GLN4	chrXV:649302-651840	142.472	44.0278	-1.6942	5e-05	0.00040214
GLO1	chrXIII:261704-262685	132.227	278.504	1.07468	0.0016	0.00823066
GLY1	chrV:67628-68792	383.51	94.4219	-2.02207	5e-05	0.00040214
GND1	chrVIII:470938-472429	369.851	141.668	-1.38444	0.00035	0.00225263
GND2	chrVII:1004623-1006102	4.93807	29.7684	2.59176	5e-05	0.00040214
GNP1	chrIV:1466452-1468573	162.506	79.825	-1.02558	0.0027	0.0128352
GOR1	chrXIV:119013-129206	17.2353	103.872	2.59137	0.00455	0.0201832
GPA1	chrVIII:113498-114917	80.8449	20.084	-2.00911	5e-05	0.00040214
GPB1,MRS6,RPS12	chrXV:1026006-1034318	17637.2	180.548	-6.61009	0.00015	0.00107595
GPB2	chrI:39258-41901	25.3644	55.4236	1.1277	0.0012	0.00648046
GPI1	chrVII:922632-924462	43.358	22.6301	-0.938053	0.01205	0.0450517
GRC3	chrXII:68579-70478	34.9299	16.9679	-1.04165	0.00505	0.0218846
GRE3,KIC1,SBE22,TRR2,YPT35	chrVIII:316385-328036	122.673	520.428	2.08488	0.00275	0.0130399
GRR1	chrX:586067-594621	20.8189	68.5918	1.72014	0.00885	0.0349904
GRS1	chrII:481363-483367	279.23	86.6221	-1.68865	5e-05	0.00040214
GRS2	chrXVI:702113-703970	16.2012	32.8108	1.01808	0.0066	0.0275636
GRX4	chrV:538433-539168	135.846	30.5769	-2.15146	5e-05	0.00040214
GSH1	chrX:234319-236356	53.0879	138.566	1.38412	0.00015	0.00107595
GSP1	chrXII:720770-721430	1779.97	564.248	-1.65745	0.0001	0.000750732
GSY1	chrVI:174264-176471	6.81179	109.638	4.00856	5e-05	0.00040214
GTS1	chrVII:157905-159096	54.2969	106.582	0.973026	0.00595	0.0250906
GUA1	chrXIII:701789-703367	650.787	25.2717	-4.68659	5e-05	0.00040214
GUD1	chrIV:28984-30454	4.89063	12.9854	1.4088	0.00525	0.0226642
GUK1,TSA2	chrIV:1362738-1366920	961.175	180.599	-2.41201	0.00205	0.0100591
GUP1	chrVII:350615-352298	48.1857	96.0147	0.994651	0.00485	0.021099
GUS1	chrVII:39022-41149	204.29	96.2887	-1.08518	0.0026	0.0124122
HAA1	chrXVI:573017-575102	54.3148	117.473	1.11291	0.00115	0.00623433
HAL1	chrXVI:565265-566794	14.5858	44.3223	1.60347	0.0031	0.0144087
HAL5	chrX:104628-109557	43.6001	231.801	2.41048	0.0117	0.0440057
HAP5,VTS1	chrXV:1009904-1013001	76.1465	34.9944	-1.12165	0.00695	0.0288543
HAS1	chrXIII:848684-852268	165.429	4.19563	-5.30118	0.00075	0.0043148
HBN1	chrIII:73404-73986	13.5426	233.217	4.1061	5e-05	0.00040214
HCA4	chrX:383836-386149	62.6074	25.6742	-1.28601	0.00105	0.00575306
HCH1	chrXIV:107686-110766	424.356	1206.38	1.50734	0.00165	0.00841112
HDA2	chrIV:1052622-1054647	16.8941	73.8971	2.129	5e-05	0.00040214
HEF3	chrXIV:606318-609510	5.4682	11.5271	1.07589	0.00865	0.0343684
HEM3	chrIV:92761-93745	93.9179	28.5038	-1.72025	5e-05	0.00040214
HER1	chrXV:762824-768209	15.1689	86.1166	2.50517	5e-05	0.00040214
HFA1	chrXIII:675005-684067	4.20009	10.2387	1.28554	0.0031	0.0144087
HGH1	chrVII:870231-871416	109.817	55.0037	-0.997507	0.0082	0.0328583
HHF1	chrII:255372-255684	2819.34	260.235	-3.43747	5e-05	0.00040214
HHO1	chrXVI:308532-309858	150.527	62.1254	-1.27677	0.00045	0.00278802
HIF1	chrXII:99043-100201	58.7766	29.5299	-0.993068	0.0046	0.0203251
HIS1	chrV:264891-265785	676.313	131.734	-2.36007	5e-05	0.00040214
HIS7	chrII:714806-716465	61.521	32.7892	-0.907858	0.00895	0.0353362
HLJ1	chrXIII:577717-578392	79.0773	295.743	1.90301	5e-05	0.00040214
HLR1	chrIV:1494534-1497991	56.3607	195.412	1.79376	0.00725	0.0297926
HMF1,RPL34A	chrV:269422-272259	8423.09	334.272	-4.65525	5e-05	0.00040214
HMS2,YJR146W	chrX:703884-705272	93.9401	12.2162	-2.94295	5e-05	0.00040214
HMT1,PDX3	chrII:301943-307431	412.608	148.59	-1.47343	0.00065	0.00380156
HO	chrIV:46270-48031	36.5842	5.56628	-2.71643	5e-05	0.00040214
HOM2	chrIV:770356-771454	450.037	152.855	-1.55788	5e-05	0.00040214
HOT13	chrXI:280508-280859	208.715	74.9045	-1.47841	0.0007	0.00405195
HPT1,URH1,YDR401W	chrIV:1269825-1274059	1080.47	180.696	-2.58003	5e-05	0.00040214
HRD1	chrXV:301379-303035	31.7372	145.872	2.20045	5e-05	0.00040214
HSP104	chrXII:88622-91349	91.3252	5055	5.79055	0.01145	0.0433547
HSP12,YFL013W-A,YFL015W-A	chrVI:106414-118693	8.87677	1131.03	6.99339	0.00165	0.00841112
HSP26	chrII:382029-383021	27.4079	9470.64	8.43273	5e-05	0.00040214
HSP30,MAK31,PET18,YCR022C	chrIII:152677-160500	327.969	3682.66	3.48912	0.00665	0.0277518
HSP31	chrIV:1499352-1502759	39.8192	1130.38	4.8272	5e-05	0.00040214
HSP60,VPS63,YPT6	chrXII:658182-668956	345.405	1486.4	2.10546	0.00935	0.0366078
HST4	chrIV:842336-843449	18.7241	43.245	1.20764	0.00345	0.0158655
HSV2	chrVII:939353-944871	25.9896	84.3424	1.69833	0.00405	0.0182671
HTA1	chrIV:915529-915928	2710.57	362.617	-2.90208	5e-05	0.00040214
HTB1	chrIV:914316-914712	3537.6	495.511	-2.83578	5e-05	0.00040214
HTS1	chrXVI:634057-639019	214.513	58.9896	-1.86253	0.00015	0.00107595
HXT1	chrVIII:290912-292625	404.76	22.6794	-4.15761	5e-05	0.00040214
HXT2	chrXIII:288078-289704	445.998	19.9606	-4.48181	5e-05	0.00040214
HXT3	chrIV:1161980-1164660	831.626	80.7917	-3.36366	5e-05	0.00040214
HXT4	chrVIII:287080-288811	9.6858	20.3711	1.07258	0.01305	0.0479322
HYP2	chrV:85612-86598	3909.61	732.28	-2.41656	5e-05	0.00040214
IBA57	chrX:649775-651269	23.9336	78.3126	1.71021	5e-05	0.00040214
ICE2	chrIX:193594-195070	96.7082	43.888	-1.13981	0.00115	0.00623433
ICL1	chrV:284445-287523	21.4659	58.7953	1.45365	0.0079	0.0319973
ICY1,RPL36A,YMR196W	chrXIII:651071-658435	5940.58	524.266	-3.50223	0.00055	0.00330939
ICY2	chrXVI:74308-74719	60.6051	3769.93	5.95895	5e-05	0.00040214
IDI1	chrXVI:327863-328730	307.6	104.398	-1.55897	0.0001	0.000750732
IDP1	chrIV:334834-336121	123.152	65.1167	-0.919338	0.0115	0.0435148
IES6	chrV:69756-70257	198.645	94.9888	-1.06436	0.0037	0.0168775
IFA38	chrII:558684-559728	244.79	123.544	-0.98652	0.0057	0.0242175
IKS1	chrX:328117-330121	21.1006	66.8183	1.66296	5e-05	0.00040214
ILS1	chrII:80896-84261	181.401	77.4742	-1.22739	0.00085	0.0047971
ILV1	chrV:328476-330207	171.014	52.9405	-1.69167	5e-05	0.00040214
ILV6	chrIII:104618-105548	478.234	118.569	-2.01199	5e-05	0.00040214
IMA1	chrVII:1065963-1069987	8.36885	20.2008	1.27131	0.0059	0.0249731
IMD2	chrVIII:554395-555967	20.2007	49.8168	1.30223	0.00175	0.00883303
IMD3	chrXII:1002264-1007199	236.902	31.8433	-2.89523	5e-05	0.00040214
IMP3	chrVIII:393492-396818	120.303	11.1177	-3.43574	0.0012	0.00648046
IOC2	chrXII:329676-332115	25.4791	53.914	1.08135	0.00215	0.0105132
IOC4	chrXIII:355383-356811	27.6754	69.3835	1.32599	0.0003	0.00198754
IPI1	chrVIII:276483-277858	79.4116	15.5002	-2.35706	5e-05	0.00040214
IRA1	chrII:515620-526628	5.18212	14.6732	1.50157	0.0116	0.0436879
IRA2	chrXV:171069-180309	4.95703	96.5858	4.28426	5e-05	0.00040214
IRC22	chrV:150300-150978	472.613	166.248	-1.50732	5e-05	0.00040214
IRC7	chrVI:263956-265226	193.367	48.1107	-2.00691	5e-05	0.00040214
ISW2	chrXV:884513-888845	17.5898	39.1974	1.15602	0.01365	0.0499084
IWR1	chrIV:253994-255126	45.2265	150.735	1.73677	5e-05	0.00040214
IXR1	chrXI:380064-381858	48.2039	218.156	2.17814	5e-05	0.00040214
IZH1	chrIV:1434499-1435874	209.986	62.9099	-1.73893	5e-05	0.00040214
JEM1	chrX:303180-307856	26.2076	76.1851	1.53952	0.004	0.018085
JHD1	chrV:254655-256134	17.7277	37.2528	1.07135	0.00565	0.0240413
JIP4	chrIV:1406058-1410094	18.1566	36.1999	0.995489	0.00985	0.0382731
JSN1	chrX:595060-598336	17.9018	116.341	2.70018	5e-05	0.00040214
KAP123	chrV:378761-382103	89.7835	9.60058	-3.22526	5e-05	0.00040214
KAP95	chrXII:823827-826413	47.3399	98.7691	1.061	0.0017	0.008627
KAR2	chrX:378605-383620	245.487	3108.25	3.66238	0.00025	0.00170435
KAR3	chrXVI:815668-818125	13.4417	65.0879	2.27568	5e-05	0.00040214
KAR4	chrIII:27928-28936	149.397	46.0285	-1.69855	5e-05	0.00040214
KEI1	chrIV:1212847-1213614	230.073	45.8214	-2.328	5e-05	0.00040214
KEL2	chrVII:966038-968687	11.0547	28.9035	1.38658	0.0002	0.00139554
KEL3	chrXVI:44550-46506	64.9066	13.4366	-2.2722	5e-05	0.00040214
KEM1	chrVII:174390-182219	33.2605	92.7053	1.47884	0.00255	0.0122253
KGD1	chrIX:122688-125733	19.7835	70.7397	1.83823	5e-05	0.00040214
KHA1	chrX:251820-254442	27.3921	120.408	2.13609	5e-05	0.00040214
KIN82	chrIII:273063-279820	5.17227	20.8944	2.01424	0.0009	0.00503393
KIP1	chrII:101885-105221	10.2114	23.9565	1.23023	0.0007	0.00405195
KIP2,PEP4,PRM4	chrXVI:254665-261230	275.054	801.851	1.54362	0.0073	0.0299109
KRI1	chrXIV:52602-55913	84.4836	31.0473	-1.4442	0.00135	0.00715348
KRR1	chrIII:22428-23379	188.103	22.045	-3.093	5e-05	0.00040214
KRS1	chrIV:519948-527287	555.295	109.425	-2.34331	5e-05	0.00040214
KSP1	chrVIII:262677-276435	26.4741	230.242	3.1205	0.0013	0.00693415
KTI11	chrII:89977-90531	206.907	82.1172	-1.33323	0.0068	0.028294
KTR4	chrII:618908-620303	100.637	214.257	1.09019	0.00175	0.00883303
LAA1,NUC1	chrX:38004-47453	69.2785	24.2717	-1.51314	0.00595	0.0250906
LAG2	chrXV:274956-276939	13.3504	37.8602	1.50379	0.0003	0.00198754
LAP4,YKL102C	chrXI:245916-248407	32.1714	355.856	3.46744	5e-05	0.00040214
LAS17	chrXV:675420-678037	31.1368	78.5624	1.33522	0.0003	0.00198754
LCP5	chrV:413393-415696	82.5651	22.1686	-1.89701	0.00035	0.00225263
LDB17	chrIV:192749-194225	30.507	109.843	1.84823	5e-05	0.00040214
LEU1	chrVII:476195-478907	60.9895	22.6741	-1.42751	0.00015	0.00107595
LEU9	chrXV:523026-524841	137.931	8.94573	-3.9466	5e-05	0.00040214
LGE1	chrXVI:453991-454990	26.5439	107.51	2.01802	5e-05	0.00040214
LHP1	chrIV:363671-364927	467.908	46.8735	-3.31938	5e-05	0.00040214
LHS1	chrXI:296429-299075	28.3272	71.7155	1.3401	0.00045	0.00278802
LOC1	chrVI:149109-149724	235.114	52.396	-2.16583	5e-05	0.00040214
LSM12	chrVIII:352755-353319	277.722	110.023	-1.33584	0.0008	0.00456057
LSM2,NCL1,RPL19B,RRN10	chrII:168406-174706	5886.39	322.074	-4.19192	5e-05	0.00040214
LTV1	chrXI:176780-178172	54.5456	6.39218	-3.09308	5e-05	0.00040214
LYS12,RSM25	chrIX:183646-193253	264.136	56.8091	-2.21709	0.00055	0.00330939
LYS14	chrIV:509294-512812	27.1327	55.3421	1.02835	0.0047	0.0206054
LYS20	chrIV:133436-134723	210.284	64.4767	-1.70549	5e-05	0.00040214
LYS21	chrIV:227392-228715	110.297	50.1756	-1.13634	0.0026	0.0124122
LYS9	chrXIV:714047-715388	165.474	28.2186	-2.55188	5e-05	0.00040214
MAD1	chrVII:347118-349368	25.4338	48.0504	0.9178	0.0113	0.0428731
MAE1	chrXI:382497-384725	112.242	31.9585	-1.81234	5e-05	0.00040214
MAK16	chrI:100224-101145	168.735	6.63487	-4.66855	5e-05	0.00040214
MAK21	chrIV:570648-573726	75.9893	8.03082	-3.24218	5e-05	0.00040214
MAL11	chrVII:1073962-1075925	8.0664	27.7378	1.78186	5e-05	0.00040214
MAL13	chrVII:1070222-1073160	10.0172	58.0035	2.53366	5e-05	0.00040214
MAM1	chrV:372325-373234	1.41892	47.644	5.06942	0.0011	0.00599787
MAM3	chrXV:213878-216896	29.0003	137.431	2.24457	5e-05	0.00040214
MAM33,RPS24B	chrIX:230148-232577	2428.39	115.857	-4.38959	5e-05	0.00040214
MAS1	chrXII:490885-493481	37.5867	92.2443	1.29524	0.00145	0.00757655
MBB1	chrX:59855-60182	28.8946	103.158	1.83599	0.00185	0.00930446
MBP1	chrIV:352876-355378	21.1688	39.976	0.917196	0.00985	0.0382731
MCH1	chrIV:359824-361285	21.6458	44.1064	1.0269	0.00705	0.0292264
MCH4	chrXV:94855-96361	31.9143	92.0814	1.52871	0.0001	0.000750732
MCH5	chrXV:888919-894092	118.636	35.9184	-1.72375	0.0114	0.0431944
MDE1	chrX:470229-470964	269.237	62.296	-2.11167	5e-05	0.00040214
MDJ1	chrVI:104700-106236	58.8531	723.02	3.61885	5e-05	0.00040214
MDL1	chrXII:528299-530387	53.6668	24.659	-1.12192	0.0029	0.0136479
MDM34	chrVII:82877-84300	41.7192	149.869	1.84492	5e-05	0.00040214
MDS3	chrVII:124697-129161	10.6287	46.6695	2.13452	5e-05	0.00040214
MEC1	chrII:505667-512774	2.33097	4.72153	1.01832	0.01265	0.046737
MEF1	chrXII:271629-273915	21.2635	45.2779	1.09043	0.00195	0.00962706
MEF2	chrX:231300-233760	4.16078	27.3728	2.71782	5e-05	0.00040214
MET4	chrXIV:427734-429753	43.1828	132.592	1.61847	5e-05	0.00040214
MEU1	chrXII:177598-179680	156.712	54.2515	-1.53038	0.0031	0.0144087
MF(ALPHA)1	chrXVI:193455-202564	2341.74	56.1634	-5.38181	5e-05	0.00040214
MFM1	chrXVI:434522-435764	9.06779	20.4107	1.1705	0.0111	0.0424283
MGM101	chrX:700881-701691	180.089	70.7805	-1.34728	5e-05	0.00040214
MGR1	chrIII:47110-48364	35.1885	149.099	2.0831	5e-05	0.00040214
MHP1	chrX:361248-365445	17.9302	85.3469	2.25095	5e-05	0.00040214
MIA40	chrXI:75820-77032	81.4198	222.282	1.44894	5e-05	0.00040214
MIC17	chrXIII:272192-272663	495.085	969.011	0.968836	0.00615	0.0258181
MIP6	chrVIII:133511-136684	4.88089	15.869	1.70099	0.00475	0.0207762
MKC7	chrIV:744310-746101	77.3049	25.2984	-1.61151	5e-05	0.00040214
MLC1	chrVII:306559-307009	528.104	214.77	-1.29803	5e-05	0.00040214
MLH2,SMF3	chrXII:208760-214816	57.5215	208.901	1.86065	0.0008	0.00456057
MLH3	chrXVI:239349-241497	11.5685	27.3984	1.24389	0.00095	0.00528736
MMF1	chrIX:257842-258280	2464.53	516.394	-2.25477	5e-05	0.00040214
MND1,STR3,YGL182C	chrVII:154595-157631	4.27563	31.4292	2.8779	5e-05	0.00040214
MNE1	chrXV:992863-994855	12.1259	32.9082	1.44035	0.0003	0.00198754
MNL1	chrVIII:506318-508779	53.5631	21.8909	-1.29091	0.0007	0.00405195
MNN1	chrV:153519-155808	53.7312	20.4472	-1.39386	0.00025	0.00170435
MNN11	chrX:84067-85336	173.128	58.7607	-1.55891	5e-05	0.00040214
MNN4	chrXI:63820-67766	10.8171	32.3681	1.58126	0.0017	0.008627
MOB2	chrVI:63015-63993	107.389	53.811	-0.996867	0.0053	0.0228451
MON2	chrXIV:71672-76587	11.341	35.8324	1.65972	5e-05	0.00040214
MOT2	chrV:293049-294813	38.6434	130.142	1.75179	5e-05	0.00040214
MPA43,RPA49	chrXIV:175176-182668	183.552	36.1777	-2.34302	0.00245	0.0118061
MPH1	chrIX:357414-360396	14.1179	30.8404	1.1273	0.0016	0.00823066
MPM1	chrX:314083-314872	39.9231	161.993	2.02064	5e-05	0.00040214
MPS1	chrIV:400996-403291	19.3094	43.0149	1.15554	0.00155	0.00804687
MPT5	chrVII:163350-171206	27.8939	155.083	2.47502	5e-05	0.00040214
MRD1	chrXVI:749255-751919	42.5012	4.2116	-3.33506	5e-05	0.00040214
MRH1	chrIV:508146-509109	542.97	251.008	-1.11314	0.0014	0.00736306
MRI1	chrXVI:767692-769061	228.938	53.1989	-2.10549	5e-05	0.00040214
MRL1	chrXVI:698868-700014	23.0842	53.2959	1.20712	0.00115	0.00623433
MRP20	chrIV:1274601-1278548	69.2008	200.859	1.53732	0.01075	0.0412303
MRP8	chrXI:178514-179174	205.441	595.083	1.53436	5e-05	0.00040214
MRPL20	chrXI:599093-599681	215.326	107.187	-1.00639	0.00425	0.0190322
MRPL24	chrXIII:650035-650812	35.7813	70.3467	0.975279	0.0116	0.0436879
MRPS17	chrXIII:636156-637117	81.2569	207.653	1.35361	0.00025	0.00170435
MRS1	chrIX:397205-398465	58.3712	25.4976	-1.1949	0.00155	0.00804687
MRT4	chrXI:426199-428799	497.318	110.234	-2.1736	0.0016	0.00823066
MSC2	chrIV:859345-861520	19.5018	43.0017	1.14079	0.00325	0.0150439
MSC6	chrXV:1001146-1003225	32.1022	67.0505	1.06258	0.0026	0.0124122
MSC7	chrVIII:183838-186952	81.1307	36.3627	-1.15779	0.003	0.0140365
MSG5	chrXIV:529941-531411	55.1112	24.7658	-1.154	0.00145	0.00757655
MSH1	chrVIII:349573-352453	17.4047	8.07402	-1.10812	0.00395	0.017902
MSN1	chrXV:99808-100957	29.4709	72.2147	1.293	0.0005	0.00305087
MSP1	chrVII:542202-543291	42.4302	111.35	1.39194	0.0003	0.00198754
MSS11	chrXIII:587273-589550	8.30796	23.7382	1.51464	0.00025	0.00170435
MSS116	chrIV:845719-848223	85.0112	171.119	1.00928	0.00405	0.0182671
MSS4	chrIV:868223-870563	37.4046	93.2566	1.31799	0.0001	0.000750732
MTL1	chrVII:529256-530919	9.14411	92.0574	3.33162	5e-05	0.00040214
MTO1	chrVII:53786-55815	18.26	6.53689	-1.48201	0.00025	0.00170435
MTR3	chrVII:805268-806021	105.972	30.1991	-1.81111	5e-05	0.00040214
MTR4	chrX:342521-345743	47.1356	6.46097	-2.867	5e-05	0.00040214
MUP1	chrVII:599416-601141	115.065	276.211	1.26333	0.00045	0.00278802
MVD1	chrXIV:701894-703085	174.816	53.2868	-1.71399	5e-05	0.00040214
MVP1	chrXIII:274016-275552	41.3923	106.85	1.36816	0.00025	0.00170435
MYO3	chrXI:196348-200167	8.67004	53.8154	2.63391	5e-05	0.00040214
MYO5	chrXIII:486586-490246	25.6644	84.0075	1.71075	5e-05	0.00040214
NAB3	chrXVI:185316-187725	34.6575	97.8843	1.49791	5e-05	0.00040214
NAM8	chrVIII:278152-279724	30.0734	65.7123	1.12768	0.0016	0.00823066
NAN1	chrXVI:310209-312900	87.8851	18.8162	-2.22364	5e-05	0.00040214
NAT5	chrXV:804376-804907	317.64	68.2539	-2.21841	5e-05	0.00040214
NCA3,RPE1,YJL119C	chrX:189664-196013	356.287	45.0407	-2.98374	0.0058	0.0245868
NCB2	chrIV:1266294-1266898	381.049	81.55	-2.22422	5e-05	0.00040214
NDD1	chrXV:1034806-1036471	35.4848	93.3893	1.39605	5e-05	0.00040214
NDE1	chrXIII:554792-556475	135.772	47.1616	-1.5255	5e-05	0.00040214
NDJ1	chrXV:116395-117454	13.6691	61.9942	2.18121	5e-05	0.00040214
NEO1	chrIX:261436-264892	20.2739	63.6404	1.65032	5e-05	0.00040214
NEW1	chrXVI:121766-125357	113.353	34.8626	-1.70107	5e-05	0.00040214
NFI1	chrXV:628359-630540	10.867	22.7303	1.06467	0.00575	0.0243932
NGR1	chrII:647885-649904	33.4992	104.139	1.63632	5e-05	0.00040214
NHP2	chrIV:87511-87982	1275.27	111.197	-3.5196	5e-05	0.00040214
NIC96	chrVI:150015-152535	32.4103	61.4964	0.92405	0.00845	0.0336924
NIP1	chrXIII:892987-895426	153.281	54.5452	-1.49065	5e-05	0.00040214
NMD3	chrVIII:443827-445384	175.855	13.765	-3.67531	5e-05	0.00040214
NOB1	chrXV:430246-431626	85.3764	17.7711	-2.2643	5e-05	0.00040214
NOC2	chrXV:727511-729644	105.932	12.2202	-3.1158	5e-05	0.00040214
NOC3	chrXII:154342-156334	58.0062	10.1189	-2.51915	5e-05	0.00040214
NOC4	chrXVI:819764-821423	75.0492	9.67977	-2.95479	5e-05	0.00040214
NOG1	chrXVI:370807-373158	205.741	12.9822	-3.98622	5e-05	0.00040214
NOG2	chrXIV:721119-723112	173.509	4.56007	-5.24982	5e-05	0.00040214
NOP1	chrIV:427207-428734	735.188	46.0272	-3.99756	5e-05	0.00040214
NOP10	chrVIII:241663-241840	3392.91	243.283	-3.80181	5e-05	0.00040214
NOP14	chrIV:178333-190627	43.2087	4.14149	-3.3831	0.0039	0.0177181
NOP2	chrXIV:510514-514994	150.227	10.563	-3.83005	5e-05	0.00040214
NOP56	chrXII:545978-548769	441.253	27.9265	-3.9819	5e-05	0.00040214
NOP58,YOR309C	chrXV:896697-898360	393.436	31.5986	-3.6382	5e-05	0.00040214
NOP6	chrIV:77288-77966	255.771	45.1594	-2.50175	5e-05	0.00040214
NOP8	chrXV:53097-54552	35.9418	4.64662	-2.95141	5e-05	0.00040214
NOP9	chrX:417561-419562	48.237	11.1664	-2.11098	5e-05	0.00040214
NOT5	chrXVI:690106-691789	77.4633	168.466	1.12087	0.00165	0.00841112
NPL4	chrII:576343-578086	31.9054	107.043	1.74631	5e-05	0.00040214
NPR3	chrVIII:59122-62563	14.5933	30.6213	1.06924	0.0025	0.0120162
NQM1	chrVII:576922-581689	9.30059	45.7981	2.29989	0.0128	0.0471368
NRG1,YDR042C	chrIV:539372-544813	44.6304	980.013	4.4567	5e-05	0.00040214
NRP1	chrIV:160994-163154	58.659	6.83421	-3.10151	5e-05	0.00040214
NSA1	chrVII:299977-301369	99.3257	19.5245	-2.34688	5e-05	0.00040214
NSA2	chrV:413393-415696	211.29	8.31325	-4.66767	0.00205	0.0100591
NSR1	chrVII:806411-807684	861.599	8.22932	-6.7101	5e-05	0.00040214
NTE1	chrXIII:153218-158258	11.3455	40.5846	1.83881	5e-05	0.00040214
NTF2	chrV:167807-173752	1869.94	422.394	-2.14633	0.0014	0.00736306
NTH1	chrIV:450219-452475	29.5407	222.998	2.91625	5e-05	0.00040214
NUP116	chrXIII:363363-366705	38.3636	82.1887	1.0992	0.00175	0.00883303
NUP120	chrXI:330855-333969	35.6234	72.4433	1.02402	0.00315	0.0146291
NUP157	chrV:367837-372013	19.9824	41.1788	1.04317	0.00165	0.00841112
NUP188	chrXIII:62581-67549	20.1985	37.777	0.903264	0.00795	0.0321305
NUT1	chrVII:217479-221012	20.4507	46.6543	1.18986	0.0003	0.00198754
OAC1	chrXI:217343-218318	70.5297	35.6002	-0.986345	0.00745	0.030437
OCA1	chrXIV:438566-439283	186.417	99.4746	-0.906131	0.01185	0.0444809
OGG1	chrXIII:151870-153001	42.2833	16.758	-1.33524	0.00085	0.0047971
OLE1	chrVII:398627-400160	358.342	72.0505	-2.31426	5e-05	0.00040214
OMS1	chrIV:1092713-1095262	18.276	47.7819	1.38651	0.0016	0.00823066
OSH2,RPN4	chrIV:413740-421990	140.652	1882.88	3.74274	0.0036	0.0165149
OTU1,SEC53,YFL042C	chrVI:42811-48995	1230.05	287.55	-2.09683	0.00075	0.0043148
OXR1,RPL7B	chrXVI:173064-175875	414.031	33.6038	-3.62304	5e-05	0.00040214
OYE3	chrXVI:226168-227371	3.98312	139.97	5.13507	5e-05	0.00040214
PAB1	chrV:510372-512106	653.432	210.127	-1.63678	0.0001	0.000750732
PAC10	chrVII:639771-640371	158.949	61.4242	-1.37169	0.0002	0.00139554
PAF1	chrII:761211-767645	57.9793	157.958	1.44593	0.00435	0.0193876
PAN1	chrIX:365465-369908	28.8808	62.2578	1.10815	0.0013	0.00693415
PAN2	chrVII:331117-334465	23.2747	58.2894	1.32447	0.00025	0.00170435
PAN3	chrXI:390239-392279	43.5851	78.838	0.855055	0.01085	0.0415573
PAN5	chrVIII:224029-225169	105.629	45.3761	-1.21901	0.00195	0.00962706
PAU5	chrVI:99189-100884	1.07178	4.86556	2.18259	0.01275	0.0470141
PBI2	chrXIV:605383-605611	181.904	486.166	1.41827	0.001	0.00554376
PBP2	chrII:683372-684669	30.6881	61.6919	1.0074	0.005	0.0217013
PCC1	chrXI:625727-626597	279.802	55.2102	-2.3414	0.0002	0.00139554
PCL1	chrXIV:87691-88875	184.22	32.2345	-2.51475	5e-05	0.00040214
PCL2	chrIV:234926-235853	70.5578	26.7825	-1.39752	0.0007	0.00405195
PCL5	chrVIII:237003-237693	270.496	594.041	1.13496	0.00145	0.00757655
PCL7	chrIX:258912-259770	62.6468	30.9434	-1.01761	0.00935	0.0366078
PDC5	chrXII:410722-412414	12.8267	26.0544	1.02238	0.011	0.0420746
PDE1	chrVII:35652-36762	44.9165	97.3683	1.11621	0.0019	0.00947144
PDR1	chrVII:469046-472452	24.7239	59.9059	1.2768	0.0002	0.00139554
PDR10	chrXV:931554-939557	5.74785	15.4254	1.42421	0.01205	0.0450517
PEP1	chrII:186843-191583	23.6273	49.1696	1.05732	0.003	0.0140365
PEP7	chrIV:1112479-1114027	10.6825	30.6239	1.5194	0.0003	0.00198754
PEP8	chrX:335897-337037	43.6195	161.71	1.89037	5e-05	0.00040214
PER1	chrIII:206876-207950	112.916	54.1927	-1.05908	0.00285	0.0134801
PER33	chrXII:265455-266277	136.087	583.292	2.09969	5e-05	0.00040214
PES4	chrVI:199873-201709	0.539032	7.46091	3.79091	0.00465	0.0204658
PET20	chrXVI:250906-251668	88.0618	171.234	0.959385	0.0082	0.0328583
PET8,RLP7	chrXIV:622914-627180	287.521	68.2895	-2.07393	0.0064	0.0267878
PET9	chrII:163040-163997	326.149	147.893	-1.14097	0.00085	0.0047971
PEX11	chrXV:47932-48643	56.8976	26.962	-1.07744	0.0122	0.0454317
PEX3	chrIV:1126269-1127595	46.5919	95.6921	1.03832	0.0037	0.0168775
PEX5	chrIV:950562-952401	14.1963	36.3687	1.35718	0.00015	0.00107595
PFK26	chrIX:163277-165761	12.1211	94.6455	2.96501	5e-05	0.00040214
PFY1	chrXV:552297-552887	1951.61	856.409	-1.18829	0.00125	0.0067119
PGA3	chrXIII:20760-21699	323.888	159.466	-1.02225	0.0046	0.0203251
PGM1	chrXI:203540-205378	98.3776	46.0765	-1.0943	0.0043	0.0191951
PGM2	chrXIII:475896-477606	21.4206	164.13	2.93777	5e-05	0.00040214
PGM3	chrXIII:822711-831961	15.3226	57.3598	1.90438	0.00015	0.00107595
PGS1	chrIII:109104-110670	24.0099	49.3588	1.03968	0.0051	0.0220674
PHD1	chrXI:356747-357848	71.5267	224.093	1.64754	5e-05	0.00040214
PHM6	chrIV:1018109-1024755	182.986	14.2235	-3.68539	0.00195	0.00962706
PHM7	chrXV:162355-165331	2.26263	25.7055	3.506	5e-05	0.00040214
PHM8	chrV:225812-232278	23.0843	504.431	4.44967	5e-05	0.00040214
PHO11	chrI:225459-226863	50.4813	5.5079	-3.19617	5e-05	0.00040214
PHO12	chrVIII:552098-553502	156.128	12.0305	-3.69797	5e-05	0.00040214
PHO3	chrII:427078-434305	176.944	16.5809	-3.4157	0.0077	0.0313222
PHO4	chrVI:225019-225958	54.0519	27.5708	-0.971204	0.00955	0.0373132
PHO84	chrXIII:24036-25800	938.735	202.697	-2.21139	5e-05	0.00040214
PHO89	chrII:796797-798522	163.729	70.2553	-1.22063	0.00045	0.00278802
PHO90	chrX:60843-63489	44.8333	9.39214	-2.25504	5e-05	0.00040214
PHS1	chrX:245590-246244	243.304	68.9328	-1.8195	5e-05	0.00040214
PIB1	chrIV:1089218-1090079	38.1968	105.885	1.47097	5e-05	0.00040214
PIC2	chrV:258426-260675	37.0694	249.379	2.75004	5e-05	0.00040214
PIG2	chrIX:271160-272777	13.4435	35.577	1.40403	0.0009	0.00503393
PIM1	chrII:177873-181275	34.3922	85.4291	1.31264	0.0006	0.0035571
PIN4	chrII:122752-124759	49.8418	90.9723	0.86807	0.01125	0.0427409
PIS1	chrXVI:752256-752919	553.981	225.389	-1.29742	0.00015	0.00107595
PKH2	chrXV:129236-132508	15.7825	62.0751	1.97569	5e-05	0.00040214
PKP2	chrVII:392222-393698	12.705	37.9385	1.57827	0.0001	0.000750732
PLB1	chrXIII:280589-282584	31.3335	205.108	2.71061	5e-05	0.00040214
PLC1	chrXVI:35235-37845	24.6992	52.1491	1.07818	0.00245	0.0118061
PMA1,YGL007C-A	chrVII:479312-496622	982.675	191.871	-2.35657	0.00985	0.0382731
PMP1	chrIII:162944-163067	3292.56	905.952	-1.8617	0.00825	0.0330117
PNC1	chrVII:427296-427947	331.176	3049.01	3.20267	5e-05	0.00040214
POB3	chrXIII:135499-137158	83.3749	156.302	0.906654	0.00785	0.0318176
POC4	chrXVI:280479-280926	134.206	31.9377	-2.07112	5e-05	0.00040214
POG1	chrIX:130609-131665	16.4326	43.2852	1.39731	0.0011	0.00599787
POL5	chrV:48470-51539	47.4332	9.32474	-2.34676	5e-05	0.00040214
POM33	chrXII:97996-98836	107.046	288.389	1.42979	0.00025	0.00170435
POP5	chrI:82612-83263	152.577	27.2879	-2.48321	5e-05	0.00040214
POP8	chrII:185997-186474	220.661	44.069	-2.324	5e-05	0.00040214
PPH3	chrIV:597155-598082	85.5533	36.5811	-1.22572	0.00095	0.00528736
PPM2	chrXV:56451-58539	8.2236	2.25199	-1.86857	0.0029	0.0136479
PPQ1	chrXVI:208156-209806	103.092	225.047	1.12629	0.00195	0.00962706
PPS1	chrII:757619-760043	54.9406	28.4333	-0.950291	0.00615	0.0258181
PPT1	chrVII:736661-738203	84.6691	9.64084	-3.1346	5e-05	0.00040214
PRD1	chrIII:24730-27556	70.554	161.584	1.19548	0.00235	0.0114218
PRM10,YJL107C	chrX:217704-220016	51.3537	14.6495	-1.80962	0.0001	0.000750732
PRM7	chrIV:381984-384081	67.2664	34.8546	-0.948537	0.00815	0.0327277
PRO3	chrV:201075-201936	342.04	167.371	-1.03112	0.0032	0.0148368
PRP22	chrV:178840-182278	9.66401	29.8794	1.62846	5e-05	0.00040214
PRP43	chrVII:281633-283937	107.275	10.8901	-3.30023	5e-05	0.00040214
PRP8	chrVIII:429384-436958	7.5396	21.0241	1.47948	5e-05	0.00040214
PRR2	chrIV:74445-76732	1.64762	14.8727	3.17421	0.00195	0.00962706
PRS1	chrXI:107315-108599	362.869	44.1872	-3.03775	5e-05	0.00040214
PRS3	chrVIII:80653-81616	242.372	37.8056	-2.68055	5e-05	0.00040214
PRS4	chrII:92413-93394	146.065	35.9358	-2.02311	5e-05	0.00040214
PRT1	chrXV:1015360-1017652	215.021	82.113	-1.38879	5e-05	0.00040214
PRX1	chrII:100319-101347	64.8019	540.979	3.06147	5e-05	0.00040214
PRY2	chrXI:463628-465110	324.127	53.7374	-2.59256	5e-05	0.00040214
PSA1	chrIV:355673-356759	3282.37	583.722	-2.49138	5e-05	0.00040214
PSK1	chrI:120224-124295	7.89601	58.2857	2.88395	5e-05	0.00040214
PSO2	chrXIII:542977-544963	11.428	28.4841	1.31759	0.00055	0.00330939
PSP1	chrIV:1456011-1459220	18.7309	59.5894	1.66963	0.00015	0.00107595
PSY4	chrII:132423-133749	27.5657	55.6015	1.01225	0.00715	0.0294892
PTK2	chrX:545786-548243	31.1021	172.711	2.47328	5e-05	0.00040214
PTP2	chrXV:733924-736177	24.9195	76.9301	1.62627	5e-05	0.00040214
PTR3	chrVI:210936-212973	11.2571	39.0026	1.79274	5e-05	0.00040214
PUF2	chrXVI:650434-653662	9.73146	39.0897	2.00606	5e-05	0.00040214
PUS1	chrXVI:150489-153204	87.1935	22.6942	-1.9419	0.0003	0.00198754
PUS2,PYC1	chrVII:383348-388843	37.8075	138.536	1.87351	0.00015	0.00107595
PUS7	chrXV:790210-792241	61.7636	13.0289	-2.24504	5e-05	0.00040214
PUT1	chrXII:425185-426616	8.55942	30.8302	1.84876	0.00015	0.00107595
PUT2	chrVIII:181976-183704	36.0303	70.0694	0.959574	0.01205	0.0450517
PUT3	chrXI:408543-411483	21.2243	62.4639	1.55731	5e-05	0.00040214
PWP1	chrXII:543967-545698	132.241	9.17959	-3.8486	5e-05	0.00040214
PWP2	chrIII:220456-223228	64.8472	7.30394	-3.1503	5e-05	0.00040214
PXA2	chrXI:86224-88786	6.60098	15.6344	1.24397	0.00195	0.00962706
PXR1	chrVII:1050522-1051739	29.9937	2.7446	-3.44999	0.0118	0.0443227
PXR1	chrVII:1050522-1051739	126.488	11.1309	-3.50635	5e-05	0.00040214
PYK2	chrXV:981621-986462	11.5062	49.5888	2.1076	0.002	0.00985664
PZF1	chrXVI:909732-911022	38.5691	18.7834	-1.03799	0.00795	0.0321305
RAD2	chrVII:1007670-1010766	10.5959	29.0644	1.45575	5e-05	0.00040214
RAD28	chrIV:501752-503273	5.27485	15.5496	1.55967	0.0017	0.008627
RAD34	chrIV:1090432-1092511	3.9589	14.1767	1.84035	0.0002	0.00139554
RAD4	chrV:500623-502894	7.42356	33.75	2.18471	5e-05	0.00040214
RAD7	chrX:532061-533759	24.165	46.8059	0.953774	0.00805	0.0323954
RAS1,YOR102W	chrXV:515059-517233	136.6	23.2154	-2.5568	0.0001	0.000750732
RBD2	chrXVI:84508-85297	245.795	81.4276	-1.59387	5e-05	0.00040214
RBG1	chrI:75042-76152	130.281	10.1809	-3.67769	5e-05	0.00040214
RBG2	chrVII:843799-845573	74.1423	13.3386	-2.47469	5e-05	0.00040214
RCL1	chrXV:307937-309041	122.738	16.0397	-2.93586	5e-05	0.00040214
RCR2	chrIV:454121-454754	77.0169	268.089	1.79946	5e-05	0.00040214
REC8	chrXVI:569335-571378	0.981539	7.16948	2.86875	0.0014	0.00736306
REE1	chrX:22954-30457	386.888	98.8213	-1.96902	0.00195	0.00962706
REG1	chrIV:497834-500879	24.2643	69.2924	1.51386	5e-05	0.00040214
RER1	chrIII:111915-112482	318.982	158.737	-1.00684	0.00415	0.0186585
RET1	chrXV:729726-733620	28.0285	13.9252	-1.00919	0.0043	0.0191951
REX3	chrXII:364067-365330	76.0007	154.324	1.02187	0.00895	0.0353362
REX4	chrXV:180557-181455	73.5948	11.7993	-2.64091	5e-05	0.00040214
RFA1	chrI:154898-158619	48.4458	138.761	1.51816	0.00105	0.00575306
RFC2	chrX:567541-568759	193.54	76.0242	-1.3481	0.0001	0.000750732
RFT1	chrII:182400-184125	85.9408	47.1302	-0.866692	0.01235	0.0458389
RFX1	chrXII:507796-510232	7.52574	38.3033	2.34756	5e-05	0.00040214
RGC1	chrXVI:754876-758128	17.3726	41.6143	1.26026	0.0005	0.00305087
RGD1	chrII:730349-734639	27.0257	57.1916	1.08147	0.01155	0.0436161
RGI1	chrV:291702-292563	53.1454	940.68	4.14569	5e-05	0.00040214
RGT1	chrXI:365604-369117	13.4661	32.6117	1.27606	0.00025	0.00170435
RHR2	chrIX:255114-255867	2438.23	994.62	-1.29361	0.00775	0.0314802
RIB1	chrII:158655-159693	52.0602	120.281	1.20815	0.00065	0.00380156
RIB4	chrXV:54594-55104	284.828	96.9647	-1.55456	5e-05	0.00040214
RIF2,SST2	chrXII:1035989-1051952	97.6933	16.087	-2.60236	0.0002	0.00139554
RIM1	chrIII:172949-173440	851.724	224.493	-1.92372	5e-05	0.00040214
RIM101	chrVIII:51110-52988	47.9559	204.214	2.0903	5e-05	0.00040214
RIM11	chrXIII:546124-547237	49.5814	163.313	1.71977	5e-05	0.00040214
RIM15	chrVI:69114-74427	8.78795	25.5256	1.53835	5e-05	0.00040214
RIM2	chrII:607651-608785	55.6051	26.7127	-1.05769	0.0062	0.0260086
RIM8	chrVII:414101-417259	15.651	194.548	3.6358	5e-05	0.00040214
RIO1	chrXV:546648-550320	38.8483	9.75714	-1.99332	0.01265	0.046737
RIP1	chrV:106952-110552	37.1201	110.069	1.56813	0.00075	0.0043148
RIX7	chrXII:70632-73146	31.8257	5.48732	-2.53602	5e-05	0.00040214
RKI1	chrXV:502695-505055	293.291	4.78586	-5.93741	0.00035	0.00225263
RKM3	chrII:298291-299950	45.4976	22.4308	-1.02031	0.0055	0.0235095
RLI1	chrIV:626707-628534	139.3	28.4536	-2.29151	5e-05	0.00040214
RLM1	chrXVI:379119-381150	37.8843	78.8114	1.0568	0.0019	0.00947144
RLP24	chrXII:164245-167843	410.05	37.0542	-3.46809	5e-05	0.00040214
RMR1	chrVII:31867-32939	14.549	62.652	2.10644	5e-05	0.00040214
RMT2	chrIV:1388871-1394791	111.284	6.20266	-4.16522	0.001	0.00554376
RNA1	chrXIII:740147-742735	285.361	96.175	-1.56906	0.0004	0.00253393
RNH203	chrXII:447981-448314	239.593	33.1054	-2.85545	5e-05	0.00040214
RNR1	chrV:298663-302489	151.416	31.9149	-2.24621	5e-05	0.00040214
RNR3	chrIX:238098-240708	4.04669	34.0182	3.07149	5e-05	0.00040214
RNT1	chrXIII:748261-749677	48.6688	3.90198	-3.64072	5e-05	0.00040214
ROD1	chrXV:364368-366882	14.4563	56.9021	1.97678	5e-05	0.00040214
ROG3	chrVI:196832-199034	15.4659	40.4134	1.38574	0.0003	0.00198754
ROK1	chrVII:182389-184084	55.9708	4.0961	-3.77235	5e-05	0.00040214
ROM1,YGR069W	chrVII:624957-634182	6.08048	34.1291	2.48874	0.0013	0.00693415
ROM2	chrXII:862713-866784	17.3831	35.7681	1.04099	0.003	0.0140365
ROX1	chrXVI:679692-680799	55.4011	120.042	1.11555	0.00175	0.00883303
RPA12	chrX:555194-555572	537.173	46.9648	-3.51574	5e-05	0.00040214
RPA135	chrXVI:577584-581196	84.4161	10.574	-2.997	5e-05	0.00040214
RPA190	chrXV:960825-966324	40.3973	8.44176	-2.25864	5e-05	0.00040214
RPA34	chrX:140342-150612	268.664	29.0573	-3.20883	0.0112	0.0426371
RPB11	chrXV:315812-316175	305.531	121.911	-1.32549	0.00045	0.00278802
RPB8	chrXV:760709-761316	1191.26	169.412	-2.81388	5e-05	0.00040214
RPB9	chrVII:374458-374827	238.47	98.2293	-1.27958	0.0019	0.00947144
RPC17	chrX:414284-414770	109.021	37.2779	-1.54821	0.00035	0.00225263
RPC19	chrXIV:412683-413199	390.202	55.8749	-2.80395	5e-05	0.00040214
RPC34	chrXIV:634343-635297	74.6987	30.7997	-1.27817	0.00075	0.0043148
RPC37	chrXI:487666-489841	85.6635	21.0179	-2.02706	0.00205	0.0100591
RPC40	chrXVI:744474-746855	363.986	47.2076	-2.94679	5e-05	0.00040214
RPC82	chrXVI:917076-919041	55.0158	11.3964	-2.27126	5e-05	0.00040214
RPF1	chrVIII:281494-282382	137.372	30.2074	-2.18512	5e-05	0.00040214
RPG1	chrII:395382-398277	127.769	66.1562	-0.949589	0.0073	0.0299109
RPL10	chrXII:282701-283627	9382.03	1276.98	-2.87717	0.0001	0.000750732
RPL12A	chrV:52720-53255	4222.27	80.927	-5.70525	5e-05	0.00040214
RPL12B	chrIV:1301255-1302742	4624.62	162.082	-4.83454	5e-05	0.00040214
RPL13B	chrXIII:550205-551207	6119.42	212.145	-4.85027	5e-05	0.00040214
RPL14A	chrXI:431905-432720	8264.24	132.275	-5.96527	5e-05	0.00040214
RPL14B	chrVIII:104276-105091	2356.49	209.37	-3.49251	5e-05	0.00040214
RPL16B	chrXIV:493955-495001	6244.97	163.558	-5.25482	5e-05	0.00040214
RPL17A	chrXI:109268-110129	5559.45	151.602	-5.19658	5e-05	0.00040214
RPL17B	chrX:90785-91657	3290.58	93.5433	-5.13656	5e-05	0.00040214
RPL18A,RPS19A	chrXV:91999-94488	11043.5	226.679	-5.60641	5e-05	0.00040214
RPL18B	chrXIV:63569-64562	1208.07	215.867	-2.48448	5e-05	0.00040214
RPL19A	chrII:410981-415261	4308.81	139.005	-4.95409	5e-05	0.00040214
RPL1B	chrVII:254640-255294	3188.7	55.4784	-5.8449	5e-05	0.00040214
RPL20A	chrXIII:751686-754220	5192.13	171.545	-4.91966	5e-05	0.00040214
RPL20B	chrXV:900249-901194	5644.57	194.126	-4.8618	5e-05	0.00040214
RPL21A,YBR190W	chrII:605965-607140	8023.02	254.122	-4.98055	5e-05	0.00040214
RPL21B,RPS9A	chrXVI:404913-407643	6365.7	204.848	-4.95769	5e-05	0.00040214
RPL22A	chrXII:263193-263954	9372.79	185.924	-5.6557	5e-05	0.00040214
RPL22B	chrVI:64187-65025	853.406	55.4242	-3.94464	5e-05	0.00040214
RPL23A	chrII:59821-60739	5651.24	209.748	-4.75184	5e-05	0.00040214
RPL23B	chrV:396768-397653	11417.7	250.757	-5.50884	5e-05	0.00040214
RPL24A	chrVII:437357-438982	2995.35	85.0778	-5.1378	5e-05	0.00040214
RPL25	chrXV:80347-81190	15376.9	279.767	-5.78039	5e-05	0.00040214
RPL26A,YLR345W	chrXII:819074-822049	4806.36	309.491	-3.95698	5e-05	0.00040214
RPL27A	chrVIII:126520-127538	9143.26	237.115	-5.26905	5e-05	0.00040214
RPL27B	chrIV:1401769-1402564	4105.03	161.411	-4.66858	5e-05	0.00040214
RPL28,SEH1,YGL101W	chrVII:310671-314355	11256.1	295.996	-5.24898	5e-05	0.00040214
RPL29,YFR032C-B	chrVI:223130-223973	10702.7	356.457	-4.9081	5e-05	0.00040214
RPL2A	chrVI:220506-221418	4427.83	79.9372	-5.79159	5e-05	0.00040214
RPL2B	chrIX:316767-317932	5939.34	204.625	-4.85925	5e-05	0.00040214
RPL3	chrXV:444685-445849	5553.72	175.97	-4.98005	5e-05	0.00040214
RPL30	chrVII:439090-439638	16173.8	325.217	-5.63612	5e-05	0.00040214
RPL31A	chrIV:322225-323471	15418.6	321.957	-5.58166	5e-05	0.00040214
RPL31B	chrXII:928348-932079	4053.19	78.2194	-5.69539	5e-05	0.00040214
RPL32	chrII:45352-46370	7695.03	272.964	-4.81715	5e-05	0.00040214
RPL33A	chrXVI:282121-283003	11037.1	439.545	-4.65021	5e-05	0.00040214
RPL33B	chrXV:778554-779405	6097.96	231.818	-4.71726	5e-05	0.00040214
RPL34B	chrIX:256225-257063	7173.5	153.134	-5.54981	5e-05	0.00040214
RPL36B	chrXVI:75698-76239	9841.21	228.413	-5.42912	5e-05	0.00040214
RPL37A	chrXII:522662-523288	13063.7	232.049	-5.81499	5e-05	0.00040214
RPL37B	chrIV:1447563-1450859	17019.4	715.199	-4.57269	5e-05	0.00040214
RPL39	chrX:75917-83836	32610	1536.58	-4.40752	0.00275	0.0130399
RPL40A	chrIX:68707-73867	10600.7	489.072	-4.43797	5e-05	0.00040214
RPL40B	chrXI:617995-618750	5805.1	282.667	-4.36015	5e-05	0.00040214
RPL42A,YNL162W-A	chrXIV:323831-332323	10157.6	222.136	-5.51497	5e-05	0.00040214
RPL42B	chrVIII:381989-382751	13587.2	283.279	-5.58388	5e-05	0.00040214
RPL43A	chrXVI:654165-654877	20213.7	534.394	-5.24129	5e-05	0.00040214
RPL43B	chrX:608304-608858	8669.02	283.062	-4.93668	5e-05	0.00040214
RPL4A	chrII:300165-301254	1952.91	103.811	-4.23359	5e-05	0.00040214
RPL4B	chrIV:471852-472941	881.189	55.917	-3.97809	5e-05	0.00040214
RPL5	chrXVI:303120-304014	4167.96	116.523	-5.16066	5e-05	0.00040214
RPL6A	chrXIII:123226-124172	6584.93	171.9	-5.25953	5e-05	0.00040214
RPL6B	chrXII:1028853-1029768	2919.67	101.682	-4.84367	5e-05	0.00040214
RPL7A	chrVII:364334-365996	2854.71	83.3403	-5.09819	5e-05	0.00040214
RPL8A,SBP1	chrVIII:33107-36073	1549.34	380.811	-2.02451	0.00095	0.00528736
RPL8B	chrXII:47858-48662	4730.78	79.1681	-5.90102	5e-05	0.00040214
RPL9A	chrVII:227753-228329	5858.12	75.5337	-6.27717	5e-05	0.00040214
RPL9B	chrXIV:499680-500256	1080.03	172.752	-2.64429	5e-05	0.00040214
RPM2	chrXIII:87071-90731	7.7479	51.8635	2.74284	5e-05	0.00040214
RPN2	chrIX:216609-220700	93.1993	290.216	1.63873	0.00065	0.00380156
RPN5	chrIV:190923-192261	165.325	358.604	1.11708	0.00195	0.00962706
RPN7	chrXVI:742453-743743	103.248	238.06	1.20521	0.00125	0.0067119
RPO21	chrIV:205359-210561	39.4042	94.615	1.26372	0.00085	0.0047971
RPO26	chrXVI:911256-912518	752.979	178.434	-2.07722	5e-05	0.00040214
RPO41	chrVI:58541-62929	16.2826	40.4022	1.3111	0.00015	0.00107595
RPP0	chrXII:805783-806825	7323.11	284.311	-4.68691	5e-05	0.00040214
RPP1	chrVIII:222876-223758	89.4829	23.2718	-1.94303	5e-05	0.00040214
RPP1A	chrIV:308423-310250	8859.09	339.129	-4.70725	5e-05	0.00040214
RPP1B	chrIV:229905-230527	11196.5	356.246	-4.97403	5e-05	0.00040214
RPP2B	chrIV:1239370-1239838	14772.1	409.293	-5.1736	5e-05	0.00040214
RPR1	chrV:117666-118035	60.9767	11.5604	-2.39907	0.00165	0.00841112
RPS0A	chrVII:920574-921788	4125.55	82.3181	-5.64723	5e-05	0.00040214
RPS0B	chrXII:242231-243349	3715.32	97.0191	-5.25907	5e-05	0.00040214
RPS10A	chrXV:867097-867852	9919.88	215.626	-5.52372	5e-05	0.00040214
RPS10B	chrXIII:732413-733141	6486.59	179.8	-5.17299	5e-05	0.00040214
RPS11A	chrIV:491514-492324	5829.32	263.075	-4.46978	5e-05	0.00040214
RPS11B	chrII:332830-336955	6237.98	228.919	-4.76817	0.00245	0.0118061
RPS13	chrIV:579457-580452	10047.3	337.833	-4.89436	5e-05	0.00040214
RPS14A,SYP1	chrIII:173662-178354	8337.47	515.036	-4.01687	5e-05	0.00040214
RPS16A,YMR144W	chrXIII:551748-554567	5160.75	153.135	-5.0747	5e-05	0.00040214
RPS16B	chrIV:305050-307789	8173.26	138.225	-5.88582	0.00045	0.00278802
RPS17A	chrXIII:225888-226697	10127	296.672	-5.09319	5e-05	0.00040214
RPS17B	chrIV:1354828-1355553	5325.93	99.7398	-5.73872	5e-05	0.00040214
RPS18A	chrIV:1359922-1360798	9228.69	267.988	-5.10588	5e-05	0.00040214
RPS18B	chrXIII:222986-223828	7783.43	181.974	-5.4186	5e-05	0.00040214
RPS19B	chrXIV:61957-62943	8040.71	180.907	-5.474	5e-05	0.00040214
RPS1A	chrXII:1018140-1018908	3929.08	175.912	-4.48126	5e-05	0.00040214
RPS1B	chrXIII:146246-151532	5284.52	130.358	-5.34123	5e-05	0.00040214
RPS2	chrVII:277616-278381	8798.9	163.309	-5.75165	5e-05	0.00040214
RPS20	chrVIII:75329-78542	10734.9	181.247	-5.8882	5e-05	0.00040214
RPS21A	chrXI:551656-552242	6866.01	276.039	-4.63653	5e-05	0.00040214
RPS21B	chrX:156549-157273	16991.9	460.847	-5.20442	5e-05	0.00040214
RPS22A	chrX:73693-75588	7506.42	95.5595	-6.29558	5e-05	0.00040214
RPS22B,YLR366W	chrXII:849865-857317	1644.22	88.769	-4.2112	0.0004	0.00253393
RPS23A	chrVII:720264-731002	5792.79	307.085	-4.23755	0.00065	0.00380156
RPS23B	chrXVI:794964-795767	8371.73	379.018	-4.46519	5e-05	0.00040214
RPS24A,YOS1	chrV:306248-311534	7151.91	408.949	-4.12834	5e-05	0.00040214
RPS25A	chrVII:532638-535946	3834.07	310.095	-3.6281	5e-05	0.00040214
RPS25B,YLR334C	chrXII:795478-797078	2170.96	160.997	-3.75322	5e-05	0.00040214
RPS26B	chrV:423590-424311	2952.73	77.5444	-5.25088	5e-05	0.00040214
RPS27B	chrVIII:146362-149073	22084	905.767	-4.60772	5e-05	0.00040214
RPS28A,SWT1	chrXV:644565-649064	14167.9	841.991	-4.07267	0.0006	0.0035571
RPS28B	chrXII:673130-673334	5883.41	333.424	-4.14122	5e-05	0.00040214
RPS29A	chrXII:893627-899032	6620.12	260.56	-4.66717	0.0002	0.00139554
RPS29B	chrIV:340559-341304	8752.56	294.837	-4.89172	5e-05	0.00040214
RPS3	chrXIV:302506-304615	6328.02	159.775	-5.30764	5e-05	0.00040214
RPS30B	chrXV:678190-678793	40684.8	1593.63	-4.6741	5e-05	0.00040214
RPS31	chrXII:498844-505898	21840.7	306.899	-6.15311	0.0001	0.000750732
RPS4A	chrX:702026-703068	4087.17	100.325	-5.34835	5e-05	0.00040214
RPS4B	chrVIII:504475-505530	2935.68	105.079	-4.80415	5e-05	0.00040214
RPS6A	chrXVI:377290-378395	2282.6	70.2621	-5.02179	5e-05	0.00040214
RPS6B	chrII:591711-592774	1930.12	71.2551	-4.75955	5e-05	0.00040214
RPS7A	chrXV:505793-511260	7141.17	93.4582	-6.2557	0.0003	0.00198754
RPS7B	chrXIV:443397-444315	1952.9	179.108	-3.44672	5e-05	0.00040214
RPS8A	chrII:88522-89440	1476.82	62.6959	-4.55798	5e-05	0.00040214
RPS9B	chrII:604507-605508	7783.87	119.593	-6.02429	5e-05	0.00040214
RPT5	chrXV:545028-546333	136.707	282.876	1.04909	0.0045	0.0199929
RRB1	chrXIII:527760-534748	225.269	14.8509	-3.92303	0.00035	0.00225263
RRI2	chrXV:97550-99488	7.17528	22.4969	1.64862	0.0001	0.000750732
RRN11	chrXIII:190243-191767	54.0999	6.65946	-3.02215	5e-05	0.00040214
RRP12	chrXVI:529601-534855	63.0253	11.4819	-2.45657	0.00045	0.00278802
RRP14	chrXI:280920-282329	146.11	60.5795	-1.27015	0.0004	0.00253393
RRP15	chrXVI:818129-819075	175.979	66.7249	-1.39911	0.0002	0.00139554
RRP17	chrIV:1294625-1296800	126.266	34.589	-1.86808	0.0005	0.00305087
RRP3	chrVIII:227531-229037	81.0356	11.8714	-2.77107	5e-05	0.00040214
RRP4	chrVIII:233578-234658	88.9515	35.5827	-1.32184	0.00035	0.00225263
RRP40	chrXV:55557-56280	160.985	79.0032	-1.02694	0.00465	0.0204658
RRP42	chrIV:258836-264173	261.104	98.6614	-1.40407	0.00145	0.00757655
RRP46	chrVII:675670-676342	145.215	66.4144	-1.12862	0.0024	0.0116247
RRP5	chrXIII:725933-731123	29.6727	3.5467	-3.06459	5e-05	0.00040214
RRP6	chrXV:326831-329033	54.6505	23.0527	-1.2453	0.001	0.00554376
RRP8	chrIV:612072-613251	100.919	10.1215	-3.31771	5e-05	0.00040214
RRP9	chrXVI:802324-804080	71.0999	22.4739	-1.6616	5e-05	0.00040214
RRS1	chrXV:868290-874217	264.745	31.0617	-3.09139	5e-05	0.00040214
RRT14	chrIX:113451-117714	205.183	15.8994	-3.68986	0.00555	0.0236873
RRT5	chrVI:222089-222959	31.1182	8.75567	-1.82947	0.00065	0.00380156
RRT6	chrVII:228750-229686	6.95934	27.3276	1.97334	0.0001	0.000750732
RRT8	chrXV:240203-241310	54.5707	210.905	1.9504	5e-05	0.00040214
RSA1	chrXVI:181344-183250	39.2118	17.7431	-1.14403	0.00365	0.0166764
RSC1	chrVII:601601-609101	21.7709	59.5615	1.45198	0.01305	0.0479322
RSC2	chrXII:841330-844050	24.9894	52.0499	1.05858	0.0026	0.0124122
RSC30	chrVIII:215182-217840	21.0253	39.9158	0.924834	0.00795	0.0321305
RSC4	chrXI:452200-454078	48.8907	151.592	1.63256	5e-05	0.00040214
RSM24	chrIV:813192-814152	54.9884	112.13	1.02797	0.0054	0.0231699
RSR1,YGR151C	chrVII:794654-795492	199.476	90.5421	-1.13955	0.01125	0.0427409
RTC3	chrVIII:280819-281155	29.8423	1152.2	5.27089	5e-05	0.00040214
RTK1	chrIV:405343-407206	26.282	132.191	2.33048	5e-05	0.00040214
RTS1	chrXV:357673-359947	58.7384	117.738	1.00321	0.00295	0.0138485
RTS3	chrVII:808479-811520	153.491	1803.74	3.55476	0.0004	0.00253393
RTT101	chrX:349579-352108	8.22141	16.9845	1.04676	0.0087	0.0344941
RTT105	chrV:366801-367428	15.3526	112.185	2.86933	5e-05	0.00040214
RTT109	chrXII:146290-147601	36.2684	17.8795	-1.0204	0.01085	0.0415573
RUP1,SIA1	chrXV:581690-586519	39.4217	83.0603	1.07517	0.0074	0.0302547
SAC3	chrIV:771876-775782	17.8852	34.2574	0.937651	0.00725	0.0297926
SAC6	chrIV:703060-715379	114.025	282.96	1.31124	0.00805	0.0323954
SAD1	chrVI:154526-155873	89.0609	42.4397	-1.06938	0.003	0.0140365
SAH1	chrV:232365-237119	610.424	204.367	-1.57865	0.00025	0.00170435
SAM1	chrXII:515126-517756	420.21	108.102	-1.95872	5e-05	0.00040214
SAM4	chrXVI:25086-26064	460.683	70.9633	-2.69863	5e-05	0.00040214
SAP1	chrV:243699-246503	15.8544	38.3832	1.27559	0.00085	0.0047971
SAR1	chrXVI:138697-139409	1273.07	626.38	-1.02321	0.0047	0.0206054
SCD5	chrXV:931554-939557	15.1208	37.6902	1.31766	0.00635	0.0265983
SCJ1	chrXIII:695349-696483	71.3543	140.968	0.982298	0.0055	0.0235095
SCO2	chrII:289339-290355	31.8764	60.8085	0.931783	0.01065	0.0409303
SCP160	chrX:285557-289226	102.38	51.6321	-0.987599	0.00445	0.019802
SCS2	chrV:397698-401869	548.955	238.623	-1.20196	0.01095	0.0419118
SCS22	chrII:46564-47180	79.2861	174.582	1.13876	0.00145	0.00757655
SCT1	chrII:203405-207011	58.0412	114.135	0.975594	0.01325	0.0485718
SCW10,YMR304C-A	chrXIII:878779-880232	763.164	100.607	-2.92327	5e-05	0.00040214
SCW11	chrVII:441280-442909	210.772	50.969	-2.04799	5e-05	0.00040214
SCW4	chrVII:1048797-1049958	399.894	118.668	-1.75269	5e-05	0.00040214
SDA1	chrVII:979764-982068	52.0817	3.49682	-3.89666	5e-05	0.00040214
SDH1	chrXI:169206-171129	15.2232	55.1125	1.85611	5e-05	0.00040214
SDO1	chrXII:184173-184926	138.836	63.2284	-1.13474	0.00145	0.00757655
SDS22	chrXI:78865-79882	63.9586	142.389	1.15463	0.0009	0.00503393
SDS24	chrII:651414-652998	22.1488	295.463	3.73768	5e-05	0.00040214
SEC11	chrIX:398732-399236	342.814	131.953	-1.3774	0.0001	0.000750732
SEC14	chrXIII:424988-426059	238.552	103.935	-1.19863	0.00065	0.00380156
SEC16	chrXVI:387066-393654	9.95196	21.094	1.08378	0.0017	0.008627
SEC18	chrII:398613-400890	41.9875	87.7609	1.06362	0.0022	0.0107484
SED4	chrIII:231442-236322	26.1904	74.4659	1.50754	0.00025	0.00170435
SEE1	chrIX:241942-243801	127.515	21.0474	-2.59895	0.00045	0.00278802
SEF1	chrII:96324-100307	7.173	23.7988	1.73024	5e-05	0.00040214
SES1	chrIV:489507-490896	454.142	98.0184	-2.21202	5e-05	0.00040214
SET2	chrX:101128-104544	26.6604	59.9468	1.16898	0.00155	0.00804687
SET3	chrXI:497577-499833	16.8793	32.4767	0.94415	0.009	0.0355087
SFA1	chrIV:159603-160764	91.7758	408.937	2.15569	5e-05	0.00040214
SFG1,YOR314W-A	chrXV:904264-907555	97.8438	12.7464	-2.94039	0.0073	0.0299109
SFP1	chrXII:925567-927619	33.2026	84.9703	1.35566	0.00035	0.00225263
SFT1	chrXI:430197-430632	210.284	53.4861	-1.97511	0.0003	0.00198754
SFT2	chrII:24097-24745	207.699	83.2896	-1.31829	0.0006	0.0035571
SGA1	chrIX:178003-179653	1.93544	16.0765	3.05422	0.0001	0.000750732
SGF29	chrIII:103570-104350	45.2435	91.3342	1.01344	0.0042	0.0188532
SGS1	chrXIII:640914-645258	7.64026	24.4355	1.67729	5e-05	0.00040214
SHM1,TSC10	chrII:736176-739679	245.984	86.1376	-1.51385	0.00125	0.0067119
SHM2	chrXII:255222-259430	557.588	195.319	-1.51337	0.0003	0.00198754
SHR3	chrIV:78425-79058	583.262	128.512	-2.18224	5e-05	0.00040214
SHR5	chrXV:109175-109889	40.3019	15.3722	-1.39053	0.00165	0.00841112
SHU1,STE20,YHL005C,YHL008C	chrVIII:92320-100505	50.1896	182.272	1.86063	0.0065	0.0271862
SIM1	chrIX:127342-129912	178.682	45.6451	-1.96887	5e-05	0.00040214
SIN4	chrXIV:206929-209979	18.6962	62.5334	1.74188	5e-05	0.00040214
SIP5	chrXIII:547558-550044	25.7197	95.3577	1.89048	5e-05	0.00040214
SIR1	chrXI:640539-642504	10.2709	27.9741	1.44554	0.0001	0.000750732
SIR4	chrIV:917570-921647	12.786	31.0887	1.28183	0.00065	0.00380156
SIS2	chrXI:576434-578123	99.9653	52.28	-0.935169	0.0073	0.0299109
SIZ1	chrIV:1289356-1293138	16.6685	49.9587	1.58361	0.0029	0.0136479
SKG6	chrVIII:393492-396818	44.7332	12.4572	-1.84437	0.0002	0.00139554
SKI3	chrXVI:912663-916962	12.8712	24.2495	0.913807	0.0087	0.0344941
SKO1	chrXIV:319415-321359	28.5546	87.9288	1.62261	5e-05	0.00040214
SLA1	chrII:212631-226598	36.1348	102.245	1.50057	0.0048	0.0209299
SLF1	chrIV:1473428-1474772	29.4421	63.2436	1.10304	0.00255	0.0122253
SLI1	chrVII:917039-919929	12.0311	36.2454	1.59103	0.00185	0.00930446
SLP1	chrXV:624728-626492	50.0713	17.4922	-1.51728	0.0001	0.000750732
SLS1	chrXII:421541-423473	13.111	36.5219	1.47799	0.0002	0.00139554
SMC1	chrVI:119428-123106	12.1024	35.6442	1.55838	5e-05	0.00040214
SMC3	chrX:299142-302884	9.766	22.8851	1.22857	0.0009	0.00503393
SMC4	chrXII:302242-306499	8.77194	18.2455	1.05657	0.0032	0.0148368
SMP1	chrII:593505-594864	15.0587	80.9314	2.42611	5e-05	0.00040214
SMY1	chrXI:286602-288573	26.2259	48.7168	0.893427	0.0103	0.0397205
SNF2	chrXV:855146-860258	15.2709	48.8179	1.67663	5e-05	0.00040214
SNF3	chrIV:111579-114234	5.98703	28.3863	2.24528	5e-05	0.00040214
SNF5	chrII:779653-782450	12.9616	33.1565	1.35505	0.0003	0.00198754
SNL1	chrIX:321358-324105	224.784	61.3126	-1.87428	0.0002	0.00139554
SNQ2	chrIV:465918-470424	41.7465	272.459	2.70632	5e-05	0.00040214
SNR17B	chrXVI:281055-281517	204.588	25.3617	-3.01199	0.00015	0.00107595
SNR33	chrIII:142363-142546	1185.76	347.254	-1.77174	0.00065	0.00380156
SNR4	chrV:424697-424883	1112.84	477.989	-1.21919	0.00515	0.0222666
SNR43	chrIII:107503-107712	245.893	47.0972	-2.38432	0.0039	0.0177181
SNR49	chrXIV:716119-716284	1117.77	95.0725	-3.55545	0.00105	0.00575306
SNR80	chrV:52149-52320	35.8656	0	-inf	0.00325	0.0150439
SNT1	chrIII:186488-190169	25.6989	72.4327	1.49494	5e-05	0.00040214
SNU13	chrV:101942-102323	1927.28	163.546	-3.55879	5e-05	0.00040214
SOF1	chrXII:127522-128992	78.6501	13.4265	-2.55036	5e-05	0.00040214
SOG2	chrXV:998302-1000871	19.3801	42.0609	1.1179	0.0023	0.0111981
SOL1	chrXIV:690320-691286	39.3585	95.9812	1.28608	0.00075	0.0043148
SOL3	chrVIII:423723-424473	334.342	60.9079	-2.45663	5e-05	0.00040214
SOP4	chrX:71116-73457	462.306	150.022	-1.62368	0.0002	0.00139554
SPB1	chrIII:31448-35461	47.9924	6.00608	-2.99831	0.0009	0.00503393
SPB4	chrVI:145113-146934	59.3959	21.5971	-1.45953	5e-05	0.00040214
SPC1	chrX:458076-458361	194.701	49.2982	-1.98165	0.0007	0.00405195
SPC105	chrVII:334885-337639	15.2421	39.5967	1.37732	0.00015	0.00107595
SPC2	chrXIII:164789-165326	238.201	81.0417	-1.55544	0.0002	0.00139554
SPC3	chrXII:267168-267723	317.77	109.874	-1.53213	5e-05	0.00040214
SPE1	chrXI:96756-98157	112.353	49.3015	-1.18834	0.0009	0.00503393
SPE3	chrXVI:684555-685437	564.796	83.0128	-2.76632	5e-05	0.00040214
SPF1	chrV:90257-93905	77.1522	154.993	1.00642	0.00705	0.0292264
SPG1	chrVII:962529-962817	0	6.7475	inf	0.0014	0.00736306
SPG4	chrXIII:482503-483574	2.08293	69.8452	5.06747	0.00025	0.00170435
SPG5	chrXIII:645655-646777	44.2614	144.342	1.70537	5e-05	0.00040214
SPI1	chrV:468369-468816	62.707	3438.82	5.77714	5e-05	0.00040214
SPO12	chrVIII:401336-402818	100.889	40.2593	-1.32538	0.0075	0.0306191
SPO14	chrXI:501343-506395	7.99943	19.9897	1.32129	0.0001	0.000750732
SPO20	chrXIII:307488-308888	1.33811	9.32543	2.80097	0.0054	0.0231699
SPO74	chrVII:184152-185394	0.76385	6.59947	3.11099	0.00905	0.0356064
SPR6	chrV:394291-394867	122.479	38.4121	-1.67291	5e-05	0.00040214
SPS1	chrIV:1485565-1487038	2.2265	8.55888	1.94265	0.0054	0.0231699
SPS2	chrIV:1483714-1485543	7.83893	32.4228	2.04828	0.00015	0.00107595
SPT2	chrV:499346-500348	68.6857	144.882	1.0768	0.00135	0.00715348
SPT4	chrVII:617515-617989	393.122	193.666	-1.0214	0.008	0.0322632
SPT7	chrII:401252-405251	11.2955	33.482	1.56764	0.0001	0.000750732
SRC1	chrXIII:209390-212331	28.4502	85.5426	1.58821	5e-05	0.00040214
SRL1,YOR248W	chrXV:797675-798315	704.607	301.603	-1.22417	0.00055	0.00330939
SRO9	chrIII:57373-58678	6.00704	0.587313	-3.35445	0.0101	0.0391366
SRP40	chrXI:608721-613885	269.094	33.976	-2.98552	0.00035	0.00225263
SRX1	chrXI:278280-278664	7.51794	71.674	3.25304	0.00035	0.00225263
SSA1	chrI:139502-141431	209.79	4316.83	4.36296	0.0026	0.0124122
SSA3	chrII:84498-86448	16.0979	112.034	2.79899	5e-05	0.00040214
SSB1	chrIV:44064-45918	1180.35	42.1227	-4.80848	5e-05	0.00040214
SSB2	chrXIV:252058-253900	910.547	49.2863	-4.20748	5e-05	0.00040214
SSC1	chrX:519398-521843	365.795	1841.09	2.33145	0.01245	0.046119
SSE1	chrXVI:350193-352275	489.802	1754.88	1.8411	0.0085	0.0338678
SSE2	chrII:568741-576039	13.3316	670.797	5.65295	0.00015	0.00107595
SSF1	chrVIII:229334-230696	94.2847	3.6028	-4.70983	5e-05	0.00040214
SSF2	chrIV:1087391-1089141	33.6309	17.3741	-0.952848	0.01245	0.046119
SSK1	chrXII:161754-163893	29.6998	90.9318	1.61433	0.0001	0.000750732
SSK2	chrXIV:680693-685433	11.2227	27.8459	1.31104	0.0001	0.000750732
SSL2	chrIX:78073-83165	33.533	91.8058	1.453	0.0031	0.0144087
SSM4	chrIX:296049-300106	29.4202	59.1035	1.00644	0.00465	0.0204658
SSN2	chrIV:1345646-1349938	5.4397	10.5887	0.960933	0.0123	0.0457437
SSS1	chrIV:616927-617170	1017.45	292.843	-1.79676	5e-05	0.00040214
SSZ1	chrVIII:225441-227141	428.155	81.4554	-2.39405	5e-05	0.00040214
STB3	chrIV:792347-793889	33.4051	106.81	1.67691	5e-05	0.00040214
STB5	chrVIII:459298-461530	12.1889	26.3286	1.11107	0.0027	0.0128352
STB6	chrXI:299355-302773	17.9499	52.7719	1.55579	5e-05	0.00040214
STE7	chrIV:172480-174174	27.6446	68.8434	1.31632	0.00065	0.00380156
STF1	chrIV:229170-229431	100.611	595.035	2.56418	5e-05	0.00040214
STM1	chrXII:440294-442737	2385.31	79.3912	-4.90905	5e-05	0.00040214
STP1	chrIV:1386815-1388375	41.7862	114.302	1.45175	5e-05	0.00040214
STP2	chrVIII:117813-119439	36.9311	108.88	1.55983	0.0001	0.000750732
STU1	chrII:153847-158389	9.33487	26.906	1.52723	5e-05	0.00040214
STV1	chrXIII:383302-385975	32.0446	88.3035	1.46239	5e-05	0.00040214
SUI2	chrX:451019-451934	495.063	270.752	-0.870641	0.01075	0.0412303
SUM1	chrIV:1081127-1084316	22.8623	60.9023	1.41353	5e-05	0.00040214
SUN4	chrXIV:500738-503001	337.105	77.3082	-2.12451	5e-05	0.00040214
SUP45	chrII:528252-532287	408.539	109.255	-1.90278	5e-05	0.00040214
SUR1	chrXVI:451908-453057	151.945	308.644	1.0224	0.0055	0.0235095
SUR2	chrIV:1056550-1057600	286.922	107.305	-1.41894	0.00015	0.00107595
SUR4	chrXII:867128-871367	734.518	126.584	-2.5367	5e-05	0.00040214
SVF1	chrIV:1167213-1168659	159.501	84.2829	-0.920256	0.0078	0.0316605
SVS1	chrXVI:241917-242700	304.572	46.6184	-2.70781	5e-05	0.00040214
SWC4	chrVII:498475-499906	26.6988	75.7072	1.50365	5e-05	0.00040214
SWH1	chrI:192566-197505	19.6826	36.7501	0.900829	0.00985	0.0382731
SWI1	chrXVI:520519-527116	8.78865	52.0378	2.56585	0.00465	0.0204658
SWI4	chrV:382594-385876	10.6188	22.233	1.06609	0.00365	0.0166764
TAD1	chrVII:43306-45350	66.9375	22.5157	-1.57188	0.01	0.0387758
TAD3	chrXII:764807-766358	60.9892	19.5375	-1.64231	0.00035	0.00225263
TAE1	chrII:734831-735530	109.959	47.8657	-1.1999	0.00165	0.00841112
TAF13	chrXIII:77266-77770	147.429	56.3825	-1.3867	0.0004	0.00253393
TAF2	chrIII:197620-205416	9.17039	22.7015	1.30774	0.00255	0.0122253
TAF5	chrII:616126-618523	43.6364	88.6464	1.02253	0.00295	0.0138485
TAF9	chrXIII:742970-743444	326.626	172.727	-0.919141	0.0083	0.0331882
TAH11	chrX:521859-525480	63.639	200.058	1.65243	0.00105	0.00575306
TAM41	chrVII:584894-586052	48.6053	92.0011	0.920539	0.01115	0.0425906
TAO3	chrIX:106106-113237	6.88208	22.4865	1.70814	5e-05	0.00040214
TAT1	chrII:376573-378433	184.726	66.4995	-1.47397	5e-05	0.00040214
TAT2	chrXV:286171-287950	85.0525	46.2141	-0.88002	0.0122	0.0454317
TAZ1	chrXVI:814390-815536	44.8409	84.1195	0.907626	0.0107	0.0410944
TCM62	chrII:324340-326059	23.7134	45.0071	0.924453	0.0092	0.0361461
TCO89	chrXVI:205247-207647	16.614	34.9949	1.07474	0.00245	0.0118061
TDH1	chrX:338270-339269	49.824	3491.22	6.13075	5e-05	0.00040214
TEC1	chrII:409168-410629	49.3049	21.4866	-1.19829	0.0016	0.00823066
TED1	chrIX:278425-279847	114.056	45.6241	-1.32187	0.00045	0.00278802
TEF1	chrXVI:700593-701970	858.924	64.8722	-3.72686	5e-05	0.00040214
TEF4	chrXI:282890-284455	1813.43	187.533	-3.27351	5e-05	0.00040214
TFB1	chrIV:1085064-1086993	28.5095	89.3271	1.64766	5e-05	0.00040214
TFB5	chrIV:603592-603811	266.998	86.7961	-1.62113	0.00555	0.0236873
TFC3	chrI:147553-151193	12.1325	25.899	1.09401	0.00205	0.0100591
TFC4	chrVII:586121-589506	11.4629	25.188	1.13577	0.0019	0.00947144
TFG1	chrVII:867773-869981	39.7216	79.9675	1.00949	0.00285	0.0134801
TGL1	chrXI:180778-182425	55.1885	108.765	0.978771	0.00445	0.019802
TGL2	chrIV:567722-568703	15.4107	51.1834	1.73175	5e-05	0.00040214
TGL3	chrXIII:899378-901307	27.3981	89.5194	1.70813	5e-05	0.00040214
TGL4	chrXI:605632-608365	30.3389	80.5007	1.40783	0.00015	0.00107595
THG1	chrVII:531882-532596	340.186	147.859	-1.20211	0.0006	0.0035571
THI4	chrVII:780398-781379	10.6654	32.2286	1.59541	0.0008	0.00456057
THR4	chrIII:216696-218241	342.953	143.271	-1.25926	0.00085	0.0047971
THS1	chrIX:212498-216515	294.829	85.1259	-1.79221	0.0011	0.00599787
TIF11	chrXIII:789377-789839	1427.95	125.53	-3.50784	5e-05	0.00040214
TIF2	chrX:153503-154691	295.264	84.1257	-1.81139	5e-05	0.00040214
TIF3	chrXVI:868644-869955	255.111	56.2064	-2.18232	5e-05	0.00040214
TIF34	chrXIII:557480-558524	522.177	161.891	-1.68951	5e-05	0.00040214
TIF4631	chrVII:824058-826917	82.6279	24.3231	-1.7643	5e-05	0.00040214
TIF5	chrXVI:648703-649921	323.807	94.3522	-1.77901	5e-05	0.00040214
TIF6	chrXVI:592331-593069	519.756	194.767	-1.41608	0.0002	0.00139554
TIM10	chrVIII:115619-115901	1292.76	465.364	-1.47402	5e-05	0.00040214
TIM9	chrV:117182-117474	594.358	254.485	-1.22375	0.0013	0.00693415
TIR1	chrV:175013-176112	189.248	19.3233	-3.29186	5e-05	0.00040214
TKL1	chrXVI:692795-694838	456.082	91.9136	-2.31094	5e-05	0.00040214
TKL2	chrII:474198-477057	11.1755	3.81035	-1.55235	0.0066	0.0275636
TMA16	chrXV:803666-804203	161.568	34.2296	-2.23882	5e-05	0.00040214
TMA19	chrXI:334411-334915	5063.08	362.883	-3.80244	5e-05	0.00040214
TMA7	chrXII:669467-669662	3381.8	289.218	-3.54756	5e-05	0.00040214
TOD6	chrII:117588-119166	64.2475	3.90621	-4.0398	5e-05	0.00040214
TOF2	chrXI:458923-461239	18.5521	37.2966	1.00747	0.00575	0.0243932
TOM1	chrIV:1369789-1379596	5.98994	15.3664	1.35917	5e-05	0.00040214
TOR2	chrXI:55934-63359	5.24119	11.3454	1.11414	0.00135	0.00715348
TOS2	chrVII:937070-938992	23.4126	7.64488	-1.61472	0.006	0.0252825
TOS6	chrXIV:65743-66052	594.718	39.2792	-3.92037	5e-05	0.00040214
TOS8	chrVII:323397-328277	10.2162	56.8032	2.47512	5e-05	0.00040214
TPA1	chrV:251727-253662	115.723	37.8045	-1.61405	5e-05	0.00040214
TPC1	chrVII:676501-678047	26.726	5.78512	-2.20782	0.00225	0.0109736
TPD3	chrI:124754-126786	86.9895	189.801	1.12557	0.0008	0.00456057
TPK1	chrX:109965-111159	17.7979	57.7924	1.69917	0.0001	0.000750732
TPO1	chrXII:84535-86564	22.3106	195.379	3.13047	5e-05	0.00040214
TPO4	chrXV:832720-841127	21.254	271.675	3.67608	0.00415	0.0186585
TPS1	chrII:488904-490392	95.3948	420.353	2.13962	5e-05	0.00040214
TPS2	chrIV:593892-596583	26.3108	272.022	3.37	5e-05	0.00040214
TRA1	chrVIII:302760-313995	5.80236	14.1814	1.28929	0.00035	0.00225263
TRM1	chrIV:691548-693261	85.871	12.2936	-2.80426	5e-05	0.00040214
TRM10	chrXV:142814-143696	57.9912	21.3103	-1.44428	0.0007	0.00405195
TRM11	chrXV:85455-86757	85.4842	3.77197	-4.50227	5e-05	0.00040214
TRM112	chrXIV:707787-708195	250.034	94.8153	-1.39893	0.0001	0.000750732
TRM13	chrXV:83746-85264	77.5141	11.492	-2.75383	5e-05	0.00040214
TRM3	chrIV:258836-264173	21.1896	6.89666	-1.61939	0.00715	0.0294892
TRM5	chrVIII:234873-236512	45.8667	12.9151	-1.82839	5e-05	0.00040214
TRS130	chrXIII:703578-706887	12.3627	24.5748	0.991188	0.0054	0.0231699
TRS20	chrII:723735-724263	139.017	70.2471	-0.984752	0.0074	0.0302547
TRS33	chrXV:537343-539633	155.527	44.8785	-1.79307	0.0097	0.0378206
TRZ1	chrXI:586788-589305	27.7792	4.25748	-2.70593	5e-05	0.00040214
TSL1	chrXIII:70623-73920	14.7008	480.823	5.03154	5e-05	0.00040214
TSR1	chrIV:341618-343985	62.9393	7.6121	-3.0476	5e-05	0.00040214
TSR2	chrXII:1002264-1007199	146.754	20.8886	-2.81262	0.00335	0.0154561
TSR4	chrXV:277729-281498	103.978	26.2555	-1.98559	0.00905	0.0356064
TUL1	chrXI:371828-374105	15.8669	54.1173	1.77007	5e-05	0.00040214
TVP23	chrIV:613404-614004	134.765	68.4513	-0.977294	0.0122	0.0454317
TYE7	chrXV:976249-978381	208.033	555.898	1.41801	0.00595	0.0250906
TYS1	chrVII:866335-867520	381.016	199.123	-0.936192	0.008	0.0322632
TYW1	chrXVI:159834-162450	54.7124	14.2179	-1.94416	5e-05	0.00040214
UBC4	chrII:406627-407169	1592.01	5076.48	1.67298	0.0009	0.00503393
UBC5	chrIV:569233-569770	83.0948	261.859	1.65596	5e-05	0.00040214
UBC8	chrV:131771-135290	52.2137	222.268	2.0898	0.00105	0.00575306
UBC9	chrIV:336217-338070	435.574	154.583	-1.49454	0.0056	0.0238646
UBP14	chrII:353671-356017	28.823	51.4326	0.835461	0.0131	0.0480532
UBP15	chrXIII:874986-878679	7.79955	35.4369	2.18379	5e-05	0.00040214
UBP2	chrXV:554823-558642	13.2755	49.8693	1.90938	5e-05	0.00040214
UBP6	chrVI:165066-167311	107.12	293.982	1.4565	0.00025	0.00170435
UBR1	chrVII:859900-865753	11.9124	41.3851	1.79665	5e-05	0.00040214
UBR2	chrXII:187662-193281	3.79437	16.7177	2.13945	5e-05	0.00040214
UBX5	chrIV:1127871-1129374	36.6269	115.336	1.65487	5e-05	0.00040214
UFD1	chrVII:589825-590911	75.0167	175.78	1.22849	0.00055	0.00330939
UGA3	chrIV:156317-157904	32.1895	86.6223	1.42815	0.00035	0.00225263
UGP1	chrXI:369364-371390	174.023	557.82	1.68052	5e-05	0.00040214
UGX2	chrIV:158063-158735	6.83479	63.8311	3.22329	5e-05	0.00040214
UIP3	chrI:183769-184477	94.9832	189.565	0.996951	0.0061	0.0256464
UIP5	chrXI:522014-523346	48.0717	18.9008	-1.34674	0.00055	0.00330939
UME6	chrIV:864841-867828	13.5117	37.7701	1.48304	0.0001	0.000750732
URA1	chrXI:22086-26459	144.269	23.1043	-2.64253	0.0005	0.00305087
URA3	chrV:116166-116970	127.439	68.9773	-0.885617	0.01215	0.0453654
URA5,YML108W	chrXIII:54679-62324	764.373	108.376	-2.81824	0.00045	0.00278802
URA7	chrII:143988-145728	141.812	3.95824	-5.16298	5e-05	0.00040214
URB1	chrXI:411618-416913	18.156	3.64634	-2.31593	5e-05	0.00040214
URB2	chrX:510238-513763	21.4483	4.69502	-2.19166	5e-05	0.00040214
URK1	chrXIV:647431-648937	50.9583	12.1272	-2.07107	5e-05	0.00040214
URM1	chrIX:342390-343656	345.442	77.8702	-2.1493	0.0003	0.00198754
USA1	chrXIII:217361-219878	14.5302	32.75	1.17244	0.0016	0.00823066
USV1	chrXVI:115218-116487	6.8771	72.6137	3.40037	5e-05	0.00040214
UTP10	chrX:211999-217309	34.1053	8.06547	-2.08017	5e-05	0.00040214
UTP11	chrXI:255719-256472	134.807	15.3182	-3.13757	5e-05	0.00040214
UTP15	chrXIII:454014-455556	105.778	26.7462	-1.98364	5e-05	0.00040214
UTP18	chrX:310921-312706	74.3886	10.3274	-2.8486	5e-05	0.00040214
UTP22	chrVII:662357-666071	57.0232	30.2858	-0.912905	0.0071	0.0293689
UTP23	chrXV:333518-337483	139.645	20.726	-2.75225	0.0031	0.0144087
UTP4	chrIV:1114432-1116763	58.266	7.47473	-2.96256	5e-05	0.00040214
UTP5	chrIV:1267470-1269402	124.055	12.8729	-3.26857	5e-05	0.00040214
UTP6	chrIV:1357579-1358902	95.2261	9.8251	-3.27681	5e-05	0.00040214
UTP7	chrV:324271-325936	59.212	17.6677	-1.74477	5e-05	0.00040214
UTP8	chrVII:747949-750091	63.8723	7.5854	-3.07389	5e-05	0.00040214
UTR2	chrV:78052-79456	412.188	98.5553	-2.0643	5e-05	0.00040214
VAC7	chrXIV:526085-529583	12.4531	40.5736	1.70404	5e-05	0.00040214
VAS1	chrVII:672185-675500	194.572	76.1308	-1.35375	0.00065	0.00380156
VBA1	chrXIII:443413-445102	68.7313	27.8919	-1.30112	0.00075	0.0043148
VBA4	chrIV:688226-690533	57.4227	22.0615	-1.38009	0.0001	0.000750732
VHR1	chrIX:249632-254869	63.0894	477.339	2.91954	0.0006	0.0035571
VHS3	chrXV:427816-429912	20.6427	68.4775	1.73	5e-05	0.00040214
VID28	chrIX:318199-320965	10.8827	49.2927	2.17934	5e-05	0.00040214
VID30	chrVII:69585-73158	7.67095	30.3021	1.98194	0.00545	0.0233666
VMA10	chrVIII:187172-187679	1927.52	941.783	-1.03328	0.00405	0.0182671
VMA3	chrV:100768-101251	1890.44	766.239	-1.30286	0.00015	0.00107595
VMA4	chrXV:939569-944443	785.903	335.177	-1.22943	0.0094	0.0367781
VMA5	chrXI:285029-286208	473.886	260.14	-0.865255	0.01235	0.0458389
VMA6	chrXII:1025131-1028189	537.803	242.685	-1.14799	0.0043	0.0191951
VMA7	chrVII:526830-527469	985.763	198.047	-2.3154	5e-05	0.00040214
VMA8	chrV:58377-59148	415.583	214.465	-0.954395	0.00535	0.023043
VMA9	chrIII:106973-107417	2153.7	442.898	-2.28177	5e-05	0.00040214
VNX1	chrXIV:34695-37422	17.8689	35.2909	0.981848	0.00485	0.021099
VPH2	chrXI:218569-219437	107.438	50.7278	-1.08266	0.00455	0.0201832
VPS13	chrXII:54210-63645	3.95186	17.1269	2.11566	5e-05	0.00040214
VPS21	chrXV:490195-490828	162.535	302.751	0.897383	0.0082	0.0328583
VPS30	chrXVI:322059-326264	10.7266	45.8331	2.09519	0.00055	0.00330939
VPS34	chrXII:617532-620160	8.74827	18.9336	1.11388	0.0046	0.0203251
VPS35	chrX:131100-133935	50.2717	106.962	1.08929	0.0024	0.0116247
VPS41	chrIV:604007-606986	11.4232	23.2961	1.02812	0.00595	0.0250906
VPS54	chrIV:494648-497318	18.8863	68.1778	1.85196	5e-05	0.00040214
VPS73	chrVII:308712-310173	14.5452	30.6771	1.07662	0.0068	0.028294
VPS8	chrI:143706-147531	11.3793	47.0895	2.049	5e-05	0.00040214
VRG4	chrVII:74298-78981	412.208	130.766	-1.65639	0.0006	0.0035571
VRP1	chrXII:802652-805203	20.2089	51.6032	1.35247	5e-05	0.00040214
VTC1	chrV:302805-303195	3050.37	464.916	-2.71394	5e-05	0.00040214
VTI1	chrXIII:658544-659198	78.5834	168.506	1.10051	0.00245	0.0118061
WHI3	chrXIV:266897-269988	32.7464	108.237	1.72479	5e-05	0.00040214
WHI4	chrIV:52444-56723	47.7344	119.989	1.3298	0.0057	0.0242175
WRS1	chrXV:136526-137825	239.752	70.8099	-1.75952	5e-05	0.00040214
WSC4	chrVIII:48762-50580	5.08443	23.8142	2.22767	5e-05	0.00040214
XKS1	chrVII:885991-887875	12.7953	58.262	2.18694	5e-05	0.00040214
YAP1801	chrVIII:420203-422693	25.4846	98.204	1.94616	5e-05	0.00040214
YAP1802	chrVII:974158-976723	38.4854	92.4271	1.264	0.00425	0.0190322
YAR047C	chrI:200593-203398	4.38245	11.1341	1.34517	0.004	0.018085
YBL028C	chrII:166000-167886	606.653	37.0298	-4.03411	0.00365	0.0166764
YBL029C-A	chrII:164487-164772	87.4463	367.518	2.07135	5e-05	0.00040214
YBL086C	chrII:61201-62602	26.7196	116.692	2.12674	5e-05	0.00040214
YBL100W-B	chrII:29934-35248	1.03824	11.8985	3.51856	5e-05	0.00040214
YBR012W-B	chrII:259868-265140	1.03985	4.85841	2.2241	0.0001	0.000750732
YBR016W	chrII:270246-270633	225.087	566.476	1.33153	0.00055	0.00330939
YBR032W	chrII:301518-301821	44.1348	0	-inf	5e-05	0.00040214
YBR056W	chrII:347602-350787	38.3828	163.82	2.09358	5e-05	0.00040214
YBR056W-A	chrII:350997-353479	209.041	3431.77	4.0371	0.00035	0.00225263
YBR071W	chrII:380410-381046	78.3346	157.185	1.00474	0.0047	0.0206054
YBR138C	chrII:512977-515492	5.55647	31.9827	2.52505	0.00235	0.0114218
YBR139W	chrII:515620-526628	14.9649	130.502	3.12442	5e-05	0.00040214
YBR141C	chrII:527024-528038	33.0277	10.9718	-1.58988	0.00885	0.0349904
YBR238C	chrII:695106-697302	65.6812	21.197	-1.63162	0.0001	0.000750732
YBR241C	chrII:702588-704055	16.1254	54.9616	1.76909	5e-05	0.00040214
YBR271W	chrII:744729-747841	62.5102	9.52189	-2.71477	0.00215	0.0105132
YCL002C	chrIII:110807-111675	151.932	55.1464	-1.46209	0.0002	0.00139554
YCL012C	chrIII:101316-101788	133.493	64.9418	-1.03955	0.01195	0.0447668
YCL019W	chrIII:85101-90415	1.15516	14.8041	3.67982	5e-05	0.00040214
YCR024C-B	chrIII:162598-162865	1554.75	329.422	-2.23868	5e-05	0.00040214
YCR043C	chrIII:206260-206644	378.98	106.358	-1.83319	5e-05	0.00040214
YCR051W	chrIII:214070-214739	274.01	45.4592	-2.59158	5e-05	0.00040214
YCR061W	chrIII:225489-227809	9.63638	38.6321	2.00324	5e-05	0.00040214
YCR095W-A	chrIII:289482-291684	14.2138	37.6719	1.40619	0.0001	0.000750732
YCR097W-A	chrIII:292387-295249	0	4.39888	inf	0.0015	0.00781608
YCR102C	chrIII:304360-305467	6.20372	66.5595	3.42344	5e-05	0.00040214
YDC1	chrXVI:383454-384408	78.0798	268.639	1.78265	5e-05	0.00040214
YDL027C	chrIV:403694-405060	48.4765	142.764	1.55828	5e-05	0.00040214
YDL063C	chrIV:338177-340282	63.2538	2.87372	-4.46016	5e-05	0.00040214
YDL114W	chrIV:255603-256530	0.935563	14.4356	3.94765	0.00955	0.0373132
YDL157C	chrIV:174231-174588	495.068	91.1229	-2.44174	5e-05	0.00040214
YDL183C	chrIV:130715-132837	14.5724	34.4294	1.24041	0.0093	0.0364627
YDL206W	chrIV:90175-92464	11.3231	37.7486	1.73716	5e-05	0.00040214
YDL233W	chrIV:36796-38173	24.8874	69.2348	1.47609	5e-05	0.00040214
YDR034C-D	chrIV:514042-519356	1.16209	16.9819	3.86921	5e-05	0.00040214
YDR061W	chrIV:574163-575783	18.6607	52.4997	1.4923	0.00015	0.00107595
YDR161W	chrIV:778984-784285	134.155	28.4547	-2.23716	0.0098	0.0381841
YDR210C-D	chrIV:878658-883927	1.02539	5.74457	2.48602	5e-05	0.00040214
YDR210W	chrIV:871035-871449	520.078	1339.33	1.36471	0.00055	0.00330939
YDR210W-B	chrIV:872111-877425	0.416288	4.17941	3.32765	0.00045	0.00278802
YDR261W-B	chrIV:981461-986775	1.01732	9.11643	3.16369	5e-05	0.00040214
YDR341C	chrIV:1151802-1153626	194.337	64.5789	-1.58942	5e-05	0.00040214
YDR506C	chrIV:1459727-1461554	5.09917	22.4003	2.13518	5e-05	0.00040214
YDR514C	chrIV:1471547-1472999	29.5659	10.6784	-1.46924	0.00085	0.0047971
YDR524C-B	chrIV:1489597-1489798	16789	2599.86	-2.69101	5e-05	0.00040214
YEF1	chrV:75943-77431	4.09968	15.0489	1.87608	0.00135	0.00715348
YEF3	chrXII:636779-639914	1426.76	92.6416	-3.94494	5e-05	0.00040214
YEH1	chrXII:125533-127255	51.7519	22.7321	-1.18688	0.0013	0.00693415
YEL007W	chrV:141891-143892	41.9047	99.2433	1.24386	0.00035	0.00225263
YEL043W	chrV:70477-73348	28.1996	55.8993	0.987153	0.0047	0.0206054
YEL073C	chrV:6532-8163	5.63245	30.7818	2.45024	5e-05	0.00040214
YER053C-A	chrV:260709-261419	11.2956	34.6386	1.61661	0.0043	0.0191951
YER079W	chrV:318919-319552	32.5321	113.443	1.80204	5e-05	0.00040214
YER084W,YER084W-A	chrV:327064-328140	10.9102	48.5884	2.15493	0.0005	0.00305087
YER137C	chrV:441372-441880	39.5486	13.2001	-1.58307	0.01195	0.0447668
YER156C	chrV:483324-484341	172.14	62.1647	-1.46942	5e-05	0.00040214
YER158C	chrV:488724-491112	16.8655	61.7139	1.87152	5e-05	0.00040214
YFR016C	chrVI:177041-180743	12.3547	26.4718	1.09939	0.0024	0.0116247
YFR017C	chrVI:182273-182861	6.5618	97.5097	3.89338	5e-05	0.00040214
YFR018C	chrVI:183130-184222	68.2328	24.7642	-1.46221	0.00045	0.00278802
YFR039C	chrVI:229355-233544	39.084	111.873	1.51721	0.00335	0.0154561
YGL010W	chrVII:475544-476069	71.8126	144.871	1.01246	0.00905	0.0356064
YGL036W	chrVII:428600-431330	22.3603	101.766	2.18625	5e-05	0.00040214
YGL039W	chrVII:423960-425007	174.246	72.5462	-1.26415	0.0001	0.000750732
YGL117W	chrVII:288511-289309	33.1106	69.9298	1.07862	0.00865	0.0343684
YGL138C	chrVII:248493-249531	0	14.1167	inf	5e-05	0.00040214
YGR001C	chrVII:497132-498034	276.192	94.578	-1.5461	5e-05	0.00040214
YGR093W	chrVII:670387-671911	49.7726	23.7793	-1.06564	0.0051	0.0220674
YGR122C-A	chrVII:735171-736319	84.8373	18.3218	-2.21113	5e-05	0.00040214
YGR125W	chrVII:742324-745435	14.7854	34.0833	1.2049	0.00115	0.00623433
YGR127W	chrVII:746797-747736	19.1478	73.7526	1.94552	5e-05	0.00040214
YGR130C	chrVII:751393-753844	26.2977	112.719	2.09972	5e-05	0.00040214
YGR201C	chrVII:902519-903197	68.1086	24.322	-1.48558	0.00105	0.00575306
YGR237C	chrVII:963297-965655	14.4162	60.7588	2.07541	5e-05	0.00040214
YGR250C	chrVII:982319-995075	23.2017	502.407	4.43656	0.00015	0.00107595
YGR283C	chrVII:1059014-1060040	92.4505	6.40392	-3.85165	5e-05	0.00040214
YHR020W	chrVIII:143995-146062	208.609	24.2789	-3.10303	5e-05	0.00040214
YHR097C	chrVIII:297384-298609	81.346	160.357	0.979147	0.0077	0.0313222
YHR138C	chrVIII:375411-380420	125.306	719.004	2.52055	0.0112	0.0426371
YHR140W	chrVIII:380569-381394	11.0059	64.3608	2.54791	5e-05	0.00040214
YHR214C-B	chrVIII:543963-549346	2.43505	6.50249	1.41704	0.0014	0.00736306
YIA6	chrIX:343747-345488	16.0848	37.748	1.2307	0.00245	0.0118061
YIH1	chrIII:223328-224963	184.698	18.886	-3.28978	5e-05	0.00040214
YIL001W	chrIX:353939-355481	16.2892	38.8078	1.25243	0.00135	0.00715348
YIL002W-A	chrIX:350300-350510	752.74	298.32	-1.33529	0.0008	0.00456057
YIL024C	chrIX:308601-309171	16.1763	40.6415	1.32907	0.00685	0.028481
YIL059C	chrIX:246384-249395	57.9965	26.4306	-1.13376	0.0128	0.0471368
YIL096C	chrIX:182116-183127	71.2415	7.03802	-3.33948	5e-05	0.00040214
YIL108W	chrIX:160886-162977	31.5882	95.432	1.59509	5e-05	0.00040214
YJL028W	chrX:391310-391646	0	3.86853	inf	0.01165	0.0438469
YJL070C	chrX:307915-310696	9.41237	23.4711	1.31826	0.00135	0.00715348
YJL163C	chrX:111585-113468	6.71755	35.9704	2.4208	0.0001	0.000750732
YJR008W	chrX:452429-453446	17.7416	42.704	1.26723	0.00335	0.0154561
YJR027W	chrX:472759-478028	2.10974	4.77522	1.1785	0.0097	0.0378206
YJR096W	chrX:609455-612117	55.8035	171	1.61557	0.0008	0.00456057
YJR098C	chrX:612366-615275	8.40894	29.4024	1.80594	0.0005	0.00305087
YKL031W	chrXI:382071-382485	3.5449	0	-inf	0.0005	0.00305087
YKL033W-A	chrXI:374504-375215	404.812	123.295	-1.71514	5e-05	0.00040214
YKL044W	chrXI:356321-356642	17.0081	87.5771	2.36434	0.0019	0.00947144
YKL068W-A	chrXI:308944-309917	14.9811	65.8848	2.1368	0.0071	0.0293689
YKL162C	chrXI:147629-148838	10.7337	46.0383	2.10069	5e-05	0.00040214
YKR011C	chrXI:461618-462709	39.7376	349.689	3.1375	5e-05	0.00040214
YKR015C	chrXI:466291-469298	6.76455	28.0631	2.05261	5e-05	0.00040214
YKR075C	chrXI:579179-580912	74.6524	10.9183	-2.77344	0.0003	0.00198754
YKR096W	chrXI:626792-630380	14.9848	48.005	1.67968	5e-05	0.00040214
YKU70	chrXIII:838186-839995	13.2824	27.0783	1.02762	0.00925	0.0362919
YLL032C	chrXII:74269-76747	9.99486	24.3037	1.28191	0.00105	0.00575306
YLR001C	chrXII:151082-153977	14.1014	31.9158	1.17843	0.00695	0.0288543
YLR012C	chrXII:168202-170416	1.20269	12.9914	3.43322	0.00845	0.0336924
YLR036C	chrXII:220821-222132	33.2429	111.149	1.74138	0.00185	0.00930446
YLR040C	chrXII:228907-229697	700.416	248.959	-1.4923	5e-05	0.00040214
YLR049C	chrXII:243885-245172	47.3177	20.5874	-1.20062	0.00165	0.00841112
YLR063W	chrXII:264156-265254	43.3671	7.23759	-2.58302	5e-05	0.00040214
YLR065C	chrXII:266372-266918	361.725	80.7014	-2.16423	5e-05	0.00040214
YLR072W	chrXII:278788-280996	23.7679	49.7363	1.06529	0.00175	0.00883303
YLR132C	chrXII:407282-408155	15.0876	66.9076	2.1488	5e-05	0.00040214
YLR194C	chrXII:540808-541573	288.537	129.502	-1.15579	0.0016	0.00823066
YLR227W-B	chrXII:593437-598706	2.72255	6.26668	1.20274	0.00505	0.0218846
YLR241W	chrXII:620472-622821	25.815	51.9239	1.00819	0.005	0.0217013
YLR312C	chrXII:757264-758915	1.73517	23.0969	3.73455	0.0012	0.00648046
YLR312C	chrXII:757264-758915	1.55477	20.6281	3.72984	0.00125	0.0067119
YLR346C	chrXII:822286-822592	105.435	300.03	1.50875	0.00045	0.00278802
YLR410W-B	chrXII:941482-946796	2.87227	7.40912	1.36711	0.00275	0.0130399
YLR422W	chrXII:965761-975650	6.65383	17.327	1.38076	0.0105	0.0404365
YLR460C	chrXII:1059756-1060887	8.64735	134.659	3.96091	5e-05	0.00040214
YMC2	chrII:449666-450656	114.156	19.2447	-2.56847	5e-05	0.00040214
YME1	chrXVI:608011-614752	33.8141	128.768	1.92908	0.0014	0.00736306
YME2	chrXIII:870072-872625	24.3226	75.29	1.63016	5e-05	0.00040214
YML002W	chrXIII:264540-266754	13.7475	30.1588	1.13341	0.00305	0.014235
YML003W	chrXIII:263482-264355	12.6849	31.5706	1.31547	0.00675	0.0281483
YML018C	chrXIII:234757-236200	171.38	60.2304	-1.50863	5e-05	0.00040214
YML053C	chrXIII:169115-169754	108.781	207.582	0.932263	0.0116	0.0436879
YML079W	chrXIII:110246-110852	216.984	89.1382	-1.28347	0.0008	0.00456057
YMR031C	chrXIII:332060-335035	16.9324	65.6754	1.95556	5e-05	0.00040214
YMR034C	chrXIII:339417-340722	12.0513	33.1084	1.45801	0.0014	0.00736306
YMR045C	chrXIII:357358-362627	6.20064	11.9741	0.94943	0.0113	0.0428731
YMR084W	chrXIII:436627-437416	2.00884	62.7138	4.96435	0.00055	0.00330939
YMR085W	chrXIII:437490-438789	5.02832	77.4045	3.94427	5e-05	0.00040214
YMR086W	chrXIII:439207-442364	21.775	57.4116	1.39867	5e-05	0.00040214
YMR090W	chrXIII:449244-451438	41.8288	519.565	3.63474	5e-05	0.00040214
YMR1	chrX:633614-635681	15.6174	45.3233	1.5371	5e-05	0.00040214
YMR102C	chrXIII:469847-472352	38.6554	99.8784	1.3695	0.0004	0.00253393
YMR160W	chrXIII:575065-577516	10.2887	26.3411	1.35625	0.00095	0.00528736
YMR226C	chrXIII:721592-722396	228.883	118.916	-0.944675	0.0103	0.0397205
YMR230W-A	chrXIII:733267-733456	44.8212	0	-inf	0.0001	0.000750732
YMR247W-A	chrXIII:768796-770506	6.82603	25.6054	1.90733	5e-05	0.00040214
YMR310C	chrXIII:895715-896669	93.4731	21.2154	-2.13944	5e-05	0.00040214
YNG2	chrVIII:283776-284625	51.685	105.376	1.02773	0.00735	0.0300939
YNL011C	chrXIV:609596-613428	30.1592	75.3381	1.32078	0.0021	0.0102865
YNL022C	chrXIV:591426-592899	56.1963	29.8002	-0.915155	0.00875	0.034668
YNL050C	chrXIV:534078-534982	115.858	57.9282	-1.00002	0.0036	0.0165149
YNL054W-B	chrXIV:519455-524706	4.88024	12.8013	1.39127	0.0006	0.0035571
YNL115C	chrXIV:408287-412439	16.3884	44.7262	1.44845	0.00785	0.0318176
YNL193W	chrXIV:274367-276044	22.6296	53.425	1.23931	0.0013	0.00693415
YNL284C-B	chrXIV:96963-102232	2.85922	10.8807	1.92808	5e-05	0.00040214
YNL305C	chrXIV:58070-59791	47.2358	250.631	2.40761	0.00035	0.00225263
YNR034W-A	chrXIV:692560-692857	24.098	104.787	2.12047	0.00105	0.00575306
YNR068C	chrXIV:760066-760885	19.2979	139.329	2.85198	5e-05	0.00040214
YNR071C	chrXIV:764718-774466	2.65047	11.8431	2.15973	0.01025	0.039609
YNR073C	chrXIV:774791-776300	2.84171	8.19485	1.52796	0.0116	0.0436879
YOL019W	chrXV:288897-290553	52.3127	19.5282	-1.4216	0.0004	0.00253393
YOL047C	chrXV:241613-242747	6.88274	49.2221	2.83825	5e-05	0.00040214
YOL086W-A	chrXV:159172-159445	196.036	65.9321	-1.57206	0.0011	0.00599787
YOL087C	chrXV:155286-158637	19.8104	57.1844	1.52936	5e-05	0.00040214
YOL092W	chrXV:144203-145130	222.968	34.6597	-2.6855	5e-05	0.00040214
YOL159C,YOL159C-A	chrXV:14312-18029	89.6206	30.8785	-1.53723	0.0112	0.0426371
YOR020W-A	chrXV:371684-371957	166.513	451.623	1.43948	0.00045	0.00278802
YOR021C	chrXV:372149-373540	272.354	71.7669	-1.92409	5e-05	0.00040214
YOR152C	chrXV:617517-618288	43.5569	239.157	2.45699	5e-05	0.00040214
YOR192C-B	chrXV:704418-709732	0.521678	4.05859	2.95975	0.00015	0.00107595
YOR246C	chrXV:795800-796793	176.441	52.447	-1.75025	5e-05	0.00040214
YOR292C	chrXV:865652-866582	42.488	88.792	1.06337	0.00345	0.0158655
YOR342C	chrXV:966665-967625	253.775	36.9458	-2.78007	5e-05	0.00040214
YOR343W-B	chrXV:970577-975891	2.04476	8.84838	2.11348	0.0001	0.000750732
YOX1	chrXIII:221405-222563	34.4838	10.8136	-1.67307	0.00015	0.00107595
YPC1	chrII:596114-597065	21.602	90.4985	2.06673	5e-05	0.00040214
YPK1	chrXI:205706-207749	66.7272	140.616	1.07541	0.00165	0.00841112
YPK2	chrXIII:473419-475453	12.4892	44.8821	1.84546	5e-05	0.00040214
YPL014W	chrXVI:527428-529403	20.414	172.08	3.07545	0.00025	0.00170435
YPL067C	chrXVI:425250-425847	67.3964	6.29933	-3.4194	5e-05	0.00040214
YPL108W	chrXVI:348445-348952	61.3676	18.9688	-1.69385	0.0007	0.00405195
YPL113C	chrXVI:335947-337143	5.81749	21.856	1.90956	0.00995	0.0386085
YPL199C	chrXVI:172032-172755	171.761	69.7605	-1.29992	0.0005	0.00305087
YPL229W	chrXVI:117066-117687	32.0407	99.0398	1.6281	0.0003	0.00198754
YPL260W	chrXVI:48995-50958	61.6438	226.098	1.87492	5e-05	0.00040214
YPL264C	chrXVI:43282-44344	9.98496	27.9709	1.4861	0.0019	0.00947144
YPL277C	chrXVI:15404-16868	2.93264	13.8891	2.24368	0.0001	0.000750732
YPR015C	chrXVI:590282-591717	2.91295	27.9094	3.2602	0.00065	0.00380156
YPR063C	chrXVI:677811-678320	462.616	162.784	-1.50685	5e-05	0.00040214
YPR071W	chrXVI:688171-688807	59.0137	25.3307	-1.22016	0.01015	0.0392764
YPR1	chrIV:1213823-1217610	120.91	267.535	1.14579	0.00295	0.0138485
YPR114W	chrXVI:753300-754248	226.086	122.498	-0.884109	0.01155	0.0436161
YPR117W	chrXVI:760024-767494	4.67396	13.0285	1.47896	0.0001	0.000750732
YPR148C	chrXVI:826832-828140	79.5541	150.523	0.919976	0.00715	0.0294892
YPR157W	chrXVI:840657-843041	0.791637	8.02817	3.34216	0.0134	0.0490898
YPR157W	chrXVI:840657-843041	7.44359	22.5091	1.59644	0.0015	0.00781608
YPR158C-D	chrXVI:850988-856257	3.50704	7.00831	0.998812	0.0127	0.046891
YPS1	chrXII:386510-388220	148.33	451.643	1.60637	0.00015	0.00107595
YPT7	chrXIII:267173-267800	440.7	231.302	-0.93002	0.00775	0.0314802
YRA1	chrIV:1236557-1238004	791.417	322.15	-1.29671	0.00045	0.00278802
YRB1	chrIV:453044-453650	818.557	378.909	-1.11123	0.0019	0.00947144
YRO2	chrII:337148-347411	12.56	354.746	4.81988	5e-05	0.00040214
YSA1	chrII:460312-462579	262.743	116.126	-1.17797	0.00485	0.021099
YSC84	chrVIII:136880-138455	27.9229	55.4148	0.988823	0.0068	0.028294
YSP2	chrIV:1120608-1124925	20.3612	40.3654	0.987297	0.0046	0.0203251
YTA12	chrXIII:445299-448412	27.5228	57.5475	1.06413	0.0024	0.0116247
YVC1	chrXV:487572-489865	23.1538	45.0146	0.959145	0.00755	0.0308009
ZPR1	chrVII:915240-916701	145.409	2907.19	4.32143	0.00225	0.0109736
ZRC1	chrXIII:754837-756166	391.899	117.631	-1.73621	5e-05	0.00040214
ZRG8	chrV:218056-221287	4.40961	49.2301	3.48082	5e-05	0.00040214
ZRT1	chrVII:20977-22108	238.14	44.7021	-2.4134	5e-05	0.00040214
ZRT2	chrXII:402793-404062	217.223	30.4745	-2.8335	5e-05	0.00040214
ZUO1	chrVII:1061851-1063153	548.652	153.643	-1.83631	5e-05	0.00040214
ZWF1	chrXIV:196425-197943	113.169	256.552	1.18077	0.00195	0.00962706

## Sheet: T0_E4
gene	locus	value_1	value_2	log2(fold_change)	p_value	q_value
-	chrII:226899-227314	0	8.08652	inf	5e-05	0.000267353
-	chrIV:437109-437497	0	3.34959	inf	0.0027	0.00982262
-	chrIV:645268-645635	0	7.55774	inf	5e-05	0.000267353
-	chrIV:519580-519855	0	11.6729	inf	5e-05	0.000267353
-	chrIV:1447313-1447628	0	10.4041	inf	5e-05	0.000267353
-	chrVI:181219-181627	0	5.68196	inf	5e-05	0.000267353
-	chrXI:458001-458273	0	12.4043	inf	5e-05	0.000267353
-	chrXII:448772-449147	0	6.15393	inf	0.0002	0.000962737
-	chrXVI:571433-571832	0	7.21827	inf	0.0001	0.000510402
-	chrVIII:133265-134163	1.77269	37.6626	4.40912	0.0015	0.00582735
-	chrXIII:132017-133102	1.48981	16.6708	3.48412	0.0004	0.00180634
-	chrIV:651350-652571	7.24256	63.2392	3.12625	0.00045	0.00201191
-	chrVII:660022-661561	0.509175	4.08689	3.00477	0.01525	0.0426051
-	chrXVI:435892-436791	2.29427	15.6678	2.77169	0.0136	0.0386613
-	chrV:176258-177087	5.49087	32.902	2.58307	5e-05	0.000267353
-	chrXIV:102345-102813	2.773	14.8038	2.41645	0.0171	0.0469426
-	chrXII:449694-450722	1.93848	9.09427	2.23003	0.00305	0.0109123
-	chrVII:421237-422938	7.53454	32.1588	2.09362	0.00085	0.00353753
-	chrI:69981-70852	2.33201	9.8435	2.0776	0.00325	0.011536
-	chrXIII:480858-482796	42.6251	147.886	1.79471	5e-05	0.000267353
-	chrXIII:371063-372074	9.1301	24.8155	1.44254	0.00015	0.000739114
-	chrI:16978-18192	4.61856	11.7899	1.35203	0.00585	0.0192008
-	chrXV:437324-438518	4.84852	11.4091	1.23457	0.0059	0.0193431
-	chrXI:16259-21670	6.71305	15.4789	1.20527	0.0048	0.0162382
-	chrIV:1518212-1518827	28.0444	55.672	0.989242	0.00205	0.00770763
-	chrVII:567666-568731	19.7274	34.0277	0.786507	0.0085	0.0262046
-	chrVIII:201840-204291	9.72605	15.6991	0.690757	0.01135	0.0333363
-	chrXVI:856370-856884	117.221	183.168	0.643939	0.0063	0.0204365
-	chrXI:513458-514585	37.9905	22.5798	-0.750601	0.01265	0.0362965
-	chrXV:968649-970358	48.0868	27.6386	-0.798954	0.0004	0.00180634
-	chrXIV:724479-726009	37.8272	20.4374	-0.888211	0.00075	0.0031642
-	chrVII:931171-931916	137.966	71.5532	-0.947225	5e-05	0.000267353
-	chrV:504002-505001	20.725	10.2222	-1.01966	0.005	0.0168174
-	chrIV:979508-981099	20.7922	9.81285	-1.0833	0.00825	0.0256096
-	chrV:14768-16010	10.4262	4.785	-1.12362	0.0122	0.035213
-	chrII:288190-288892	10.3274	3.72232	-1.4722	0.01215	0.0351555
-	chrXVI:780372-781920	74.4088	24.5279	-1.60105	5e-05	0.000267353
-	chrVIII:549415-549761	50.418	16.026	-1.65353	0.0062	0.0201681
-	chrVII:114937-115344	31.562	9.87105	-1.67691	0.00425	0.0146492
-	chrXIV:524996-525836	22.6005	7.0246	-1.68586	0.00025	0.00118294
-	chrXII:657015-657923	51.556	15.2844	-1.75408	5e-05	0.000267353
-	chrIV:1080703-1081067	35.7192	10.1191	-1.81962	0.0088	0.0270012
-	chrXIII:731390-732198	32.6726	9.22809	-1.82398	0.0092	0.0280077
-	chrXV:1003949-1004258	114.458	31.5388	-1.85961	5e-05	0.000267353
-	chrXIV:726277-726709	50.7001	9.94608	-2.34979	0.00045	0.00201191
-	chrXV:348323-349589	69.6951	12.6358	-2.46354	5e-05	0.000267353
-	chrI:28136-29750	8.43353	1.44955	-2.54053	0.00045	0.00201191
-	chrV:449226-449393	2016.29	310.177	-2.70054	5e-05	0.000267353
-	chrI:30077-30982	10.1799	1.40276	-2.85939	0.00865	0.0265968
AAC3	chrII:415982-416906	63.9274	16.8957	-1.91977	5e-05	0.000267353
AAD16	chrVI:14304-14763	40.0453	206.769	2.36831	5e-05	0.000267353
AAD4	chrIV:17576-18566	19.9653	38.3026	0.939946	0.0003	0.00140699
AAD6	chrVI:14792-15431	29.0995	201.892	2.79451	5e-05	0.000267353
AAH1	chrXIV:359595-370178	250.171	30.0613	-3.05694	0.00595	0.0194416
AAR2	chrII:86721-87957	11.7641	24.8875	1.08104	0.0012	0.00479918
AAT1	chrXI:235990-242782	97.9072	56.2351	-0.799945	0.0101	0.0302896
ACB1	chrVII:559730-559994	1972.4	1395.6	-0.499069	0.016	0.0444242
ACE2	chrXII:404509-406822	16.1959	34.4301	1.08804	5e-05	0.000267353
ACF2	chrXII:429676-432016	24.6435	39.8927	0.694915	0.002	0.00752934
ACH1	chrII:194121-195702	25.1761	47.2507	0.908281	5e-05	0.000267353
ACS1	chrI:42108-45259	11.2703	74.8272	2.73103	5e-05	0.000267353
ADE13	chrXII:844281-845730	520.585	260.303	-0.999942	0.0001	0.000510402
ADE5%2C7	chrVII:56481-58890	334.729	195.184	-0.778158	0.00195	0.00736008
ADE8,TRS120	chrIV:1279099-1294466	312.761	115.166	-1.44135	0.0136	0.0386613
ADH2	chrXIII:872921-874557	52.9564	13.6656	-1.95426	5e-05	0.000267353
ADH4	chrVII:11965-17096	125.362	65.6323	-0.933624	0.0053	0.0177041
ADH5	chrII:533761-534817	58.6009	96.1625	0.714551	0.00105	0.00426649
ADH7	chrIII:308245-310268	18.4087	11.5025	-0.678438	0.01455	0.0409829
ADK1	chrIV:916485-917154	1733.03	775.785	-1.15957	5e-05	0.000267353
ADP1	chrIII:133621-137565	30.3474	71.9193	1.24481	5e-05	0.000267353
ADR1	chrIV:895034-899006	2.83376	50.2404	4.14806	5e-05	0.000267353
ADY3	chrIV:26402-28775	6.84579	12.3749	0.854125	0.0031	0.0110574
AFI1	chrXV:566876-569558	11.6786	19.1763	0.715449	0.00315	0.011222
AGA1,MVD1	chrXIV:701798-705931	211.529	127.023	-0.735764	0.0035	0.0123111
AGC1	chrXVI:600648-603357	17.2557	29.4307	0.77025	0.0006	0.00259511
AGE2	chrIX:272949-273846	162.661	92.9753	-0.806946	0.00035	0.00161298
AGP1	chrIII:76017-77919	41.509	125.116	1.59176	5e-05	0.000267353
AGP2	chrII:499651-501442	12.2962	37.6636	1.61495	5e-05	0.000267353
AGP3	chrVI:15744-19130	6.13225	14.4418	1.23576	5e-05	0.000267353
AHA1	chrIV:892874-893927	217.871	321.016	0.55917	0.01355	0.0385755
AIM17,APM2,OPI1	chrVIII:64345-71898	68.2721	188.048	1.46173	0.00015	0.000739114
AIM21	chrIX:360884-362924	30.203	55.0326	0.865596	5e-05	0.000267353
AIM23	chrX:164277-165348	26.1867	53.7636	1.03779	5e-05	0.000267353
AIM27,CBT1	chrXI:46965-53586	309.872	166.326	-0.89766	0.0151	0.0423075
AIM29,YKR075W-A	chrXI:578953-581940	462	241.07	-0.938442	0.0023	0.00853221
AIM31	chrXIII:216434-216914	92.1582	154.661	0.746924	0.0013	0.00514624
AIM34	chrXIII:273005-273906	84.0685	39.7765	-1.07965	5e-05	0.000267353
AIM39	chrXV:230067-231866	25.6387	42.4276	0.726677	0.0061	0.0198983
AIM41	chrXV:746724-747282	113.999	203.572	0.836516	0.0001	0.000510402
AIM44	chrXVI:252033-254310	23.1627	45.1266	0.962177	5e-05	0.000267353
AIM7	chrIV:578662-579112	274.33	189.916	-0.530546	0.0126	0.0361886
AIM9	chrV:319901-321846	63.9001	101.535	0.668089	0.0015	0.00582735
AIP1	chrXIII:451631-453479	72.3339	119.958	0.729787	0.00085	0.00353753
AIR1	chrIX:210922-212005	100.484	37.1828	-1.43425	5e-05	0.000267353
AKL1	chrII:356860-360187	20.0828	52.2331	1.37901	5e-05	0.000267353
ALA1	chrXV:946051-949533	131.285	79.4663	-0.724283	0.0017	0.00652188
ALB1,YJL120W	chrX:189675-191345	358.251	75.5457	-2.24555	5e-05	0.000267353
ALD3	chrXIII:599351-600872	11.9944	24.233	1.01461	5e-05	0.000267353
ALD4	chrXV:1036750-1044108	49.5005	445.247	3.16909	5e-05	0.000267353
ALD5	chrV:304029-305592	184.517	78.8195	-1.22713	5e-05	0.000267353
ALD6	chrXVI:432587-434090	1111.92	384.132	-1.53338	5e-05	0.000267353
ALG12	chrXIV:678798-680454	46.4815	83.3224	0.842049	5e-05	0.000267353
ALG5	chrXVI:120162-121167	153.603	82.7088	-0.89309	5e-05	0.000267353
ALK1	chrVII:454773-457085	28.6146	53.0895	0.891675	5e-05	0.000267353
ALT1	chrXII:315902-320015	132.076	233.39	0.821372	0.00145	0.00566324
AMA1	chrVII:945144-947019	2.56658	11.2297	2.1294	5e-05	0.000267353
AMD1	chrXIII:205641-209064	37.1258	68.9189	0.892477	0.00015	0.000739114
AME1	chrII:646157-647132	60.1389	40.4027	-0.573848	0.0147	0.0413256
AMN1	chrII:556548-558198	411.112	167.289	-1.29719	5e-05	0.000267353
AMS1	chrVII:210415-213667	4.09141	91.9297	4.48986	5e-05	0.000267353
ANB1	chrX:524907-525381	344.94	44.7218	-2.9473	5e-05	0.000267353
ANP1	chrV:83049-84552	94.0733	65.3615	-0.525345	0.01035	0.0308492
APA2	chrIV:1496790-1497768	37.0241	80.0825	1.11302	5e-05	0.000267353
APE2,ELF1,RPS27A	chrXI:153214-159295	6866.49	1564.24	-2.13411	0.0003	0.00140699
APJ1	chrXIV:481390-482977	36.9828	52.8444	0.514894	0.01595	0.044412
APL3	chrII:147208-150286	12.6481	27.4315	1.11692	5e-05	0.000267353
APQ12	chrIX:277722-278139	424.188	208.534	-1.02442	5e-05	0.000267353
APS2	chrX:543139-545444	190.144	100.32	-0.92248	0.0168	0.0462495
APT1	chrXIII:226935-230818	532.048	129.37	-2.04005	5e-05	0.000267353
APT2,SSN2	chrIV:1342238-1350017	152.012	61.5418	-1.30455	0.0064	0.0207034
AQY2,COF1,FRE6,YLL053C	chrXII:35390-40485	2726.81	1439.43	-0.92171	0.0046	0.0156523
ARA1	chrII:537875-544745	133.241	252.108	0.920009	0.0005	0.00220506
ARA2	chrXIII:350965-351973	28.2508	43.7525	0.631077	0.0114	0.0334327
ARB1	chrV:221820-225199	423.18	164.709	-1.36135	5e-05	0.000267353
ARE1,RSC6,THR4,YCR051W	chrIII:211751-220067	541.983	288.252	-0.910918	0.0075	0.0236078
ARF1	chrIV:116320-116866	1995.19	891.245	-1.16263	5e-05	0.000267353
ARG1	chrXV:219117-220544	18.4574	75.0422	2.0235	5e-05	0.000267353
ARG3,SIP4	chrX:265925-269882	5.78045	28.1573	2.28426	5e-05	0.000267353
ARG4	chrVIII:140010-141402	56.2411	124.546	1.14698	5e-05	0.000267353
ARG5%2C6	chrV:295300-298001	25.7527	40.4665	0.652001	0.0018	0.00684258
ARG80	chrXIII:352487-353659	24.5334	8.52039	-1.52576	0.0002	0.000962737
ARI1	chrVII:209005-210049	169.37	119.26	-0.50606	0.01205	0.0349354
ARN2	chrVIII:8350-10307	63.8039	44.2793	-0.527011	0.01165	0.0339952
ARO1	chrIV:704483-709250	28.9929	43.6526	0.590372	0.0055	0.018278
ARO4	chrII:716881-717994	558.57	265.04	-1.07553	5e-05	0.000267353
ARO7	chrXVI:674860-675631	222.9	104.088	-1.09859	5e-05	0.000267353
ARO9	chrVIII:375411-380420	83.5948	397.201	2.24838	5e-05	0.000267353
ARP3	chrX:557808-559158	184.001	263.139	0.516116	0.0182	0.0495199
ARP8	chrXV:589414-592616	23.9139	35.5195	0.570761	0.00715	0.022739
ARP9	chrXIII:337787-339277	119.141	83.1701	-0.518534	0.0122	0.035213
ARR3	chrXVI:939205-942428	7.57315	13.6508	0.850017	0.0028	0.0101296
ART10	chrXII:904660-906626	20.6483	40.2717	0.963745	5e-05	0.000267353
ARX1,YDR102C	chrIV:654842-664954	146.828	55.794	-1.39594	0.00445	0.0152218
ASC1	chrXIII:499455-500688	5345.39	1099.94	-2.28087	5e-05	0.000267353
ASE1	chrXV:433687-436345	13.0261	31.2239	1.26125	5e-05	0.000267353
ASH1	chrXI:94498-96265	81.0027	115.652	0.513748	0.014	0.0396248
ASP1	chrIV:1108701-1109847	336.971	101.323	-1.73366	5e-05	0.000267353
ATC1,UPS3,YDR183C-A	chrIV:829507-835647	151.232	48.566	-1.63875	0.00795	0.0248368
ATF2	chrVII:848719-850436	43.7846	22.2183	-0.978675	5e-05	0.000267353
ATG1	chrVII:160064-162758	9.43909	27.6057	1.54825	5e-05	0.000267353
ATG13	chrXVI:907217-909434	23.0912	41.843	0.85764	5e-05	0.000267353
ATG14	chrII:492994-494218	10.5419	28.9491	1.45738	5e-05	0.000267353
ATG16	chrXIII:574470-574928	11.1241	29.6578	1.41473	0.0036	0.01264
ATG19	chrXV:168726-169974	85.1355	167.471	0.976082	5e-05	0.000267353
ATG2	chrXIV:191181-196154	4.51953	15.5644	1.784	5e-05	0.000267353
ATG20	chrIV:256632-258555	28.622	41.3665	0.531339	0.0142	0.0401325
ATG22	chrIII:54940-56527	27.1863	62.563	1.20243	5e-05	0.000267353
ATG26	chrXII:530796-534393	14.5406	34.7488	1.25687	5e-05	0.000267353
ATG32	chrIX:74183-75773	15.5272	33.1419	1.09386	5e-05	0.000267353
ATG33	chrXII:840320-840914	54.74	181.078	1.72594	5e-05	0.000267353
ATG34	chrXV:165713-166952	12.5188	53.1724	2.08658	5e-05	0.000267353
ATG4	chrXIV:227369-228854	16.8852	28.7507	0.767838	0.002	0.00752934
ATG5	chrXVI:271257-272992	178.243	73.1691	-1.28454	5e-05	0.000267353
ATG7	chrVIII:445712-447605	14.2298	32.6129	1.19653	5e-05	0.000267353
ATG8	chrII:80377-80731	63.1019	312.296	2.30716	5e-05	0.000267353
ATH1	chrXVI:615378-619014	11.6556	31.2284	1.42183	5e-05	0.000267353
ATO2	chrXIV:632777-634130	3.60227	22.4345	2.63874	0.008	0.0249663
ATO3	chrIV:1241139-1242551	265.006	48.5208	-2.44935	5e-05	0.000267353
ATP1	chrII:36988-38690	156.756	334.647	1.09412	5e-05	0.000267353
ATP10	chrXII:907078-907918	13.8028	23.8571	0.78946	0.0124	0.0357372
ATP2	chrX:647606-649142	372.241	574.709	0.626596	0.0103	0.030763
ATP20	chrXVI:599869-600217	271.93	146.704	-0.890333	0.0001	0.000510402
ATP25	chrXIII:460770-462609	16.1709	27.5672	0.769558	0.00135	0.00531534
ATP3	chrII:315574-316510	181.47	256.662	0.500143	0.01705	0.0468274
ATS1	chrI:113613-114819	65.5786	31.5685	-1.05474	5e-05	0.000267353
AVL9	chrXII:374943-377238	34.0988	47.8189	0.487859	0.01775	0.0485217
AVO2	chrXIII:406303-407584	13.2341	30.8216	1.21969	5e-05	0.000267353
AVT3	chrXI:171550-173861	40.4689	66.183	0.709648	0.0007	0.00297691
AYR1	chrIX:126009-127335	118.921	201.484	0.760667	0.00075	0.0031642
AZF1	chrXV:534074-536819	11.1104	23.8755	1.10362	5e-05	0.000267353
BAG7	chrXV:578563-579793	2.75477	19.1055	2.79399	5e-05	0.000267353
BAS1	chrXI:635850-638286	34.9046	13.6791	-1.35145	5e-05	0.000267353
BBC1	chrX:398936-402410	20.7958	67.0895	1.68979	5e-05	0.000267353
BCP1,EAF1	chrIV:1191905-1196298	159.497	45.8759	-1.79772	5e-05	0.000267353
BCY1	chrIX:290418-291669	85.8565	166.185	0.95279	5e-05	0.000267353
BDF1	chrXII:919535-921596	71.5993	106.451	0.572171	0.00575	0.0189151
BDH2	chrI:31061-34862	6.13416	26.2496	2.09736	0.0063	0.0204365
BDS1	chrXV:3984-8115	27.3782	13.9677	-0.97093	0.00325	0.011536
BDS1	chrXV:3984-8115	23.8463	11.6391	-1.03479	0.00015	0.000739114
BEM1	chrII:620871-622527	38.0096	54.6591	0.524099	0.0136	0.0386613
BER1	chrXII:946983-950473	38.2321	2.27592	-4.07026	0.0064	0.0207034
BER1,CTR3	chrXII:946983-950473	149.168	74.5426	-1.0008	0.0015	0.00582735
BET3	chrXI:570327-570909	247.453	168.107	-0.557775	0.0087	0.0267365
BET5	chrXIII:110978-115376	217.612	66.6178	-1.70778	0.0079	0.0247203
BFA1	chrX:534026-535751	7.39908	12.8071	0.79152	0.00865	0.0265968
BFR2	chrIV:1059573-1062791	78.0962	41.7602	-0.903122	0.00335	0.0118406
BIG1,GEP4	chrVIII:314007-316226	120.394	43.7974	-1.45885	5e-05	0.000267353
BIM1	chrV:182542-189356	109.89	51.2027	-1.10177	0.00615	0.020039
BIR1	chrX:587717-590582	16.7536	23.7838	0.505505	0.0179	0.0488859
BLM10	chrVI:123478-129910	16.9608	37.784	1.15557	5e-05	0.000267353
BMH2	chrIV:652600-654592	489.485	731.278	0.579155	0.01635	0.0452025
BNA1	chrX:471137-471671	121.975	241.16	0.983398	5e-05	0.000267353
BNA2,YJR079W	chrX:578859-581616	4.69575	60.0059	3.67568	5e-05	0.000267353
BNA3	chrX:323385-324720	51.5906	99.9176	0.953631	5e-05	0.000267353
BNA4	chrII:39144-40527	29.5393	52.8518	0.839319	0.00035	0.00161298
BNA7,CYM1,TIF35	chrIV:1322204-1328701	496.145	235.765	-1.07341	0.0055	0.018278
BNI1	chrXIV:129521-135383	13.6664	23.4684	0.780083	0.0002	0.000962737
BOP2	chrXII:678183-679995	5.54229	42.1536	2.9271	5e-05	0.000267353
BOP3	chrXIV:548099-549290	60.1479	26.3837	-1.18887	5e-05	0.000267353
BOS1	chrXII:283785-286559	153.554	89.4579	-0.779468	0.01215	0.0351555
BPH1	chrIII:179519-186023	5.25525	9.02388	0.779989	0.00095	0.00389267
BPT1	chrXII:116431-121111	14.8197	24.3987	0.719287	0.00065	0.0027866
BRE2,MEU1	chrXII:175032-179679	178.17	94.0899	-0.921141	0.011	0.0324553
BRL1	chrVIII:180344-181760	38.8115	24.9131	-0.639578	0.00575	0.0189151
BRO1	chrXVI:394037-398237	30.1422	51.7739	0.780442	0.00165	0.00635092
BRR2	chrV:529529-536021	7.37247	11.7885	0.677165	0.0024	0.00885815
BRR6	chrVII:36909-38861	111.308	40.8277	-1.44693	0.0009	0.00372174
BRX1	chrXV:181648-186751	478.345	92.8493	-2.36509	5e-05	0.000267353
BSC1,PRM7	chrIV:381500-385856	79.2478	8.5108	-3.219	5e-05	0.000267353
BSC5	chrXIV:761122-762592	12.3401	24.7782	1.00572	0.0002	0.000962737
BTN2	chrVII:772453-773686	50.4046	289.815	2.52351	5e-05	0.000267353
BUD17,CPR8	chrXIV:674850-678488	141.587	78.7948	-0.845518	0.0052	0.0173999
BUD19,SWE1	chrX:75917-83197	1016.15	103.559	-3.29458	0.0004	0.00180634
BUD20,RFU1	chrXII:281011-282690	292.364	102.622	-1.51043	5e-05	0.000267353
BUD21,RTS2	chrXV:471841-479252	180.505	67.8378	-1.41188	0.00335	0.0118406
BUD22	chrXIII:298867-300427	61.4169	37.8907	-0.696792	0.00085	0.00353753
BUD26	chrIV:943673-946228	155.868	45.9969	-1.76072	5e-05	0.000267353
BUD3	chrIII:96280-101191	8.62041	16.7933	0.962056	5e-05	0.000267353
BUD4	chrX:598734-603078	10.7537	26.4779	1.29995	5e-05	0.000267353
BUL1	chrXIII:815650-818581	17.6652	51.3457	1.53933	5e-05	0.000267353
CAD1,SIP1	chrIV:1312039-1319275	35.5014	75.5534	1.08962	0.0004	0.00180634
CAF20	chrXV:841332-841823	1039.78	269.928	-1.94563	5e-05	0.000267353
CAR1	chrXVI:339829-347487	136.716	286.929	1.06951	0.00025	0.00118294
CAR2	chrXII:1011403-1014377	66.6525	240.478	1.85117	5e-05	0.000267353
CAT2	chrXIII:192787-194800	12.6809	32.6453	1.36422	5e-05	0.000267353
CAT8	chrXIII:822712-831368	0.539	7.15233	3.73006	0.01	0.030036
CBC2	chrXVI:212157-212784	423.06	208.144	-1.02328	5e-05	0.000267353
CBF5	chrXII:506014-507708	484.13	207.19	-1.22444	5e-05	0.000267353
CBK1	chrXIV:332596-334867	28.802	61.8778	1.10325	5e-05	0.000267353
CBR1	chrIX:274071-274926	766.975	283.969	-1.43345	5e-05	0.000267353
CBS2	chrIV:851227-852397	66.3344	43.9156	-0.595026	0.00815	0.0253531
CCR4	chrI:110845-113359	26.667	42.8773	0.685161	0.00105	0.00426649
CCW12	chrXII:366516-374280	34656	12299.7	-1.49448	0.0018	0.00684258
CDA1	chrXII:745619-746525	2.37957	17.423	2.87222	0.0002	0.000962737
CDC13,FMP45,HBT1	chrIV:57086-65135	12.8134	40.6059	1.66403	0.0001	0.000510402
CDC15	chrI:172210-176280	10.4734	20.5831	0.97473	0.0009	0.00372174
CDC25	chrXII:752223-756993	20.7973	34.7548	0.740816	0.00015	0.000739114
CDC27	chrII:67168-69445	24.1735	37.9839	0.651957	0.0045	0.0153478
CDC33	chrXV:60382-61024	1516.05	528.59	-1.5201	5e-05	0.000267353
CDC34	chrIV:561439-562327	105.561	156.23	0.565602	0.00645	0.0208305
CDC39	chrIII:280116-286443	20.3081	29.392	0.533366	0.0102	0.0305268
CDC4	chrVI:116144-118484	33.548	47.9601	0.515609	0.012	0.0348424
CDC42	chrXII:604211-604879	516.51	237.826	-1.11889	5e-05	0.000267353
CDC43	chrVII:213913-216096	84.105	44.0964	-0.93153	0.0002	0.000962737
CDC45	chrXII:343894-346090	19.5379	29.7049	0.604421	0.0065	0.0209804
CDC50	chrIII:286761-287937	78.7052	53.5255	-0.556231	0.00975	0.0294061
CDC53	chrIV:224303-226751	42.56	91.7626	1.10841	5e-05	0.000267353
CDC8	chrX:543139-545444	127.789	72.0464	-0.826767	0.0129	0.036905
CGR1	chrVII:440062-440425	275.578	65.3353	-2.07653	5e-05	0.000267353
CHA1,MRC1	chrIII:15093-22162	515.94	1031.13	0.998955	0.00055	0.00240558
CHS2	chrII:311897-314789	17.0154	40.2883	1.24352	5e-05	0.000267353
CHS7	chrVIII:383356-384946	43.8562	9.6207	-2.18857	0.0014	0.00549368
CIC1	chrVIII:210847-211978	281.749	83.3768	-1.75669	5e-05	0.000267353
CIN1	chrXV:989788-992833	7.68478	14.9129	0.956481	0.00035	0.00161298
CIN2	chrXVI:95371-96258	95.4151	36.9333	-1.3693	5e-05	0.000267353
CIS1	chrIV:488071-488662	42.1735	68.1932	0.693291	0.0074	0.0233308
CIT1	chrXIV:629286-631481	96.3098	320.9	1.73637	5e-05	0.000267353
CIT2	chrIII:120945-122328	258.97	624.433	1.26976	5e-05	0.000267353
CIT3	chrXVI:556288-557837	3.57888	22.1133	2.62733	5e-05	0.000267353
CKA2	chrXV:441262-444255	200.374	127.04	-0.657421	0.01155	0.0337709
CKB1	chrVII:458043-459042	153.66	109.881	-0.483797	0.0181	0.0493398
CKI1	chrXII:408444-410193	14.3654	52.1997	1.86144	5e-05	0.000267353
CLD1	chrVII:707202-715689	4.87218	30.0399	2.62424	0.00265	0.0096648
CLN1	chrXIII:662643-664284	89.5794	131.702	0.556034	0.008	0.0249663
CMC4	chrXIII:652593-652887	42.1808	161.864	1.94013	0.00125	0.00496852
CMS1	chrXII:156854-157730	155.809	73.2523	-1.08883	5e-05	0.000267353
CNM67	chrXIV:222723-224469	28.9055	41.8654	0.534415	0.0165	0.045574
CNS1	chrII:549716-553253	107.029	54.0626	-0.985299	0.0002	0.000962737
COA4,CPR6	chrXII:571972-573918	351.311	673.663	0.939277	0.0005	0.00220506
COG6	chrXIV:549467-551987	25.9095	39.0515	0.591895	0.00605	0.0197462
COP1	chrIV:194570-198176	69.7732	104.044	0.576449	0.0107	0.0317305
COQ3	chrXV:138106-139045	32.0206	48.9631	0.612695	0.0102	0.0305268
COQ5	chrXIII:49845-51344	199.391	335.379	0.750196	0.0009	0.00372174
COR1	chrII:133956-135795	78.4173	206.31	1.39557	5e-05	0.000267353
COS1	chrXIV:8329-9475	32.7103	57.9409	0.824837	0.001	0.00408894
COS10	chrXIV:779915-781040	32.7343	17.5515	-0.899209	0.00175	0.00668296
COS111	chrII:628849-633456	18.9797	60.0728	1.66225	0.00725	0.022957
COS12	chrVII:2789-3932	6.47291	1.19663	-2.43543	0.0097	0.0293007
COS5	chrX:742847-743999	10.9902	31.891	1.53694	5e-05	0.000267353
COS7	chrIV:1801-2953	14.7986	32.736	1.14542	0.0002	0.000962737
COS8	chrVIII:6013-7989	87.0747	142.382	0.709439	0.00065	0.0027866
COS9	chrXI:14484-15708	63.2835	41.3024	-0.615605	0.0072	0.0228607
COX15,YER140W	chrV:451479-455099	58.6562	136.309	1.21652	5e-05	0.000267353
COX17	chrXII:131204-131414	185.419	344.2	0.892462	0.00375	0.0131115
COY1,LST4,STE3	chrXI:109268-118640	404.851	97.0544	-2.06053	0.00445	0.0152218
CPA2	chrX:628711-632941	20.5667	46.6404	1.18127	5e-05	0.000267353
CRD1	chrIV:201718-202672	71.9741	44.2165	-0.702894	0.00275	0.00997345
CRH1	chrVII:876668-878192	249.28	411.635	0.723598	0.0021	0.00787028
CSF1	chrXII:306854-315731	2.74309	5.20828	0.925006	0.0004	0.00180634
CSM2	chrIX:99859-100501	37.2773	18.3287	-1.0242	0.00305	0.0109123
CSR2	chrXVI:627318-631245	8.66981	22.7199	1.38989	5e-05	0.000267353
CST26	chrII:320415-321609	101.674	54.7549	-0.892888	5e-05	0.000267353
CTA1	chrIV:968055-969749	33.8276	16.4539	-1.03977	0.0003	0.00140699
CTL1,RGM1,YMR181C	chrXIII:619634-625390	72.0399	162.685	1.17521	0.00945	0.0286791
CTP1	chrII:783672-784572	71.5062	48.8155	-0.550729	0.01435	0.0404977
CTS1,ECI1,MEC3,RPS30A,YLR285C-A,YLR287C	chrXII:704308-715034	18693.5	4792.75	-1.96361	0.01515	0.042346
CTT1	chrVII:654633-656322	17.8674	45.8515	1.35964	5e-05	0.000267353
CUE3	chrVII:301536-303411	22.1189	35.4773	0.68162	0.00165	0.00635092
CUE5	chrXV:408357-409660	72.5872	118.954	0.71262	0.00055	0.00240558
CUL3	chrVII:500131-502366	16.8468	26.0984	0.631483	0.007	0.0223472
CUS1	chrXIII:749929-751240	20.8764	34.7505	0.735158	0.00135	0.00531534
CWC25,SUI1	chrXIV:182800-187667	2596.62	928.726	-1.48331	0.00245	0.00902558
CWH41	chrVII:443641-446143	37.9045	54.6499	0.527849	0.0115	0.0336753
CWH43	chrIII:143611-147689	48.9981	85.7724	0.807787	0.003	0.0107598
CYB2	chrXIII:165532-168491	3.34247	19.3408	2.53266	0.0001	0.000510402
CYB5	chrXIV:416939-417302	389.157	272.403	-0.514609	0.016	0.0444242
CYC7	chrV:79635-79977	13.7732	116.435	3.0796	5e-05	0.000267353
CYR1	chrX:425156-431237	8.0298	22.9595	1.51566	5e-05	0.000267353
CYT1	chrXV:447438-448368	37.0019	159.108	2.10433	5e-05	0.000267353
DAD1	chrIV:478473-478758	378.33	125.708	-1.58957	5e-05	0.000267353
DAD3	chrII:684976-685261	252.734	85.4523	-1.56443	5e-05	0.000267353
DAK1	chrXIII:133474-135229	89.1133	184.023	1.04618	5e-05	0.000267353
DAL4	chrIX:406137-411929	4.09263	7.90648	0.950007	0.01555	0.0433396
DAL80	chrXI:506878-507707	1.31432	15.8031	3.58781	0.0015	0.00582735
DAN4	chrX:712254-715740	2.77658	12.4464	2.16434	5e-05	0.000267353
DAP2	chrVIII:164976-167672	39.9305	71.4563	0.839569	0.00015	0.000739114
DAS1,YJL150W	chrX:137122-140099	22.4003	53.3987	1.25329	0.0029	0.0104396
DAS2,GCV1	chrIV:484023-486563	155.1	320.202	1.04578	5e-05	0.000267353
DAT1	chrXIII:44044-44791	64.5501	41.6427	-0.632355	0.00655	0.0210603
DBF2	chrVII:668188-669907	28.0386	55.947	0.996647	5e-05	0.000267353
DBF20	chrXVI:747305-749000	17.0705	31.0883	0.864862	0.0004	0.00180634
DBP1	chrXVI:324410-326264	5.19791	25.7322	2.30757	5e-05	0.000267353
DBP10	chrIV:394216-397204	43.5906	29.849	-0.546337	0.0073	0.0230778
DBP2	chrXIV:413638-416281	405.105	26.6938	-3.92372	5e-05	0.000267353
DBP3	chrVII:355729-361958	155.291	71.3281	-1.12243	0.00465	0.0157949
DBP6	chrXIV:695594-697484	58.0872	33.2886	-0.803191	0.0002	0.000962737
DBP8	chrVIII:442180-443476	91.1048	38.7663	-1.23272	5e-05	0.000267353
DBP9	chrXII:694097-696830	117.873	55.0144	-1.09935	5e-05	0.000267353
DCD1	chrVIII:387182-388767	86.7676	36.2401	-1.25957	5e-05	0.000267353
DCP2	chrXIV:401032-405760	41.3398	70.3765	0.767562	0.0098	0.0295112
DDI1	chrV:455106-460289	35.6899	96.6936	1.4379	0.0011	0.00444184
DDR48,YMR173W-A	chrXIII:608688-610081	143.909	537.136	1.90013	5e-05	0.000267353
DED81	chrVIII:141893-143558	383.565	219.325	-0.806398	0.00125	0.00496852
DEF1	chrXI:336536-338753	90.8256	144.603	0.670926	0.00175	0.00668296
DEG1	chrVI:147130-148459	65.9154	32.4164	-1.02389	5e-05	0.000267353
DFG10	chrIX:260157-260919	132.105	83.3612	-0.664237	0.0042	0.0144854
DFR1	chrXV:779869-781565	211.54	86.7131	-1.28661	5e-05	0.000267353
DGR2	chrXI:214141-216700	10.6906	25.819	1.27209	5e-05	0.000267353
DHH1	chrIV:170409-171930	33.0839	63.8544	0.948656	5e-05	0.000267353
DHR2	chrXI:288844-291052	28.2123	8.01552	-1.81546	5e-05	0.000267353
DIA1	chrXIII:904824-905973	136.211	68.9992	-0.981191	5e-05	0.000267353
DIA3,YDL022C-A	chrIV:408193-410283	3.27992	19.6539	2.58308	5e-05	0.000267353
DIA4,RPL27A,VPS29	chrVIII:126169-131490	9426.08	1641.76	-2.52142	5e-05	0.000267353
DIC1	chrXII:826862-830382	124.511	331.842	1.41422	0.0032	0.0113724
DIM1	chrXVI:39120-40077	157.689	66.6771	-1.24182	5e-05	0.000267353
DIP5	chrXVI:41042-42869	172.009	341.871	0.990973	5e-05	0.000267353
DIT1	chrIV:1274601-1276212	2.66756	11.8729	2.15407	0.00015	0.000739114
DLS1	chrX:315053-315570	159.326	79.5275	-1.00246	5e-05	0.000267353
DLT1	chrXIII:520760-521789	83.6256	30.3035	-1.46446	5e-05	0.000267353
DNF1	chrV:512626-517459	20.3965	29.6332	0.538894	0.00965	0.0291648
DNF3	chrXIII:578950-583921	9.45441	19.3024	1.02972	5e-05	0.000267353
DNM1	chrXII:147889-150163	24.3513	53.7854	1.14322	5e-05	0.000267353
DOA1	chrXI:31959-34107	43.9658	85.2723	0.955697	5e-05	0.000267353
DOG1	chrVIII:193894-195206	23.0693	44.9446	0.962175	0.0002	0.000962737
DON1	chrIV:1010175-1011273	8.59715	15.8467	0.882255	0.00435	0.014941
DOP1	chrIV:730457-739997	11.9979	27.1938	1.18049	0.00905	0.0276231
DPH1	chrIX:171687-173721	52.9985	27.5947	-0.941563	0.01165	0.0339952
DPH2	chrXI:81034-82639	128.312	50.3889	-1.34847	5e-05	0.000267353
DRS1	chrXII:131728-133987	78.7548	35.4807	-1.15033	5e-05	0.000267353
DSE1	chrV:406692-409479	219.762	105.623	-1.05701	5e-05	0.000267353
DSE2	chrVIII:385509-386487	749.055	399.145	-0.908159	0.00035	0.00161298
DSF1	chrV:19588-21097	1.61179	6.52438	2.01718	0.00095	0.00389267
DSS4,TIF6	chrXVI:592142-594086	519.989	205.083	-1.34227	5e-05	0.000267353
DTD1	chrIV:65241-65765	215.541	82.5551	-1.38453	5e-05	0.000267353
DTR1	chrII:589740-591459	1.23706	5.07965	2.03781	0.017	0.046734
DUR1%2C2	chrII:636702-642210	11.5663	21.3641	0.885258	5e-05	0.000267353
DUS1	chrXIII:108805-110077	38.4565	22.4377	-0.777306	0.0011	0.00444184
DUS3	chrXII:922062-924448	67.3516	33.7052	-0.998739	5e-05	0.000267353
DUT1	chrII:722610-723054	518.509	119.461	-2.11783	5e-05	0.000267353
DYN2	chrIV:1319386-1319841	591.839	216.481	-1.45097	5e-05	0.000267353
EAP1	chrXI:53703-55602	38.9203	64.0976	0.719747	0.0004	0.00180634
EAR1	chrXIII:603867-605520	71.7024	43.5466	-0.719461	0.0011	0.00444184
EBP2	chrXI:125758-127042	164.3	77.7453	-1.0795	5e-05	0.000267353
ECM1	chrI:36495-37147	229.781	48.9685	-2.23033	5e-05	0.000267353
ECM12	chrVIII:149224-150690	20.5956	9.065	-1.18396	0.00655	0.0210603
ECM16	chrXIII:523695-527499	24.507	17.1626	-0.513921	0.0128	0.0366728
ECM21	chrII:24931-28595	13.2174	32.7591	1.30946	5e-05	0.000267353
ECM22	chrXII:600018-602463	23.0668	9.37761	-1.29853	5e-05	0.000267353
ECM23	chrXVI:510681-511675	0	5.77545	inf	5e-05	0.000267353
ECM27	chrX:624837-627015	11.3365	26.608	1.23089	5e-05	0.000267353
ECM29	chrVIII:40083-45690	10.8012	35.954	1.73496	5e-05	0.000267353
ECM3	chrXV:495126-496968	31.0894	57.3721	0.883929	0.0001	0.000510402
ECM30	chrXII:1007420-1011245	19.478	38.6225	0.987597	5e-05	0.000267353
ECM32	chrV:541689-545055	23.3398	35.0286	0.585737	0.0053	0.0177041
ECM34	chrVIII:13476-17119	21.7069	11.9621	-0.859692	0.01815	0.049453
ECM38	chrXII:726068-728051	19.624	37.0054	0.915121	5e-05	0.000267353
ECM4	chrXI:581979-583433	12.0474	106.892	3.14936	5e-05	0.000267353
ECM7	chrXII:1022624-1023988	56.1202	37.4306	-0.584304	0.00935	0.0284199
EDE1	chrII:126124-132207	34.4527	61.3118	0.831549	5e-05	0.000267353
EFB1	chrI:142173-143160	5864.78	1566.7	-1.90435	5e-05	0.000267353
EFG1	chrVII:1031752-1038501	193.35	59.2811	-1.70557	5e-05	0.000267353
EFR3	chrXIII:690694-693043	55.2633	33.9716	-0.701992	0.00075	0.0031642
EFT1	chrXV:575097-577626	114.735	79.1017	-0.536529	0.01355	0.0385755
EFT2	chrIV:1243229-1245758	215.494	137.074	-0.652699	0.00665	0.0213583
EGD1	chrXVI:481309-482402	3239.94	776.495	-2.06092	5e-05	0.000267353
EGD2	chrVIII:480989-488397	2093.28	585.725	-1.83747	5e-05	0.000267353
EHD3	chrIV:523210-524713	46.6871	77.5463	0.732033	0.00045	0.00201191
EHT1	chrII:583605-589246	55.5892	153.51	1.46546	5e-05	0.000267353
ELO1	chrX:67719-69112	220.322	105.092	-1.06796	5e-05	0.000267353
ELP6	chrXIII:898042-899226	93.0385	54.0184	-0.784376	0.00355	0.012472
EMC4	chrVII:62048-63625	349.743	157.224	-1.15347	0.00035	0.00161298
EMC6	chrXII:121321-121648	771.416	244.358	-1.65851	5e-05	0.000267353
EMG1	chrXII:523578-524433	336.107	116.287	-1.53123	5e-05	0.000267353
EMI2	chrIV:1474973-1476476	45.4683	166.054	1.86872	5e-05	0.000267353
EMP24	chrVII:122693-123305	748.276	488.808	-0.614301	0.00645	0.0208305
EMP46	chrXII:287915-289250	8.00462	25.2003	1.65454	5e-05	0.000267353
EMP70	chrXII:294090-296094	161.157	68.4523	-1.2353	5e-05	0.000267353
ENB1	chrXV:19490-21311	148.076	53.521	-1.46816	5e-05	0.000267353
ENO1	chrVII:999581-1004084	416.223	3698.21	3.1514	5e-05	0.000267353
ENP2	chrVII:781766-783890	56.3152	26.2135	-1.10321	5e-05	0.000267353
ENT3	chrX:654712-656034	67.3023	110.689	0.717792	0.00055	0.00240558
ENT4	chrXII:65774-66518	33.7091	21.1389	-0.673238	0.01625	0.0449686
EOS1	chrXIV:476931-478032	148.247	65.2767	-1.18337	5e-05	0.000267353
EPS1	chrIX:345555-348505	26.1016	42.0194	0.686915	0.00635	0.0205873
EPT1	chrVIII:354814-356081	118.365	80.544	-0.555396	0.0078	0.0244205
ERB1	chrXIII:368093-370517	75.9283	36.5863	-1.05333	5e-05	0.000267353
ERC1	chrVIII:173343-175089	51.1716	31.1504	-0.716092	0.0011	0.00444184
ERG10	chrXVI:498095-499292	502.837	284.523	-0.821544	0.00085	0.00353753
ERG13,PGA3	chrXIII:18845-21758	552.941	302.403	-0.870653	0.0025	0.00918082
ERG2	chrXIII:667213-668221	1057.04	293.774	-1.84725	5e-05	0.000267353
ERG6,YML007C-A	chrXIII:251673-253707	492.675	272.71	-0.853271	0.0006	0.00259511
ERG7	chrVIII:238909-241293	80.7886	52.0734	-0.633605	0.0021	0.00787028
ERI1	chrXVI:366528-366735	306.976	123.712	-1.31114	0.00235	0.0086956
ERO1	chrXIII:11482-13174	114.285	322.884	1.49838	5e-05	0.000267353
ERP1	chrI:154064-154724	688.568	408.028	-0.754931	0.0005	0.00220506
ERP6	chrVII:494363-496502	140.317	71.3702	-0.9753	0.0131	0.0374039
ERT1	chrII:697734-699943	14.2818	1.87627	-2.92824	0.00965	0.0291648
ERV1	chrVII:542202-544919	122.42	58.0347	-1.07685	0.0089	0.0272507
ERV14	chrVII:400870-401287	903.388	444.047	-1.02463	5e-05	0.000267353
ERV15	chrII:645549-645978	165.919	103.68	-0.678335	0.0049	0.0165096
ERV29	chrVII:1060657-1061590	206.203	460.197	1.15819	5e-05	0.000267353
ESBP6	chrXIV:390145-392167	27.2561	99.276	1.86487	5e-05	0.000267353
ESC1	chrXIII:707132-712109	8.6483	29.758	1.78279	5e-05	0.000267353
ESC2	chrIV:1198870-1201495	20.9254	34.5859	0.724933	0.00045	0.00201191
ESF1	chrIV:1204496-1206383	134.113	67.5519	-0.989379	5e-05	0.000267353
ESF2	chrXIV:723355-724306	80.2199	38.574	-1.05633	5e-05	0.000267353
ETP1	chrVIII:81963-83721	12.4995	21.2445	0.765218	0.0037	0.0129445
ETR1,YBR027C	chrII:292650-294356	84.0249	147.899	0.81572	0.00015	0.000739114
ETT1	chrXV:422282-426281	180.261	68.5011	-1.39589	5e-05	0.000267353
EUG1	chrIV:1478607-1480161	60.4528	90.6478	0.584464	0.00395	0.0137368
FAA1	chrXV:909342-911445	59.0265	213.068	1.85188	5e-05	0.000267353
FAB1	chrVI:184501-191338	6.39353	15.5871	1.28567	5e-05	0.000267353
FAF1	chrIX:315092-316133	55.1179	21.4491	-1.3616	5e-05	0.000267353
FAL1	chrIV:486803-488003	42.3158	18.559	-1.18907	5e-05	0.000267353
FAR1	chrX:123791-126442	56.058	12.5933	-2.15426	5e-05	0.000267353
FAU1	chrV:551472-559112	165.882	69.1965	-1.26139	0.00365	0.0127849
FBP26	chrX:129284-130643	33.2606	59.6828	0.843499	5e-05	0.000267353
FCF1	chrIV:1149950-1150520	271.319	136.811	-0.987802	5e-05	0.000267353
FCF2	chrXII:245556-246990	205.443	102.67	-1.00073	0.00105	0.00426649
FCF2	chrXII:245556-246990	56.0776	11.5143	-2.28399	0.00175	0.00668296
FCJ1	chrXI:469716-471339	35.0416	73.5519	1.0697	5e-05	0.000267353
FCY1	chrXVI:677164-677641	524.667	246.394	-1.09043	5e-05	0.000267353
FCY2	chrV:266511-268113	517.62	182.449	-1.5044	5e-05	0.000267353
FEN2	chrIII:170196-172591	43.2682	29.787	-0.538623	0.0109	0.0322254
FET3	chrXIII:388821-390732	302.686	194.889	-0.635164	0.00865	0.0265968
FIG4	chrXIV:28738-31445	10.322	15.6504	0.600473	0.01785	0.0487722
FIR1	chrV:215062-217693	19.35	28.1018	0.538323	0.0173	0.047447
FIT2	chrXV:1059025-1060161	343.157	743.42	1.11531	5e-05	0.000267353
FIT3	chrXV:1060440-1061055	405.831	1402.38	1.78893	5e-05	0.000267353
FKH2	chrXIV:495700-498289	20.0171	33.8005	0.755815	0.00025	0.00118294
FKS3	chrXIII:881158-886572	3.15045	5.99713	0.928715	0.00355	0.012472
FLX1	chrIX:97267-98432	49.5842	24.4786	-1.01836	5e-05	0.000267353
FMO1	chrVIII:454228-455527	18.4181	33.499	0.862991	0.0008	0.00336542
FMP16	chrIV:588026-588456	10.9171	310.388	4.8294	0.0006	0.00259511
FMP23	chrII:331832-332360	51.4958	117.58	1.19111	5e-05	0.000267353
FMP27	chrXII:1043997-1051884	5.13841	11.4636	1.15766	5e-05	0.000267353
FMP33	chrX:113728-119437	11.464	70.4524	2.61954	0.0007	0.00297691
FMP43	chrVII:977335-977776	27.9739	56.6875	1.01895	0.00575	0.0189151
FMP48	chrVII:593576-594705	2.59845	8.41954	1.69609	0.0083	0.0257102
FOB1	chrIV:675945-678001	34.595	23.41	-0.563441	0.0132	0.0376526
FPR4	chrXII:1030833-1032012	249.957	97.6784	-1.35557	5e-05	0.000267353
FRA1	chrXII:81460-83710	54.9689	87.5121	0.670866	0.0011	0.00444184
FRA2,YGL218W	chrVII:82373-84300	332.867	159.856	-1.05817	0.00935	0.0284199
FRE5,YOR385W	chrXV:1061563-1066463	108.229	52.5578	-1.04211	0.0005	0.00220506
FRE8	chrXII:239346-241407	16.5408	30.597	0.887359	0.00025	0.00118294
FRK1	chrXVI:283463-286061	12.7561	28.9243	1.1811	5e-05	0.000267353
FRM2	chrIII:74703-75285	5.28327	47.0688	3.15527	5e-05	0.000267353
FSF1	chrXV:831058-832042	237.069	118.006	-1.00644	5e-05	0.000267353
FSH1	chrVIII:206461-207193	319.536	193.399	-0.724402	0.00075	0.0031642
FUI1	chrII:138289-140331	54.0025	26.7526	-1.01335	5e-05	0.000267353
FUN19,GIP4,PRP45	chrI:79488-87077	45.9889	95.3429	1.05184	0.0047	0.0159461
FUN26	chrI:108876-110520	63.8919	44.004	-0.538	0.0131	0.0374039
FUR1,YHR127W	chrVIII:358786-365300	381.828	143.254	-1.41435	0.00015	0.000739114
FUS1	chrIII:71802-73341	38.3899	8.70764	-2.14037	5e-05	0.000267353
FUS3	chrII:192450-193512	107.449	37.249	-1.52838	5e-05	0.000267353
FYV10	chrIX:180426-181977	10.5291	46.3705	2.13883	5e-05	0.000267353
FYV7	chrXII:271007-271463	161.664	55.2387	-1.54925	5e-05	0.000267353
FYV8	chrVII:888669-892325	11.2644	30.0547	1.41582	0.0001	0.000510402
FZF1	chrVII:22303-23203	18.764	35.0162	0.900054	0.00165	0.00635092
FZO1	chrII:583605-589246	19.2283	43.103	1.16456	0.011	0.0324553
GAC1	chrXV:667770-670447	0.999301	16.7099	4.06364	0.00175	0.00668296
GAC1	chrXV:667770-670447	17.9754	3.72956	-2.26895	5e-05	0.000267353
GAD1	chrXIII:770800-772558	14.0843	179.406	3.67107	5e-05	0.000267353
GAL11	chrXV:234939-238202	25.5151	54.8386	1.10384	5e-05	0.000267353
GAL7	chrII:274426-275527	6.65539	16.2894	1.29134	0.00155	0.00599765
GAP1	chrXI:515062-516871	17.3615	57.3046	1.72276	5e-05	0.000267353
GAR1	chrVIII:282680-283298	834.604	190.869	-2.12851	5e-05	0.000267353
GAS2	chrXII:815809-818475	225.021	119.649	-0.911253	5e-05	0.000267353
GAS5	chrXV:263417-274552	117.572	297.106	1.33744	0.0085	0.0262046
GAT1	chrVI:95472-97620	24.446	74.4035	1.60577	5e-05	0.000267353
GAT2	chrXIII:541050-542947	29.429	86.8109	1.56064	5e-05	0.000267353
GCD11	chrV:205250-206834	236.894	141.022	-0.748323	0.0008	0.00336542
GCD14	chrX:185527-186679	86.7444	47.3831	-0.8724	5e-05	0.000267353
GCD7	chrXII:718316-719462	203.475	81.3184	-1.3232	5e-05	0.000267353
GCN2	chrIV:1025069-1030049	10.1923	18.521	0.861686	0.0001	0.000510402
GCN3	chrXI:487720-489841	123.197	72.0988	-0.772923	0.0112	0.0329954
GCR1	chrXVI:412179-415605	53.6057	80.6707	0.589659	0.00435	0.014941
GCS1	chrIV:50445-52203	138.063	93.0397	-0.569406	0.00725	0.022957
GCV2	chrXIII:637499-645425	45.7972	153.035	1.74053	5e-05	0.000267353
GCY1	chrXV:550385-552887	46.2914	152.115	1.71635	0.00625	0.0203082
GDA1	chrV:73770-75327	211.087	119.363	-0.822482	0.00015	0.000739114
GDB1	chrXVI:902043-906654	5.45493	46.58	3.09408	5e-05	0.000267353
GDE1,YPL109C	chrXVI:339829-347487	13.1646	33.5183	1.34829	0.00235	0.0086956
GDH2	chrIV:70639-73918	46.9212	162.5	1.79213	5e-05	0.000267353
GDH3	chrI:31061-34862	12.5858	27.4058	1.12269	0.0134	0.0381857
GDT1,PCH2	chrII:600538-604196	420.023	124.324	-1.75637	5e-05	0.000267353
GEA1	chrX:486585-490812	11.9678	17.7626	0.569683	0.01045	0.0310522
GET1	chrVII:457162-457870	238.137	137.049	-0.797103	5e-05	0.000267353
GFA1	chrXI:243219-245373	82.4305	182.965	1.15032	5e-05	0.000267353
GIC1,RPP1	chrVIII:221388-223810	97.8251	49.8716	-0.971984	0.0001	0.000510402
GID7	chrIII:52644-54882	29.2845	74.0001	1.33739	5e-05	0.000267353
GID8	chrXIII:535952-540444	28.4161	85.7052	1.59267	5e-05	0.000267353
GIM4	chrV:148175-148599	701.034	214.033	-1.71165	5e-05	0.000267353
GIP1,ZTA1	chrII:327342-331616	33.4588	102.391	1.61362	5e-05	0.000267353
GIP2	chrV:262051-263698	4.49357	27.993	2.63913	5e-05	0.000267353
GIR2	chrIV:765705-766503	265.422	149.26	-0.830462	0.0001	0.000510402
GIS1	chrIV:630955-639955	11.7602	34.5234	1.55367	0.00105	0.00426649
GIS2,RTC4	chrXIV:164622-172287	1100.66	342.832	-1.68279	0.00015	0.000739114
GIT1	chrIII:296669-303812	8.57078	39.2417	2.19489	5e-05	0.000267353
GLC3	chrV:131771-135262	5.95722	95.8907	4.00868	5e-05	0.000267353
GLC8	chrXIII:896913-897603	127.816	223.457	0.805924	0.0001	0.000510402
GLE1	chrIV:88247-89864	76.9281	46.9768	-0.711562	0.00085	0.00353753
GLE2	chrV:373447-374714	90.7757	54.4289	-0.737932	0.00075	0.0031642
GLG1	chrXI:552769-554620	19.2544	38.0004	0.980825	5e-05	0.000267353
GLG2	chrX:154984-156127	18.8987	29.9966	0.666514	0.01435	0.0404977
GLK1,YCL042W	chrIII:48548-52517	74.9492	942.879	3.65309	5e-05	0.000267353
GLN4	chrXV:649302-651840	158.779	88.7146	-0.839774	0.00015	0.000739114
GLO1	chrXIII:260220-263166	137.45	209.952	0.611156	0.0148	0.0415867
GLO2	chrIV:1009009-1009834	93.2831	142.46	0.610865	0.0039	0.0135791
GLO4	chrXV:407063-407921	19.4066	44.1609	1.18622	5e-05	0.000267353
GLR1	chrXVI:375501-376953	105.348	151.368	0.522899	0.0118	0.0343471
GLY1	chrV:67628-68792	419.429	151.16	-1.47236	5e-05	0.000267353
GNA1	chrVI:103394-104559	211.153	110.269	-0.93726	0.0027	0.00982262
GND2	chrVII:1004623-1006102	5.42893	61.5697	3.50348	5e-05	0.000267353
GON7	chrX:83447-83819	286.385	108.926	-1.39461	5e-05	0.000267353
GOS1	chrVIII:38814-39535	59.3835	86.5721	0.54384	0.01735	0.0475172
GOT1	chrXIII:854508-856930	663.539	187.203	-1.82558	5e-05	0.000267353
GPA1	chrVIII:113498-114917	90.8618	44.8739	-1.0178	5e-05	0.000267353
GPB1	chrXV:1031488-1034182	10.9047	19.0884	0.807747	0.00115	0.00461185
GPB2	chrI:39258-41901	28.3949	40.6664	0.518207	0.0107	0.0317305
GPG1	chrVII:280771-281217	9.27299	224.387	4.59681	5e-05	0.000267353
GPH1	chrXVI:861305-868344	2.48771	138.803	5.80208	0.00015	0.000739114
GPI1	chrVII:922632-924462	48.3089	32.6893	-0.563472	0.01185	0.0344754
GPI11	chrIV:1067730-1068390	153.08	93.7186	-0.707883	0.00225	0.00837867
GPI13	chrXII:77151-80205	33.1302	47.145	0.508959	0.0154	0.0429831
GPI15	chrXIV:557019-557783	182.398	76.2706	-1.25789	5e-05	0.000267353
GPI8	chrIV:1129587-1130823	86.088	58.0604	-0.568259	0.00735	0.0232107
GPM2	chrIV:413682-417198	11.0872	158.562	3.83809	0.0014	0.00549368
GPT2	chrXI:567917-570149	18.9347	59.7645	1.65826	5e-05	0.000267353
GPX1	chrXI:389379-389883	33.392	56.671	0.763108	0.0151	0.0423075
GPX2	chrII:704446-714532	358.377	67.3845	-2.41099	0.01685	0.0463653
GRC3	chrXII:68579-70478	39.8779	25.8914	-0.623113	0.0054	0.0180072
GRE3,KIC1,SBE22,TRR2,YPT35	chrVIII:316368-328036	135.002	386.493	1.51746	0.00095	0.00389267
GRR1	chrX:590732-594616	23.7744	34.4885	0.53671	0.01005	0.0301707
GRS2	chrXVI:702113-703970	17.7371	35.0885	0.984231	5e-05	0.000267353
GRX4	chrV:538433-539168	152.975	50.3474	-1.60331	5e-05	0.000267353
GSH1	chrX:234319-236356	58.9017	87.1924	0.565893	0.00595	0.0194416
GSM1	chrX:229024-230881	4.04529	20.4504	2.33782	5e-05	0.000267353
GSP1	chrXII:720770-721430	2013.31	862.176	-1.22351	5e-05	0.000267353
GSP2	chrXV:678871-682187	81.8705	396.667	2.27651	0.01135	0.0333363
GSY1	chrVI:174264-176471	7.53106	70.8037	3.2329	5e-05	0.000267353
GTB1,YDR222W	chrIV:907304-913854	32.0507	17.8822	-0.841831	0.0114	0.0334327
GTT2	chrXII:21137-21839	21.7318	141.302	2.70091	5e-05	0.000267353
GUA1	chrXIII:701789-706959	711.968	146.662	-2.27932	5e-05	0.000267353
GUD1	chrIV:28984-30454	5.27006	13.7113	1.37947	0.0002	0.000962737
GUF1	chrXII:715046-717106	10.6697	21.9736	1.04226	5e-05	0.000267353
GUK1,TSA2	chrIV:1362646-1366920	1039.66	383.224	-1.43986	0.00025	0.00118294
GUT2,IMP2'	chrIX:46147-56379	36.7164	99.9566	1.44488	0.01025	0.030645
GWT1	chrX:257178-262574	35.1546	65.4329	0.896304	0.0166	0.0458286
GYP5	chrXVI:76591-84339	9.62244	25.5207	1.40719	0.00045	0.00201191
GYP6	chrX:356023-359797	105.047	65.8562	-0.673638	0.00595	0.0194416
GYP7	chrIV:34236-36477	44.0507	79.7086	0.855572	5e-05	0.000267353
HAC1,YFL032W	chrVI:74871-76147	1186.65	462.167	-1.3604	5e-05	0.000267353
HAL5,TPK1	chrX:106276-111383	50.7828	99.5508	0.971092	0.0007	0.00297691
HAP4	chrXI:232218-234253	57.6056	157.794	1.45376	5e-05	0.000267353
HAP5,VTS1	chrXV:1009885-1013001	85.5905	32.7485	-1.38602	5e-05	0.000267353
HAS1	chrXIII:848684-852268	184.209	53.3084	-1.78891	5e-05	0.000267353
HBN1	chrIII:73404-73986	14.487	93.7472	2.69401	5e-05	0.000267353
HCA4	chrX:383792-386253	71.1836	29.6308	-1.26445	5e-05	0.000267353
HDA1	chrXIV:593051-597539	24.7475	39.1745	0.662632	0.01245	0.0358283
HDA2	chrIV:1052622-1054647	18.9924	39.5665	1.05885	5e-05	0.000267353
HED1	chrIV:477796-478285	3.80271	25.6681	2.75488	0.00125	0.00496852
HEF3	chrXIV:606318-609510	6.00233	14.6089	1.28326	5e-05	0.000267353
HEH2	chrIV:1380054-1382046	27.1162	42.6657	0.653923	0.0023	0.00853221
HEK2	chrII:160183-161329	190.613	114.456	-0.73586	0.0006	0.00259511
HEM13	chrIV:546641-547628	161.336	107.336	-0.587935	0.0046	0.0156523
HEM3	chrIV:92707-94199	100.034	48.8136	-1.03513	5e-05	0.000267353
HER1	chrXV:762824-766565	17.1887	61.9642	1.84997	5e-05	0.000267353
HGH1	chrVII:870231-871416	121.758	68.4268	-0.831386	0.00025	0.00118294
HHF2	chrXIV:576726-577038	4622.23	1759.96	-1.39305	5e-05	0.000267353
HHT1	chrII:251606-258366	3515.43	1097.88	-1.67898	0.0182	0.0495199
HIF1	chrXII:99043-100201	64.8228	41.1231	-0.656554	0.0029	0.0104396
HIR3,HOM6	chrX:684513-695747	615.773	303.664	-1.01992	0.0004	0.00180634
HIS1	chrV:264891-265785	733.861	247.844	-1.56608	5e-05	0.000267353
HIS5	chrIX:142927-144085	190.121	118.701	-0.67959	0.0007	0.00297691
HIS6,YIL020C-A	chrIX:312904-314820	90.2813	35.4969	-1.34673	0.00685	0.0219042
HLR1	chrIV:1494585-1495857	63.0952	102.834	0.704709	0.001	0.00408894
HMO1	chrIV:811795-817594	496.508	231.371	-1.10161	0.00945	0.0286791
HMS1	chrXV:389770-391075	2.1428	16.4539	2.94086	0.0001	0.000510402
HMS2,YJR146W	chrX:703884-705272	101.28	40.3215	-1.32873	5e-05	0.000267353
HMT1	chrII:301300-306037	326.994	95.5252	-1.77531	5e-05	0.000267353
HOF1	chrXIII:335297-337307	10.0876	17.9891	0.834541	0.00125	0.00496852
HOL1	chrXIV:727327-730947	18.8927	5.95047	-1.66675	0.01145	0.0335457
HOM2	chrIV:770356-771454	490.163	284.091	-0.786909	0.0008	0.00336542
HOM3,PIC2	chrV:254650-260675	192.223	318.404	0.728075	0.01295	0.0370299
HOP1	chrIX:226434-230043	3.20406	13.4305	2.06754	0.00115	0.00461185
HOP2	chrVII:435564-436833	2.98397	9.8715	1.72604	0.0055	0.018278
HOR2	chrV:279750-284353	85.8906	256.322	1.57738	0.0032	0.0113724
HOS3	chrXVI:329605-331699	26.9853	54.9028	1.0247	5e-05	0.000267353
HPA3	chrV:25395-27212	106.627	46.7594	-1.18924	0.00215	0.00804218
HPF1	chrXV:28252-33809	14.8515	32.0329	1.10894	5e-05	0.000267353
HPT1,URH1,YDR401W	chrIV:1269825-1274059	1165.19	304.829	-1.93449	5e-05	0.000267353
HRD1	chrXV:301379-303035	34.8349	72.685	1.06113	5e-05	0.000267353
HRP1	chrXV:87843-89448	229.137	96.7195	-1.24433	5e-05	0.000267353
HSF1	chrVII:368595-371362	34.4868	74.4636	1.11049	5e-05	0.000267353
HSL1	chrXI:248919-255501	26.8945	47.4514	0.819138	0.0074	0.0233308
HSP104	chrXII:88622-91349	104.255	660.259	2.66291	5e-05	0.000267353
HSP12,YFL013W-A,YFL015W-A	chrVI:106394-114752	10.193	3441.84	8.39945	5e-05	0.000267353
HSP26,YBR071W	chrII:379192-383021	83.2246	2627.4	4.98048	5e-05	0.000267353
HSP31	chrIV:1498110-1502759	42.843	669.471	3.96589	5e-05	0.000267353
HSP42	chrIV:806546-807824	26.8909	545.958	4.3436	5e-05	0.000267353
HSP42	chrIV:806546-807824	3.33359	33.6667	3.33618	0.00725	0.022957
HSP60	chrXII:658179-668956	265.878	754.74	1.50522	0.0004	0.00180634
HSP78	chrIV:971807-974243	30.6259	227.33	2.89196	5e-05	0.000267353
HSP82	chrXVI:96495-98625	145.073	1062.95	2.87322	5e-05	0.000267353
HTA1	chrIV:915529-915928	2976.01	1061.59	-1.48715	5e-05	0.000267353
HTA2	chrII:227541-237631	2872.57	597.849	-2.26449	0.0001	0.000510402
HTB1	chrIV:914316-914712	3929.89	1726.13	-1.18695	5e-05	0.000267353
HTL1	chrIII:155301-155939	248.477	100.474	-1.30628	5e-05	0.000267353
HTS1	chrXVI:634057-639019	239.091	155.988	-0.616129	0.0169	0.046481
HUG1	chrXIII:158759-158966	86.3282	488.585	2.50071	5e-05	0.000267353
HUL4	chrX:497336-503485	5.70338	12.2269	1.10017	0.00565	0.0186597
HUL5	chrVII:238300-245190	13.683	45.834	1.74403	5e-05	0.000267353
HXK1,YFR052C-A	chrVI:252035-255514	16.9128	1032.34	5.93166	5e-05	0.000267353
HXK2	chrVII:23934-25395	1148.45	470.976	-1.28597	5e-05	0.000267353
HXT1	chrVIII:290912-292625	456.986	30.0797	-3.92529	5e-05	0.000267353
HXT12	chrIX:18864-22273	5.89704	9.27283	0.653018	0.01205	0.0349354
HXT2	chrXIII:287855-290706	471.711	20.8956	-4.49663	5e-05	0.000267353
HXT3	chrIV:1162956-1164660	933.191	466.028	-1.00175	0.00015	0.000739114
HXT4	chrVIII:287080-288811	10.766	91.655	3.08973	5e-05	0.000267353
HXT5	chrVIII:293764-296538	1.40394	36.9606	4.71843	0.01015	0.0304239
HXT5	chrVIII:293764-296538	10.9901	4.26805	-1.36456	0.0122	0.035213
HXT6	chrIV:1159607-1161320	0.592086	9.32675	3.97749	0.0073	0.0230778
HXT7	chrIV:1154215-1155928	0.893806	32.7789	5.19666	0.00035	0.00161298
HYP2	chrV:85612-86598	4220.12	1369.04	-1.62412	5e-05	0.000267353
IAH1	chrXV:559960-560677	75.1397	41.5986	-0.853041	0.00115	0.00461185
IBA57	chrX:649775-651269	26.8601	45.2651	0.752932	0.00095	0.00389267
ICL1	chrV:284465-287523	27.3714	8.05734	-1.76429	5e-05	0.000267353
ICS3,PRY1,PRY3	chrX:289633-295061	91.9194	440.919	2.26207	5e-05	0.000267353
ICY1	chrXIII:654033-654417	254.001	581.833	1.19577	5e-05	0.000267353
ICY2	chrXVI:74308-74719	64.2389	165.42	1.36462	5e-05	0.000267353
IDI1	chrXVI:327863-328730	353.083	173.056	-1.02877	5e-05	0.000267353
IDP3,YNL010W	chrXIV:613572-618241	565.312	287.682	-0.974571	0.00195	0.00736008
IDS2	chrX:143291-144929	64.3258	18.8921	-1.76762	0.00585	0.0192008
IES3	chrXII:247200-250978	148.126	94.8295	-0.643413	0.0064	0.0207034
IES4	chrXV:689623-689974	221.881	141.311	-0.650912	0.0078	0.0244205
IES6	chrV:69756-70257	209.194	74.9527	-1.48079	5e-05	0.000267353
IFA38	chrII:558684-559728	269.976	173.434	-0.638441	0.0023	0.00853221
IFM1	chrXV:278027-281498	16.1633	35.6228	1.14007	0.0049	0.0165096
IKS1	chrX:328117-330121	23.1644	63.6295	1.45779	5e-05	0.000267353
ILV1	chrV:328352-330356	192.678	129.856	-0.569287	0.00955	0.0289374
ILV5	chrXII:838065-839253	1436.03	698.302	-1.04016	0.0001	0.000510402
ILV6	chrIII:104618-105548	508.962	253.523	-1.00544	5e-05	0.000267353
IMA2	chrXV:21836-24294	24.8451	4.17263	-2.57393	0.00625	0.0203082
IMA5,YJL215C	chrX:24230-30860	13.8928	5.27508	-1.39708	0.0138	0.0391917
IMD2	chrVIII:554395-555967	22.4301	1.44051	-3.96079	5e-05	0.000267353
IMD3	chrXII:1002287-1007193	266.016	78.8834	-1.75372	5e-05	0.000267353
IMD4	chrXIII:159252-164176	779.917	161.674	-2.27023	5e-05	0.000267353
IMH1	chrXII:749033-751769	17.7695	42.4527	1.25645	5e-05	0.000267353
IML2	chrX:281184-283380	25.9191	50.9372	0.974703	5e-05	0.000267353
IMP3	chrVIII:392282-396818	139.65	41.5668	-1.74831	0.0033	0.0116851
IMP4	chrXIV:485606-486479	172.774	57.7379	-1.58129	5e-05	0.000267353
INH1	chrIV:135178-135436	34.4596	187.822	2.44639	5e-05	0.000267353
INO80	chrVII:221103-225877	16.6283	36.297	1.12621	5e-05	0.000267353
INP53	chrXV:525277-528601	23.9753	34.4698	0.523783	0.0121	0.035063
IOC4	chrXIII:355383-356811	30.8706	46.8401	0.601509	0.00505	0.0169563
IPI1	chrVIII:276763-277768	89.8169	28.8766	-1.63709	5e-05	0.000267353
IPT1	chrIV:589760-591344	211.384	74.6122	-1.50238	5e-05	0.000267353
IQG1	chrXVI:90407-95215	13.0043	29.0669	1.16038	5e-05	0.000267353
IRA1	chrII:515633-526628	5.82911	10.9762	0.91303	0.012	0.0348424
IRA2	chrXV:171069-180309	5.55121	11.4043	1.03871	5e-05	0.000267353
IRC10,YOL014W	chrXV:296387-300544	241.556	52.3714	-2.20551	5e-05	0.000267353
IRC13	chrXV:779869-781565	93.0453	25.6898	-1.85674	0.01715	0.0470577
IRC18	chrX:376403-377410	6.40066	23.7239	1.89005	5e-05	0.000267353
IRC20	chrXII:628683-633354	10.8146	34.275	1.66418	5e-05	0.000267353
IRC21,YMR074C	chrXIII:411472-413756	641.012	275.389	-1.21888	0.0015	0.00582735
IRC22	chrV:150300-150978	499.565	239.795	-1.05887	5e-05	0.000267353
IRC4	chrIV:1509989-1518084	9.87862	31.051	1.65226	0.01385	0.0393146
IRC5	chrVI:229379-231941	36.84	25.7118	-0.518839	0.0134	0.0381857
IRC7	chrVI:263956-265226	209.792	56.3367	-1.89681	5e-05	0.000267353
IRC8	chrX:339786-342255	9.16348	17.2493	0.91257	0.00305	0.0109123
IRC8	chrX:339786-342255	16.4593	5.87665	-1.48584	0.01155	0.0337709
IRC9,YAK1	chrX:147818-150390	42.5446	102.272	1.26536	0.0005	0.00220506
IRR1,KRE27	chrIX:301582-307991	375.104	135.427	-1.46977	0.00135	0.00531534
ISU2,RPB8	chrXV:760708-762356	1093.74	344.28	-1.66761	5e-05	0.000267353
ITC1,YGL132W	chrVII:257471-265935	11.3559	28.3266	1.31872	5e-05	0.000267353
IWR1	chrIV:253994-255126	50.6478	81.0546	0.678394	0.00185	0.00700529
IZH1	chrIV:1434499-1435874	232.534	71.9904	-1.69157	5e-05	0.000267353
IZH3	chrXII:185497-187129	46.4117	28.4504	-0.706038	0.00145	0.00566324
IZH4	chrXV:126981-127920	71.8612	32.0634	-1.16429	5e-05	0.000267353
JEM1	chrX:303180-305940	30.1826	63.5055	1.07316	0.0001	0.000510402
JEN1	chrXI:22086-24084	2.52601	11.9897	2.24686	0.00015	0.000739114
JIP4	chrIV:1406058-1410094	20.0779	43.5059	1.1156	5e-05	0.000267353
JJJ3	chrX:612366-615275	89.2212	35.6885	-1.32193	0.0057	0.0188036
JLP1	chrXII:25521-31740	18.5293	6.06681	-1.61079	0.0117	0.034073
JSN1	chrX:595060-598336	20.1129	55.8706	1.47397	5e-05	0.000267353
KAP123	chrV:378761-382103	103.128	55.927	-0.882826	5e-05	0.000267353
KAR2	chrX:381326-383375	288.536	1366.54	2.2437	5e-05	0.000267353
KAR3	chrXVI:815733-817923	15.0433	29.8434	0.988294	5e-05	0.000267353
KAR4	chrIII:27928-28936	169.807	45.236	-1.90835	5e-05	0.000267353
KAR5	chrXIII:399701-401216	40.0956	15.736	-1.34937	5e-05	0.000267353
KCC4	chrIII:78948-82275	11.4172	17.9205	0.650404	0.0041	0.0141824
KEI1	chrIV:1212847-1213614	257.168	73.1357	-1.81406	5e-05	0.000267353
KEL2	chrVII:966038-968687	12.4236	27.976	1.1711	5e-05	0.000267353
KEL3	chrXVI:44550-46506	71.0836	42.3074	-0.748606	0.00035	0.00161298
KEM1	chrVII:174544-180485	37.2667	85.4535	1.19725	5e-05	0.000267353
KES1	chrXVI:278394-279699	197.462	140.325	-0.492806	0.01625	0.0449686
KEX1	chrVII:112474-114664	33.18	55.7947	0.749814	0.0004	0.00180634
KGD1	chrIX:122688-125733	22.2138	69.9902	1.6557	5e-05	0.000267353
KGD2	chrIV:753674-755066	63.6678	105.758	0.732126	0.0005	0.00220506
KHA1	chrX:251820-254442	31.3615	46.8233	0.578233	0.00655	0.0210603
KIN82	chrIII:273054-279820	5.87491	21.3017	1.85833	5e-05	0.000267353
KIP1	chrII:101885-105221	11.8102	19.763	0.742774	0.00155	0.00599765
KIP2	chrXVI:257215-259336	15.4751	24.399	0.656879	0.004	0.0138941
KIP3	chrVII:84838-87302	20.2595	32.5927	0.685952	0.0014	0.00549368
KRE5	chrXV:949772-953870	13.1969	19.5372	0.56603	0.00825	0.0256096
KRS1	chrIV:525439-527215	605.963	250.332	-1.27539	5e-05	0.000267353
KSP1	chrVIII:262744-273755	29.9886	67.8785	1.17854	0.00985	0.0296159
KTI11	chrII:89977-90531	224.463	101.159	-1.14985	0.00075	0.0031642
KTI12,YKL111C	chrXI:226569-230778	149.441	45.7275	-1.70844	0.00015	0.000739114
KTR4	chrII:618908-620303	112.728	179.146	0.668295	0.00155	0.00599765
KTR6	chrXVI:456998-458552	108.322	74.9029	-0.532235	0.01085	0.0321101
LAG2	chrXV:274956-276939	14.6266	30.0816	1.04028	5e-05	0.000267353
LAP2	chrXIV:542962-544978	60.8115	109.666	0.850694	5e-05	0.000267353
LAP4,YKL102C	chrXI:246038-248367	36.2956	340.866	3.23134	5e-05	0.000267353
LAS21	chrX:317283-319776	29.5578	42.7454	0.532231	0.0122	0.035213
LCB4	chrXV:651857-653884	42.0065	68.7406	0.71055	0.00075	0.0031642
LCP5	chrV:413380-415730	88.8096	46.7472	-0.925837	0.005	0.0168174
LDB16	chrIII:108020-108791	108.564	46.5363	-1.22211	5e-05	0.000267353
LDB17	chrIV:192749-194225	33.657	49.2461	0.549104	0.0144	0.0405995
LEE1	chrXVI:455681-456664	3.07531	35.8943	3.54495	0.00055	0.00240558
LEU4	chrXIV:424894-426808	120.98	269.625	1.15619	5e-05	0.000267353
LEU9	chrXV:523026-524841	156.743	43.1118	-1.86224	5e-05	0.000267353
LGE1	chrXVI:453991-454990	30.0514	58.227	0.954253	5e-05	0.000267353
LHP1	chrIV:363671-364971	494.814	128.511	-1.945	5e-05	0.000267353
LHS1	chrXI:296429-299075	31.568	63.8517	1.01626	5e-05	0.000267353
LOC1	chrVI:149109-149724	267.701	80.9318	-1.72584	5e-05	0.000267353
LSB3	chrVI:201959-203433	114.853	170.915	0.57349	0.00645	0.0208305
LSC1	chrXV:593056-594046	158.82	258.596	0.703311	0.0009	0.00372174
LSC2	chrVII:978035-979319	72.4563	259.841	1.84244	5e-05	0.000267353
LSM1	chrX:187125-187644	253.724	166.811	-0.605045	0.0039	0.0135791
LSM12	chrVIII:352755-353319	317.088	144.281	-1.136	5e-05	0.000267353
LSM2,NCL1,RPL19B,RRN10	chrII:168406-174709	6621.13	1511.54	-2.13106	5e-05	0.000267353
LSM4	chrV:387231-387795	286.57	144.482	-0.987997	5e-05	0.000267353
LSM6	chrIV:1226586-1229799	940.225	269.009	-1.80535	0.00515	0.0172623
LSM8	chrX:469783-470205	136.406	74.8347	-0.86613	0.0049	0.0165096
LSP1	chrXVI:548430-551667	282.93	566.267	1.00104	5e-05	0.000267353
LSR1	chrII:680687-681862	41.5209	21.0557	-0.979627	0.00055	0.00240558
LTE1	chrI:101564-105872	8.82415	12.9619	0.554749	0.0162	0.0448941
LTV1	chrXI:176780-178172	61.2352	22.8931	-1.41945	5e-05	0.000267353
LYS9	chrXIV:714047-715388	184.037	129.583	-0.506121	0.0174	0.0476318
MAG1	chrV:455106-460289	45.4216	113.984	1.32738	0.00965	0.0291648
MAK16	chrI:100224-101145	184.862	51.5184	-1.84329	5e-05	0.000267353
MAK21	chrIV:570648-573726	84.6644	43.5331	-0.959644	5e-05	0.000267353
MAK31,PET18	chrIII:152836-155195	323.954	89.8546	-1.85012	0.00015	0.000739114
MAL11	chrVII:1073962-1075925	8.91761	14.3359	0.684906	0.01545	0.043102
MAL13	chrVII:1070233-1072575	11.5579	23.6815	1.03488	0.0001	0.000510402
MAM1	chrV:372325-373234	1.62136	16.4642	3.34406	0.00055	0.00240558
MAM3	chrXV:214016-216137	32.5301	94.7684	1.54263	5e-05	0.000267353
MAM33	chrIX:230271-231072	98.6726	190.267	0.947307	5e-05	0.000267353
MAS1	chrXII:490885-493254	42.7046	78.7669	0.883198	0.0002	0.000962737
MBB1	chrX:59855-60182	30.4458	60.0919	0.980927	0.012	0.0348424
MBP1	chrIV:352876-355378	23.9338	34.4924	0.52723	0.01315	0.0375283
MCH4	chrXV:94855-96361	35.6169	116.463	1.70924	5e-05	0.000267353
MCH5	chrXV:889866-891432	129.603	84.2921	-0.620631	0.0033	0.0116851
MCM2	chrII:174919-177526	13.642	24.2377	0.829199	0.00015	0.000739114
MCM5	chrXII:691554-693882	23.1602	39.1925	0.758932	0.0006	0.00259511
MCR1	chrXI:164883-168845	119.549	334.424	1.48408	5e-05	0.000267353
MDE1	chrX:470229-470964	297.659	92.954	-1.67907	5e-05	0.000267353
MDG1	chrXIV:308831-310396	44.4336	71.7156	0.690636	0.00135	0.00531534
MDJ1	chrVI:104700-106236	63.333	163.417	1.36753	5e-05	0.000267353
MDJ2,PEX6	chrXIV:19484-23554	17.081	25.5541	0.581167	0.00915	0.0278846
MDM30,SSQ1	chrXII:857477-862277	31.1618	54.2701	0.800377	0.0163	0.0450856
MDS3	chrVII:124697-129161	11.7289	34.1119	1.54021	5e-05	0.000267353
MDY2	chrXV:108257-108896	192.323	129.725	-0.568079	0.00705	0.0224822
MEC1	chrII:505667-512774	2.5916	5.05701	0.964441	0.0006	0.00259511
MED7,PFK27	chrXV:61245-77349	229.072	77.8979	-1.55615	0.00405	0.0140511
MEF1	chrXII:271629-273915	23.848	60.7392	1.34876	5e-05	0.000267353
MEF2	chrX:231300-233760	4.6339	26.6935	2.52619	5e-05	0.000267353
MEH1	chrXI:451433-451988	225.742	92.4227	-1.28836	5e-05	0.000267353
MEP3	chrXVI:810815-812717	78.4806	112.983	0.525692	0.01285	0.036798
MET17	chrXII:732190-734605	140.281	267.964	0.933717	5e-05	0.000267353
MET28	chrIX:382627-384267	8.26517	27.8832	1.75428	0.00035	0.00161298
MET3	chrX:455508-457889	51.0837	32.3192	-0.660473	0.0025	0.00918082
MET31	chrXVI:480534-481068	110.439	35.7604	-1.62681	5e-05	0.000267353
MET8	chrII:650367-651192	27.4929	15.4527	-0.831201	0.0041	0.0141824
MF(ALPHA)1	chrXVI:193467-202564	2632.81	279.288	-3.23678	5e-05	0.000267353
MFM1	chrXVI:434522-435764	10.4456	25.9156	1.31092	5e-05	0.000267353
MGE1	chrXV:774572-775259	442.994	248.118	-0.836264	0.00015	0.000739114
MGM101	chrX:700881-701691	193.325	102.511	-0.915241	0.00015	0.000739114
MGR3	chrXIII:497703-499209	27.0295	56.9911	1.0762	5e-05	0.000267353
MHP1	chrX:361248-365445	19.6113	45.4585	1.21287	5e-05	0.000267353
MIA40	chrXI:75820-77032	91.7277	190.213	1.05219	5e-05	0.000267353
MIG2,SIP2,SPT16	chrVII:91414-107607	219.909	106.524	-1.04572	0.0129	0.036905
MKC7	chrIV:744310-746101	86.8954	33.9642	-1.35526	5e-05	0.000267353
MLC1	chrVII:306559-307009	570.991	308.269	-0.88928	5e-05	0.000267353
MLF3	chrXIV:486649-488340	57.8242	109.885	0.926248	5e-05	0.000267353
MLP1	chrXI:619804-625432	15.1234	21.709	0.521513	0.0122	0.035213
MLS1	chrXIV:406159-408022	1.58807	10.111	2.67058	0.0002	0.000962737
MMF1	chrIX:257842-258280	2729.94	1420.22	-0.942751	5e-05	0.000267353
MMP1	chrXII:17670-19896	19.0188	6.33318	-1.58643	5e-05	0.000267353
MMR1	chrXII:535213-536689	47.7314	78.0006	0.708546	0.00065	0.0027866
MMS21	chrV:120497-121301	18.0105	31.9455	0.826772	0.00685	0.0219042
MND1,STR3,YGL182C	chrVII:154595-157620	4.73194	24.274	2.35891	0.0001	0.000510402
MNE1	chrXV:992863-994855	13.4771	32.7583	1.28135	5e-05	0.000267353
MNL1	chrVIII:506318-508709	59.0656	27.6908	-1.09291	5e-05	0.000267353
MNN10	chrIV:952799-953981	194.494	94.0639	-1.04801	5e-05	0.000267353
MNN11	chrX:84067-85336	192.734	97.1879	-0.987762	5e-05	0.000267353
MNN4	chrXI:63820-67757	11.9661	21.1153	0.819333	0.00465	0.0157949
MNN4	chrXI:63820-67757	43.6093	18.5476	-1.2334	0.00385	0.0134451
MNT2	chrVII:11965-17096	77.2631	37.1754	-1.05543	0.0027	0.00982262
MON2	chrXIV:71672-76587	12.7098	24.0458	0.919845	5e-05	0.000267353
MOT2	chrV:293049-294813	42.5887	67.7168	0.669042	0.00105	0.00426649
MPA43	chrXIV:179393-181022	17.2142	29.8652	0.794863	0.0018	0.00684258
MPC54	chrXV:665032-667249	9.09147	19.1273	1.07305	0.00015	0.000739114
MPD1	chrXV:852120-853077	63.8214	138.394	1.11667	5e-05	0.000267353
MPH1	chrIX:357414-360396	15.8264	28.8595	0.866709	5e-05	0.000267353
MPM1	chrX:314083-314872	42.9337	184.09	2.10023	5e-05	0.000267353
MPP6	chrXIV:672408-673061	113.558	53.3185	-1.09072	5e-05	0.000267353
MPS1	chrIV:400996-403291	21.4862	32.7545	0.608284	0.00405	0.0140511
MPT5	chrVII:163348-171201	31.8116	64.1522	1.01194	0.00065	0.0027866
MRD1	chrXVI:749255-751919	47.325	23.8504	-0.988587	5e-05	0.000267353
MRH1	chrIV:505447-513356	582.708	1082.18	0.893098	0.00715	0.022739
MRI1	chrXVI:767692-769061	252.466	73.2382	-1.78542	5e-05	0.000267353
MRL1	chrXVI:698868-700014	25.6242	63.3263	1.3053	5e-05	0.000267353
MRP20	chrIV:1277645-1278437	81.1925	136.631	0.75087	0.0003	0.00140699
MRP8	chrXI:178514-179174	229.692	391.611	0.769722	0.0002	0.000962737
MRPL20	chrXI:599093-599681	232.098	107.674	-1.10807	5e-05	0.000267353
MRPL24	chrXIII:650035-650812	39.9906	83.535	1.06272	5e-05	0.000267353
MRPL33	chrXIII:841812-842382	212.451	125.835	-0.755591	0.00415	0.0143299
MRPL39	chrXIII:251303-251516	391.254	245.741	-0.670964	0.0168	0.0462495
MRPS5	chrII:721389-722313	37.2773	59.0899	0.664617	0.00455	0.0155003
MRS1	chrIX:397214-398470	63.6309	41.8508	-0.604472	0.005	0.0168174
MRS3	chrX:160618-161563	97.5889	58.2383	-0.744749	0.0006	0.00259511
MRT4	chrXI:426204-428799	564.373	157.961	-1.83708	5e-05	0.000267353
MSA2	chrXI:583652-584744	24.683	61.0677	1.30689	5e-05	0.000267353
MSC1	chrXIII:14966-18809	32.9854	167.657	2.34561	5e-05	0.000267353
MSC2	chrIV:859345-861520	21.7358	34.3743	0.661258	0.0039	0.0135791
MSC3	chrXII:574150-576337	31.0325	49.0256	0.659755	0.0018	0.00684258
MSC6	chrXV:1001146-1003225	36.8283	62.7307	0.768356	5e-05	0.000267353
MSF1	chrXVI:657492-658938	15.6332	38.1962	1.28881	5e-05	0.000267353
MSG5	chrXIV:529941-531411	61.6348	33.188	-0.893084	5e-05	0.000267353
MSH2	chrXV:147381-150276	34.1537	50.3014	0.558555	0.00805	0.0251089
MSH4	chrVI:134520-137157	2.59185	5.97315	1.20451	0.0019	0.0071853
MSN4	chrXI:323130-325120	12.4615	88.9381	2.83532	5e-05	0.000267353
MSP1	chrVII:542202-544919	46.2994	95.0072	1.03704	0.0026	0.00951216
MSS11	chrXIII:587273-589550	9.53705	19.9659	1.06593	0.0001	0.000510402
MSS4	chrIV:868223-870563	41.4778	68.2688	0.718886	0.0005	0.00220506
MSS51	chrXII:550649-551960	71.8888	127.119	0.822337	0.0001	0.000510402
MST1	chrXI:77257-78646	22.057	38.5374	0.805023	0.00075	0.0031642
MSY1	chrXVI:364951-366430	17.6766	38.97	1.14052	5e-05	0.000267353
MTC4	chrII:724455-726540	13.3958	28.6997	1.09926	5e-05	0.000267353
MTL1	chrVII:529256-530919	10.3936	45.242	2.12197	5e-05	0.000267353
MTR2	chrXI:92634-93780	168.141	73.9739	-1.18459	5e-05	0.000267353
MTR3	chrVII:805268-806021	115.788	46.7903	-1.3072	5e-05	0.000267353
MTR4	chrX:342521-345743	52.9685	26.4107	-1.00401	5e-05	0.000267353
MUM2	chrII:352192-353293	93.5953	54.1284	-0.790051	0.00035	0.00161298
MUP1	chrVII:599416-601141	127.547	189.345	0.569996	0.00655	0.0210603
MUS81	chrIV:1246083-1247982	16.9253	27.222	0.685596	0.00365	0.0127849
MVP1	chrXIII:273932-275723	45.2095	77.3211	0.774237	0.0002	0.000962737
MYO3	chrXI:196348-200167	9.74396	38.9896	2.00051	5e-05	0.000267353
MYO5	chrXIII:486508-497498	28.7976	59.5999	1.04936	0.01245	0.0358283
NAM2	chrXII:881928-885031	22.2978	33.8232	0.60111	0.0043	0.0147866
NAN1	chrXVI:310209-312900	97.8713	41.2534	-1.24637	5e-05	0.000267353
NAT2	chrVII:786053-786920	132.438	75.735	-0.806289	0.0001	0.000510402
NAT5	chrXV:804376-804907	348.976	110.088	-1.66447	5e-05	0.000267353
NCB2	chrIV:1266294-1266898	400.937	131.319	-1.6103	5e-05	0.000267353
NCE102	chrXVI:828413-835354	532.538	1013.27	0.928064	0.0131	0.0374039
NCE103	chrXIV:559813-560479	343.068	838.263	1.28891	5e-05	0.000267353
NCR1	chrXVI:544630-548143	13.4733	30.2397	1.16634	5e-05	0.000267353
NCS2	chrXIV:401032-405760	96.2781	36.0281	-1.41809	0.00855	0.0263448
NDD1	chrXV:1034806-1036471	40.3859	60.5986	0.585433	0.0057	0.0188036
NDE1	chrXIII:554792-556475	145.716	90.007	-0.695054	0.0015	0.00582735
NDE2	chrIV:303210-304848	1.16119	12.9354	3.47765	5e-05	0.000267353
NDJ1	chrXV:116395-117454	15.3478	35.5683	1.21256	5e-05	0.000267353
NEJ1	chrXII:674426-675455	74.8311	46.7983	-0.677182	0.00295	0.0106066
NEO1	chrIX:261436-264892	22.9954	47.811	1.056	5e-05	0.000267353
NEW1	chrXVI:121766-125357	127.041	85.3489	-0.573844	0.01135	0.0333363
NFI1	chrXV:628359-630540	12.0999	19.3822	0.679735	0.00515	0.0172623
NFT1,YKR104W	chrXI:650412-658021	7.36217	10.9967	0.578863	0.00915	0.0278846
NGR1	chrII:647885-649904	38.2333	75.0475	0.972975	5e-05	0.000267353
NHP2	chrIV:87511-87982	1403.24	306.608	-2.1943	5e-05	0.000267353
NHP6A,YPR050C,YPR053C	chrXVI:659152-667446	1108.68	368.549	-1.58892	0.00745	0.0234631
NHX1	chrIV:1366962-1369529	47.1871	73.6404	0.642105	0.0029	0.0104396
NIP1	chrXIII:892987-895426	175.955	116.247	-0.598017	0.00655	0.0210603
NIP100	chrXVI:218554-223005	11.6999	21.259	0.861572	0.01615	0.044798
NIP7	chrXVI:153429-157680	288.646	76.0782	-1.92375	0.0004	0.00180634
NIS1	chrXIV:479767-480991	100.061	44.0305	-1.1843	5e-05	0.000267353
NMA1	chrXII:784912-786118	119.619	41.9392	-1.51208	5e-05	0.000267353
NMD3	chrVIII:443827-445384	200.883	54.412	-1.88436	5e-05	0.000267353
NNF1	chrX:637029-637635	99.0418	39.7816	-1.31594	5e-05	0.000267353
NOB1	chrXV:430246-431626	93.8738	50.6782	-0.889357	5e-05	0.000267353
NOC2	chrXV:727471-733705	115.408	54.953	-1.07047	0.0005	0.00220506
NOC3	chrXII:154342-156334	65.6751	30.9839	-1.08383	5e-05	0.000267353
NOC4	chrXVI:819764-821423	84.6578	38.824	-1.12469	5e-05	0.000267353
NOG1	chrXVI:370807-373161	227.748	85.1921	-1.41864	5e-05	0.000267353
NOG2	chrXIV:721119-723112	192.685	39.663	-2.28038	5e-05	0.000267353
NOP1	chrIV:427207-428716	753.588	271.907	-1.47066	5e-05	0.000267353
NOP10	chrVIII:241663-241840	3453.36	403.473	-3.09745	5e-05	0.000267353
NOP12,RPS15	chrXV:247023-259171	8296.89	1642.45	-2.33672	0.0003	0.00140699
NOP13	chrXIV:307400-308646	149.037	50.5506	-1.55987	5e-05	0.000267353
NOP15	chrXIV:417825-418488	342.826	110.281	-1.6363	5e-05	0.000267353
NOP16	chrV:156802-157498	260.659	121.973	-1.0956	5e-05	0.000267353
NOP2	chrXIV:510514-514994	165.791	68.851	-1.26781	0.0001	0.000510402
NOP53	chrXVI:276161-277529	117.385	53.003	-1.1471	5e-05	0.000267353
NOP56	chrXII:546031-548769	495.065	182.454	-1.44009	5e-05	0.000267353
NOP58,YOR309C	chrXV:896697-898360	452.76	169.983	-1.41336	5e-05	0.000267353
NOP6	chrIV:77288-77966	285.016	89.7753	-1.66665	5e-05	0.000267353
NOP7	chrVII:695302-698461	202.947	63.1103	-1.68516	5e-05	0.000267353
NOP8	chrXV:53097-54552	39.4493	21.9638	-0.84487	0.00015	0.000739114
NOP9	chrX:417561-419562	55.5887	29.477	-0.915201	5e-05	0.000267353
NPR3	chrVIII:59122-62563	16.471	29.5698	0.844198	5e-05	0.000267353
NPT1	chrXV:736288-737925	270.836	167.719	-0.691372	0.00245	0.00902558
NPY1	chrVII:376100-377255	107.609	73.2725	-0.554452	0.0089	0.0272507
NQM1	chrVII:580434-581436	11.1545	168.626	3.91814	5e-05	0.000267353
NRG1	chrIV:542573-543851	51.1563	135.997	1.41059	5e-05	0.000267353
NRG2	chrII:370036-370699	93.9605	149.591	0.670895	0.00225	0.00837867
NRP1	chrIV:160994-163154	66.2265	27.5576	-1.26496	5e-05	0.000267353
NSA1	chrVII:299977-301369	110.344	53.1712	-1.0533	5e-05	0.000267353
NSA2	chrV:413380-415730	234.908	66.0714	-1.83	5e-05	0.000267353
NSG2	chrXIV:341068-341968	141.343	207.222	0.551969	0.00745	0.0234631
NSR1	chrVII:806411-807684	949.874	124.636	-2.93002	5e-05	0.000267353
NST1	chrXIV:452407-456130	31.8611	47.3168	0.570556	0.0068	0.0217921
NTE1	chrXIII:153218-158258	12.7067	35.5931	1.48601	5e-05	0.000267353
NTF2	chrV:167807-173752	2078.55	670.719	-1.6318	0.0001	0.000510402
NTH1	chrIV:450219-452475	32.9589	190.897	2.53405	5e-05	0.000267353
NTS1-2	chrXII:459796-460711	25.9601	9.00038	-1.52824	0.0116	0.0338831
NUM1	chrIV:755554-763874	8.23115	15.0191	0.867632	0.00015	0.000739114
NUP120	chrXI:330855-333969	39.7886	56.722	0.511554	0.0126	0.0361886
NUP157	chrV:366659-372053	22.5826	40.5028	0.842813	5e-05	0.000267353
NUP159	chrIX:144267-148709	23.5896	37.7369	0.677822	0.00135	0.00531534
NUP188	chrXIII:62581-67549	22.7327	33.9873	0.580225	0.0048	0.0162382
NUP192	chrX:368747-373799	18.3658	27.4483	0.579695	0.0052	0.0173999
NUT1	chrVII:217523-220922	22.1689	32.2435	0.540476	0.00975	0.0294061
OAR1	chrXI:335320-336157	12.0119	5.20075	-1.20767	0.00845	0.0261056
OCA4	chrIII:288169-289258	68.5816	44.8658	-0.612206	0.00715	0.022739
OCH1	chrVII:425361-426804	92.472	141.808	0.616854	0.00275	0.00997345
OCT1	chrXI:189123-191442	16.0315	23.5812	0.556729	0.0181	0.0493398
ODC2	chrXV:758329-759529	83.5982	56.2457	-0.571728	0.01225	0.0353398
OGG1	chrXIII:151870-153001	47.0286	24.3369	-0.950395	0.0001	0.000510402
OLE1	chrVII:398627-400160	405.753	234.352	-0.791921	0.0009	0.00372174
OM14	chrII:679548-680050	170.578	288.532	0.758299	0.00095	0.00389267
OM45	chrIX:93279-94965	20.6424	117.149	2.50466	5e-05	0.000267353
OMA1	chrXI:603194-604232	73.8058	51.0444	-0.531983	0.0164	0.0453193
OMS1	chrIV:1093762-1095178	21.3206	43.8075	1.03893	5e-05	0.000267353
OPY2	chrXVI:695736-696850	132.544	189.408	0.515018	0.0139	0.0394182
ORC2	chrII:360651-362514	49.1821	34.3078	-0.519599	0.014	0.0396248
OSH2	chrIV:417662-421514	13.2486	34.0038	1.35986	5e-05	0.000267353
OST1	chrX:433220-434651	329.021	213.428	-0.62443	0.00555	0.0184232
OST5	chrVII:69547-73158	992.9	499.456	-0.99129	0.0083	0.0257102
OST6	chrXIII:233456-234455	177.861	68.1974	-1.38296	5e-05	0.000267353
OTU1,SEC53,YFL042C	chrVI:42811-48995	1346.79	625.212	-1.10711	0.0017	0.00652188
OXP1	chrXI:26826-30687	10.8349	24.0409	1.1498	5e-05	0.000267353
OYE3	chrXVI:226168-227371	4.31829	64.8016	3.9075	5e-05	0.000267353
PAA1	chrIV:588826-589402	638.108	287.607	-1.1497	5e-05	0.000267353
PAC1	chrXV:826384-827869	33.7636	21.666	-0.640037	0.00755	0.0237524
PAC10	chrVII:639771-640371	161.911	81.3172	-0.993571	5e-05	0.000267353
PAI3	chrXIII:610158-610365	34.7028	197.875	2.51147	0.0001	0.000510402
PAN1	chrIX:365465-369908	31.5288	50.7288	0.686135	0.0013	0.00514624
PAN2	chrVII:331117-334465	26.1749	37.5186	0.51942	0.0145	0.0408617
PAN6	chrIX:76111-77308	107.518	67.0919	-0.680363	0.0039	0.0135791
PAU3,YCR102W-A	chrIII:305943-308224	2.29935	9.44469	2.03828	0.0076	0.023884
PBI2	chrXIV:605383-605611	199.784	887.249	2.1509	5e-05	0.000267353
PBP2	chrII:683372-684669	35.1884	53.4011	0.601771	0.0084	0.0259786
PCC1	chrXI:625772-626570	290.884	93.9546	-1.63041	5e-05	0.000267353
PCF11	chrIV:921925-923806	32.3817	51.8831	0.680083	0.0015	0.00582735
PCI8	chrIX:226434-230043	24.5258	40.3816	0.719394	0.0138	0.0391917
PCK1	chrXI:631117-632801	8.94922	18.7491	1.06698	0.00025	0.00118294
PCL5	chrVIII:237003-237693	303.15	551.16	0.86244	5e-05	0.000267353
PDC6	chrVII:650970-653228	1.28643	20.7845	4.01406	5e-05	0.000267353
PDE1	chrVII:35652-36762	50.3692	96.9739	0.945053	5e-05	0.000267353
PDE2	chrXV:1013240-1014821	130.978	57.9227	-1.17713	5e-05	0.000267353
PDH1	chrXVI:558384-559935	12.0961	39.3092	1.70032	5e-05	0.000267353
PDI1,YCL041C	chrIII:48548-52517	541.28	1111	1.03741	0.0045	0.0153478
PDR1	chrVII:469091-472298	27.6153	46.3442	0.746924	0.0005	0.00220506
PDR10	chrXV:931802-939557	6.69665	14.0333	1.06734	0.00145	0.00566324
PDR12	chrXVI:445841-450377	27.6225	18.8394	-0.552091	0.00795	0.0248368
PDR17	chrXIV:145562-146615	80.5196	54.983	-0.550354	0.01	0.030036
PDR5	chrXV:619839-624375	296.947	118.749	-1.32229	5e-05	0.000267353
PDS5,YMR075C-A	chrXIII:413981-420113	18.2619	29.4863	0.691209	0.016	0.0444242
PEP1	chrII:186843-191583	26.2206	36.6777	0.4842	0.01675	0.0461772
PEP3	chrXII:434582-439950	17.8422	32.1027	0.847399	0.0073	0.0230778
PEP4	chrXVI:259713-260931	266.259	860.093	1.69166	5e-05	0.000267353
PEP5	chrXIII:733544-736634	13.1323	20.0469	0.610256	0.0066	0.0212094
PEP7	chrIV:1112479-1114027	12.108	20.4835	0.758502	0.00595	0.0194416
PEP8	chrX:335897-337037	48.2301	76.1635	0.659165	0.0023	0.00853221
PER1	chrIII:206876-207950	125.201	65.7318	-0.929579	5e-05	0.000267353
PES4	chrVI:199873-201709	0.618712	8.84771	3.83796	0.00105	0.00426649
PET111	chrXIII:779628-782031	11.4183	24.0003	1.07171	5e-05	0.000267353
PET112	chrII:73069-74695	16.0117	27.1159	0.760016	0.0025	0.00918082
PET8,RLP7	chrXIV:622914-627180	325.954	132.94	-1.2939	5e-05	0.000267353
PEX1	chrXI:70733-73865	8.46839	13.7462	0.698877	0.00385	0.0134451
PEX13	chrXII:537271-538432	24.4601	38.0285	0.636649	0.0084	0.0259786
PEX19	chrIV:336215-337331	56.6943	80.8156	0.51143	0.01515	0.042346
PEX21	chrVII:969186-970053	44.6356	23.3054	-0.937533	0.0006	0.00259511
PEX29	chrIV:1415209-1416874	30.6963	61.8398	1.01047	5e-05	0.000267353
PEX3	chrIV:1126269-1127595	49.8281	70.684	0.504423	0.01775	0.0485217
PEX5	chrIV:950562-952401	15.8427	27.7942	0.810961	0.00055	0.00240558
PEX7	chrIV:740472-741600	52.3605	34.0972	-0.618825	0.00815	0.0253531
PFK26	chrIX:163277-165761	13.4547	78.6059	2.54653	5e-05	0.000267353
PFY1	chrXV:550385-552887	2050.13	1127.8	-0.862207	0.00235	0.0086956
PGC1	chrXVI:162631-163597	91.2815	151.427	0.730228	0.00045	0.00201191
PGM1	chrXI:203540-205292	108.084	53.8246	-1.00582	5e-05	0.000267353
PGM2	chrXIII:475896-477606	23.8703	260.084	3.44569	5e-05	0.000267353
PGM3	chrXIII:822712-831368	17.0158	66.214	1.96026	5e-05	0.000267353
PHB2	chrVII:951426-953480	176.404	261.173	0.566121	0.016	0.0444242
PHM6	chrIV:1018109-1024767	196.395	50.8484	-1.94948	0.00815	0.0253531
PHM7	chrXV:162355-165331	2.52524	17.1195	2.76115	5e-05	0.000267353
PHM8	chrV:225812-232278	27.9416	265.231	3.24676	5e-05	0.000267353
PHO11	chrI:225459-226863	54.8634	8.84028	-2.63368	5e-05	0.000267353
PHO12	chrVIII:552098-553502	169.499	15.8801	-3.41599	5e-05	0.000267353
PHO13	chrIV:32225-34066	180.605	100.891	-0.84004	0.0044	0.0150949
PHO2	chrIV:270209-272189	27.1033	43.9746	0.698203	0.00115	0.00461185
PHO3	chrII:427697-429101	197.683	87.8353	-1.17031	5e-05	0.000267353
PHO5	chrII:429480-431838	95.8655	181.568	0.921422	0.0001	0.000510402
PHO86,YJL118W	chrX:191545-195333	561.644	302.636	-0.892075	0.0028	0.0101296
PHO88	chrII:452657-453224	2483.65	978.328	-1.34407	5e-05	0.000267353
PHO89	chrII:796797-798522	180.943	50.3166	-1.84643	5e-05	0.000267353
PHO90	chrX:60843-63489	49.2102	20.9315	-1.23328	5e-05	0.000267353
PHR1	chrXV:1066642-1070638	5.58214	29.132	2.38371	5e-05	0.000267353
PHS1	chrX:245590-246244	275.68	182.129	-0.598034	0.0033	0.0116851
PIG1	chrXII:689082-691029	8.01918	21.9867	1.4551	5e-05	0.000267353
PIG2	chrIX:271160-272777	15.2451	38.1233	1.32233	5e-05	0.000267353
PIK1	chrXIV:140877-144078	20.3929	38.1657	0.904209	5e-05	0.000267353
PIM1	chrII:177873-181275	37.1337	79.3769	1.09599	5e-05	0.000267353
PIR3	chrXI:144400-145378	8.01589	165.732	4.36985	5e-05	0.000267353
PIS1	chrXVI:752256-752919	604.033	320.196	-0.915671	5e-05	0.000267353
PKH2	chrXV:129236-132508	17.8558	39.0062	1.12731	5e-05	0.000267353
PKP2	chrVII:392222-393698	14.818	39.6147	1.41869	5e-05	0.000267353
PKR1	chrXIII:513592-513961	626.494	274.358	-1.19124	5e-05	0.000267353
PLB1	chrXIII:280589-282584	35.1789	150.261	2.09469	5e-05	0.000267353
PMC1	chrVII:485920-489442	15.7281	54.3928	1.79007	5e-05	0.000267353
PMS1	chrXIV:473390-476012	17.1135	25.8106	0.59283	0.0089	0.0272507
PMT3	chrXV:915850-918417	26.6278	50.444	0.921749	5e-05	0.000267353
PNC1	chrVII:427296-427947	360.528	979.157	1.44143	5e-05	0.000267353
PNO1	chrXV:605346-606178	295.644	106.403	-1.47432	5e-05	0.000267353
POA1	chrII:283737-284271	103.124	58.9664	-0.806415	0.0023	0.00853221
POC4	chrXVI:280479-280926	147.411	74.122	-0.99187	0.0003	0.00140699
POL30	chrII:424989-425782	406.351	278.941	-0.542763	0.01135	0.0333363
POL4	chrIII:139184-140933	12.2995	20.8564	0.761887	0.0041	0.0141824
POL5	chrV:46766-51625	51.0994	30.3287	-0.752623	0.00845	0.0261056
POM33	chrXII:97996-98836	118.471	259.444	1.13089	5e-05	0.000267353
POP8	chrII:185997-186474	242.071	67.318	-1.84637	5e-05	0.000267353
POR1	chrXIV:516962-518886	632.421	2447.33	1.95225	5e-05	0.000267353
POR2	chrIX:149142-149988	125.852	37.7359	-1.73772	5e-05	0.000267353
POS5	chrXVI:191405-192818	53.6184	2.07724	-4.68999	0.00135	0.00531534
POX1	chrVII:108057-110404	0.587811	13.6958	4.54224	0.00465	0.0157949
POX1	chrVII:108057-110404	7.50057	0.933672	-3.00601	0.00685	0.0219042
PPH3	chrIV:597155-598082	95.003	41.1583	-1.20679	5e-05	0.000267353
PPM2	chrXV:56451-58539	9.12942	4.96372	-0.879101	0.0091	0.0277612
PPT1	chrVII:736661-738203	94.0822	34.0859	-1.46475	5e-05	0.000267353
PPZ2	chrIV:1334820-1336953	16.696	28.2084	0.756622	0.00085	0.00353753
PRB1	chrV:39813-42178	106.345	416.553	1.96975	5e-05	0.000267353
PRC1	chrXIII:861921-863520	222.685	474.513	1.09144	5e-05	0.000267353
PRD1	chrIII:22306-27623	78.5834	164.824	1.06863	0.01105	0.0325863
PRE6,RPP2A,YOL036W	chrXV:247023-259171	10540.4	1900.22	-2.47169	0.0013	0.00514624
PRM10,YJL107C	chrX:217704-220016	57.4794	17.7745	-1.69323	5e-05	0.000267353
PRM5	chrIX:140612-141569	175.612	55.6014	-1.6592	5e-05	0.000267353
PRM6	chrXIII:179892-181075	7.16668	2.18966	-1.7106	0.0101	0.0302896
PRM8	chrVII:402203-404477	20.8125	9.02055	-1.20616	0.0013	0.00514624
PRO3	chrV:201075-201936	370.855	210.279	-0.818553	0.00025	0.00118294
PRP22	chrV:178840-182278	10.8241	19.7333	0.866382	0.0001	0.000510402
PRP39	chrXIII:181473-183363	61.1913	36.4337	-0.748052	0.00105	0.00426649
PRP43	chrVII:281633-283937	119.446	58.2992	-1.03481	5e-05	0.000267353
PRP8	chrVIII:429384-436958	8.48038	15.3309	0.854239	5e-05	0.000267353
PRR2	chrIV:74445-76732	1.82331	5.52201	1.59863	0.01215	0.0351555
PRR2	chrIV:74445-76732	10.9055	3.77071	-1.53215	0.00265	0.0096648
PRS1	chrXI:107315-108599	401.145	131.512	-1.60894	5e-05	0.000267353
PRS3	chrVIII:80653-81616	278.773	99.6752	-1.48378	5e-05	0.000267353
PRS4	chrII:92413-93394	160.789	66.6932	-1.26956	5e-05	0.000267353
PRS5	chrXV:212243-213734	187.253	93.1566	-1.00726	5e-05	0.000267353
PRT1	chrXV:1015360-1017652	239.378	152.407	-0.651364	0.00585	0.0192008
PRX1	chrII:100319-101347	68.547	531.278	2.9543	5e-05	0.000267353
PSA1	chrIV:355673-356759	3615.87	1728.01	-1.06524	0.00015	0.000739114
PSD2	chrVII:837087-842551	21.1083	33.3323	0.659109	0.00655	0.0210603
PSF1	chrIV:473064-473818	130.655	86.6023	-0.593283	0.0098	0.0295112
PSF3	chrXV:48863-49448	127.844	73.8747	-0.791231	0.00115	0.00461185
PSK1	chrI:120224-124295	8.74098	37.9242	2.11725	5e-05	0.000267353
PSP1	chrIV:1456011-1459220	21.0438	55.1377	1.38964	5e-05	0.000267353
PST1	chrIV:563223-565640	59.894	298.001	2.31484	5e-05	0.000267353
PST2	chrIV:503465-504747	252.237	783.115	1.63445	5e-05	0.000267353
PTH2	chrII:112800-113427	184.023	84.9582	-1.11506	5e-05	0.000267353
PTK2	chrX:545786-548243	35.1098	109.54	1.64151	5e-05	0.000267353
PTP1	chrIV:42699-43707	37.4378	59.9994	0.680451	0.00185	0.00700529
PTP2	chrXV:733705-736273	28.6721	49.2768	0.781261	0.00025	0.00118294
PTR3	chrVI:210936-212973	12.6111	23.1261	0.87483	0.0001	0.000510402
PUF2	chrXVI:650434-653662	11.1454	22.9141	1.03979	5e-05	0.000267353
PUS1	chrXVI:150613-153194	99.4462	50.1252	-0.988381	0.0001	0.000510402
PUS2,PYC1	chrVII:383313-389811	40.7456	268.26	2.71892	5e-05	0.000267353
PUS7	chrXV:790210-792241	69.21	40.4283	-0.775614	0.0002	0.000962737
PUT1	chrXII:425185-426616	9.56193	154.322	4.0125	5e-05	0.000267353
PUT2	chrVIII:181976-183704	39.4321	130.044	1.72155	5e-05	0.000267353
PUT3	chrXI:408543-411483	24.0194	39.6528	0.723223	0.00085	0.00353753
PUT4	chrXV:986898-989019	1.85332	8.82524	2.25153	0.0002	0.000962737
PWP1	chrXII:543967-545698	146.262	54.9908	-1.41129	5e-05	0.000267353
PWP2	chrIII:220456-223228	71.0292	33.1946	-1.09746	5e-05	0.000267353
PXA1	chrXVI:273254-275867	10.9441	16.5471	0.596431	0.01735	0.0475172
PXA2	chrXI:86224-88786	7.56341	14.7157	0.960251	0.00045	0.00201191
PXL1	chrXI:608945-611066	28.6693	40.5479	0.500122	0.0177	0.0484303
PXR1	chrVII:1050522-1051739	137.334	56.1457	-1.29044	5e-05	0.000267353
PXR1	chrVII:1050522-1051739	32.8449	8.2678	-1.99009	0.00725	0.022957
PYK2	chrXV:981588-986462	12.3403	39.2226	1.66831	0.00015	0.000739114
QCR10	chrVIII:107825-108122	110.694	291.361	1.39624	0.0006	0.00259511
QCR2	chrXVI:919380-920487	67.0542	203.972	1.60497	5e-05	0.000267353
RAD2	chrVII:1007670-1010766	11.7087	24.5617	1.06883	5e-05	0.000267353
RAD26	chrX:497336-503485	5.48014	15.9699	1.54307	5e-05	0.000267353
RAD28	chrIV:501752-503273	5.97157	19.6127	1.71561	5e-05	0.000267353
RAD4	chrV:500623-502894	8.19307	26.6371	1.70096	5e-05	0.000267353
RAD5	chrXII:204990-208500	13.7164	23.4914	0.776225	0.0002	0.000962737
RAD50	chrXIV:175409-179348	5.374	11.1983	1.05921	5e-05	0.000267353
RAD51	chrV:349979-351182	72.671	134.956	0.893038	5e-05	0.000267353
RAD54	chrVII:193706-196403	23.8471	53.7431	1.17226	5e-05	0.000267353
RAD55,SED1	chrIV:598417-602869	1405.87	4948.44	1.81551	5e-05	0.000267353
RAD7	chrX:532061-533759	26.797	46.3016	0.78899	0.0006	0.00259511
RAD9	chrIV:899433-903522	12.8815	18.5293	0.524509	0.01425	0.0402544
RAS1,YOR102W	chrXV:515059-517233	149.968	51.6485	-1.53785	5e-05	0.000267353
RAV1	chrX:491040-496451	9.84278	19.7505	1.00475	0.0074	0.0233308
RBA50	chrIV:1491074-1493135	95.9175	62.3441	-0.621541	0.0102	0.0305268
RBD2	chrXVI:84484-85406	267.194	139.249	-0.94022	5e-05	0.000267353
RBG1	chrI:75042-76152	147.348	68.356	-1.10809	5e-05	0.000267353
RBS1	chrIV:121934-123626	92.8534	53.8524	-0.785944	0.00035	0.00161298
RCK2	chrXII:634251-636084	80.1744	125.183	0.642826	0.0021	0.00787028
REC8	chrXVI:569335-571378	1.11233	10.5559	3.24639	5e-05	0.000267353
REG1	chrIV:497834-500879	27.6109	61.8399	1.1633	5e-05	0.000267353
REG2	chrII:337182-338338	10.3588	38.8935	1.90867	5e-05	0.000267353
RER1	chrIII:111915-112482	354.726	204.259	-0.796304	0.00025	0.00118294
REX4	chrXV:180557-181455	81.8312	26.6095	-1.62071	5e-05	0.000267353
RFA1	chrI:154921-158619	54.5344	108.929	0.998153	0.00095	0.00389267
RFC2	chrX:567541-568758	214.886	102.73	-1.06472	5e-05	0.000267353
RFC5	chrII:423469-424941	117.539	65.3478	-0.846935	0.0001	0.000510402
RFT1	chrII:182400-184125	96.9834	62.7922	-0.627152	0.0026	0.00951216
RGC1	chrXVI:754876-758128	19.5102	36.0199	0.884567	5e-05	0.000267353
RGI1	chrV:291702-292563	57.6131	348.556	2.59692	5e-05	0.000267353
RGS2	chrXV:521334-522688	28.0032	11.0065	-1.34724	0.0003	0.00140699
RGS2	chrXV:521334-522688	12.214	3.11218	-1.97254	0.0026	0.00951216
RGT1	chrXI:365604-369117	14.9467	26.7525	0.839852	5e-05	0.000267353
RHO2	chrXIV:456564-457169	149.475	90.6269	-0.72189	0.00105	0.00426649
RHO3	chrIX:139751-140447	251.479	130.479	-0.946618	5e-05	0.000267353
RHO4	chrXI:548215-549091	26.9823	41.3039	0.614265	0.01835	0.0498816
RHR2	chrIX:255114-255867	2670.18	1137.52	-1.23104	5e-05	0.000267353
RIB1	chrII:158655-159693	56.7588	95.2601	0.747029	0.0004	0.00180634
RIB4	chrXV:54594-55104	308.207	187.395	-0.71782	0.00075	0.0031642
RIC1	chrXII:225425-228596	18.6452	28.182	0.595968	0.00565	0.0186597
RIF2,SST2	chrXII:1036092-1043608	109.206	21.6861	-2.33221	5e-05	0.000267353
RIM1	chrIII:172949-173440	915.659	380.852	-1.26558	5e-05	0.000267353
RIM101	chrVIII:51110-52988	52.6233	81.4551	0.630304	0.002	0.00752934
RIM15	chrVI:69114-74427	9.77482	21.9095	1.16441	5e-05	0.000267353
RIM4	chrVIII:56547-58900	1.18515	17.6857	3.89945	0.00075	0.0031642
RIM8	chrVII:414101-415730	17.4519	30.177	0.790066	0.00095	0.00389267
RIP1	chrV:107259-107907	42.5538	114.215	1.42439	5e-05	0.000267353
RIX7	chrXII:70632-73146	35.7243	24.4423	-0.547528	0.011	0.0324553
RKI1	chrXV:502695-505055	315.057	50.1858	-2.65026	5e-05	0.000267353
RKM2	chrIV:852532-853972	41.4965	27.5074	-0.593172	0.0109	0.0322254
RKM3	chrII:298291-299950	48.929	33.3127	-0.554619	0.00985	0.0296159
RLI1	chrIV:626707-628534	154.354	75.8491	-1.02504	5e-05	0.000267353
RLP24	chrXII:164191-167851	443.766	127.162	-1.80313	5e-05	0.000267353
RMA1	chrXI:193573-194999	35.4144	20.8115	-0.766955	0.002	0.00752934
RMD5	chrIV:965035-967918	14.7021	26.7009	0.860863	0.012	0.0348424
RME1,YGR045C	chrVII:582575-584568	67.5934	103.865	0.619756	0.0068	0.0217921
RMT2	chrIV:1388745-1398863	125.345	30.3472	-2.04627	0.0033	0.0116851
RNA1	chrXIII:741511-742735	316.392	154.385	-1.03518	5e-05	0.000267353
RNH1	chrXIII:740265-741312	63.0287	42.9259	-0.554163	0.01395	0.0395408
RNH201	chrXIV:490231-491255	50.0636	31.8991	-0.650248	0.01045	0.0310522
RNH203	chrXII:447981-448314	262.034	94.6702	-1.46877	5e-05	0.000267353
RNR2	chrX:392403-393603	215.302	371.477	0.786913	0.0004	0.00180634
RNR3	chrIX:238098-240708	4.68385	25.0867	2.42116	5e-05	0.000267353
RNT1	chrXIII:748261-749677	55.5332	22.9683	-1.2737	5e-05	0.000267353
RNY1	chrXVI:317640-318945	14.1739	58.5897	2.04741	5e-05	0.000267353
ROD1	chrXV:364368-366882	16.2096	35.2274	1.11985	5e-05	0.000267353
ROG3	chrVI:196832-199034	17.0675	31.9361	0.903942	5e-05	0.000267353
ROK1	chrVII:182389-184084	62.8061	26.9461	-1.22083	5e-05	0.000267353
ROM1,YGR069W	chrVII:620210-635584	6.89434	35.998	2.38443	0.0004	0.00180634
ROM2	chrXII:862407-866965	19.7956	30.1759	0.608219	0.0034	0.0119883
ROX1	chrXVI:679692-680799	62.9268	94.3985	0.585088	0.0052	0.0173999
ROX3	chrII:40791-44985	225.145	106.726	-1.07694	5e-05	0.000267353
RPA12	chrX:555194-555572	581.209	155.997	-1.89754	5e-05	0.000267353
RPA135	chrXVI:576551-581257	91.6027	56.4173	-0.699251	0.00735	0.0232107
RPA14,YDR157W	chrIV:769524-770332	362.24	194.073	-0.900348	5e-05	0.000267353
RPA190	chrXV:960852-966324	45.8208	31.7406	-0.529674	0.01265	0.0362965
RPA34	chrX:140342-142655	298.034	101.647	-1.55191	5e-05	0.000267353
RPA43	chrXV:959201-960182	201.251	66.8725	-1.58951	5e-05	0.000267353
RPA49	chrXIV:181360-182608	209.062	87.4101	-1.25806	5e-05	0.000267353
RPB10	chrXV:738221-742406	674.82	236.822	-1.5107	0.00065	0.0027866
RPB11	chrXV:315812-316175	334.657	176.678	-0.921561	5e-05	0.000267353
RPB2	chrXV:612996-616671	59.0836	86.5529	0.550824	0.01035	0.0308492
RPB4	chrX:150827-153248	311.623	164.412	-0.922487	0.00125	0.00496852
RPB5	chrII:546259-549130	435.861	182.608	-1.25511	5e-05	0.000267353
RPB7	chrIV:1276653-1277169	229.159	103.97	-1.14018	5e-05	0.000267353
RPB9	chrVII:374458-374827	255.408	87.0944	-1.55215	5e-05	0.000267353
RPC10	chrVIII:387182-388767	563.952	183.433	-1.62032	0.0013	0.00514624
RPC11	chrIV:547977-548310	296.726	112.865	-1.39453	5e-05	0.000267353
RPC17	chrX:414284-414770	118.982	51.0575	-1.22055	5e-05	0.000267353
RPC19	chrXIV:412683-413199	438.751	160.881	-1.44741	5e-05	0.000267353
RPC34	chrXIV:634343-635297	81.6041	41.9893	-0.958621	5e-05	0.000267353
RPC37	chrXI:487720-489841	90.6758	46.4571	-0.964818	0.00715	0.022739
RPC40	chrXVI:744469-746855	403.008	165.074	-1.2877	5e-05	0.000267353
RPC82	chrXVI:917076-919041	61.1183	35.8055	-0.771423	0.00035	0.00161298
RPE1	chrX:189675-191345	404.893	133.813	-1.59732	5e-05	0.000267353
RPF1	chrVIII:281494-282382	153	56.6234	-1.43406	5e-05	0.000267353
RPF2	chrXI:589970-592655	171.728	62.0199	-1.46932	0.0049	0.0165096
RPI1	chrIX:130307-138072	22.7733	65.3838	1.52159	0.0043	0.0147866
RPL10	chrXII:282697-283731	9657.89	2566.19	-1.91208	5e-05	0.000267353
RPL11A	chrXVI:730450-731850	3556.96	612.102	-2.5388	5e-05	0.000267353
RPL11B	chrVII:648382-648907	1757.7	476.307	-1.88372	5e-05	0.000267353
RPL12A	chrV:52720-53255	4571.63	1016.07	-2.16971	5e-05	0.000267353
RPL12B	chrIV:1301267-1302742	5112.01	1175.88	-2.12015	5e-05	0.000267353
RPL13A	chrIV:308423-310250	2785.81	722.852	-1.94633	0.0012	0.00479918
RPL13B	chrXIII:547644-551207	6422.73	1595.91	-2.00881	5e-05	0.000267353
RPL14A	chrXI:431905-432720	8919.27	1107.86	-3.00915	5e-05	0.000267353
RPL14B	chrVIII:104276-105091	2545.15	639.397	-1.99297	5e-05	0.000267353
RPL15A	chrXII:201975-202590	7656.61	1596.39	-2.26189	5e-05	0.000267353
RPL16A	chrIX:98526-99416	4227.09	1006.31	-2.07059	5e-05	0.000267353
RPL16B	chrXIV:491376-495001	6591.2	1837.16	-1.84307	5e-05	0.000267353
RPL17A	chrXI:109268-118640	6160.8	1589.43	-1.95461	5e-05	0.000267353
RPL17B	chrX:90785-94667	3757.45	831.177	-2.17652	5e-05	0.000267353
RPL18A,RPS19A	chrXV:92020-94506	12337.6	2653.11	-2.21731	5e-05	0.000267353
RPL18B	chrXIV:63569-64562	1324.42	346.737	-1.93344	5e-05	0.000267353
RPL19A	chrII:410981-415261	4808.94	1320.13	-1.86504	5e-05	0.000267353
RPL1A	chrXVI:135789-136443	2452.62	435.035	-2.49512	5e-05	0.000267353
RPL1B	chrVII:254640-255294	3415.32	777.669	-2.13479	5e-05	0.000267353
RPL20A	chrXIII:751686-754220	5622.29	1177.23	-2.25576	5e-05	0.000267353
RPL20B	chrXV:900249-901194	6096.35	1380.63	-2.14262	5e-05	0.000267353
RPL21A,YBR190W	chrII:605965-607140	8843.7	1579.23	-2.48543	5e-05	0.000267353
RPL21B	chrXVI:406635-407539	7438.08	1327.1	-2.48665	5e-05	0.000267353
RPL22A	chrXII:263193-263954	10035.6	1433.46	-2.80755	5e-05	0.000267353
RPL22B	chrVI:64242-64932	881.02	237.019	-1.89417	5e-05	0.000267353
RPL23A	chrII:59821-60739	6112.34	983.501	-2.63573	5e-05	0.000267353
RPL23B	chrV:396768-399264	12487.1	1887.07	-2.72622	5e-05	0.000267353
RPL24A	chrVII:437357-438982	3301.6	635.256	-2.37775	5e-05	0.000267353
RPL24B	chrVII:787237-788942	3654.64	739.509	-2.30509	5e-05	0.000267353
RPL25	chrXV:80347-81190	16876	3145.6	-2.42357	5e-05	0.000267353
RPL26A	chrXII:819311-820142	5499.67	1324.19	-2.05424	5e-05	0.000267353
RPL26B	chrVII:555811-556672	9278.38	1303.35	-2.83165	5e-05	0.000267353
RPL27B	chrIV:1401769-1402564	4376.46	1076.68	-2.02318	5e-05	0.000267353
RPL28	chrVII:310966-311933	11826	2344.79	-2.33443	5e-05	0.000267353
RPL29,YFR032C-B	chrVI:223130-223973	11796.1	1535.5	-2.94153	5e-05	0.000267353
RPL2A	chrVI:220506-221418	4744.47	947.394	-2.32421	5e-05	0.000267353
RPL2B	chrIX:316767-317932	6428.25	1543.23	-2.05847	5e-05	0.000267353
RPL3	chrXV:444507-446738	5715.7	1746.17	-1.71074	5e-05	0.000267353
RPL30	chrVII:439090-439638	17445.9	2734.58	-2.6735	5e-05	0.000267353
RPL31A	chrIV:322225-322988	16588.3	2658.42	-2.64152	5e-05	0.000267353
RPL31B	chrXII:928247-932079	4448.98	866.744	-2.3598	5e-05	0.000267353
RPL32	chrII:45414-49358	9611.28	2031.26	-2.24235	5e-05	0.000267353
RPL33A	chrXVI:282121-283003	12410.5	2140.97	-2.53522	5e-05	0.000267353
RPL33B	chrXV:778554-779405	6780.13	1356.92	-2.32098	5e-05	0.000267353
RPL34A	chrV:269422-270185	8499.78	1529.19	-2.47466	5e-05	0.000267353
RPL34B	chrIX:256225-257063	7686.24	1321.81	-2.53976	5e-05	0.000267353
RPL35A	chrIV:117663-121784	4090.32	768.943	-2.41126	5e-05	0.000267353
RPL35B	chrIV:217546-223740	2771.39	480.026	-2.52942	0.0112	0.0329954
RPL36A	chrXIII:651071-651910	6369.46	1082.6	-2.55667	5e-05	0.000267353
RPL36B	chrXVI:75698-76239	10728	2142.31	-2.32414	5e-05	0.000267353
RPL37A	chrXII:522662-523288	13855.8	2334.14	-2.56953	5e-05	0.000267353
RPL37B	chrIV:1450197-1450853	18237.1	2847.2	-2.67926	5e-05	0.000267353
RPL38,TMA10	chrXII:778022-783685	13999.6	2190.25	-2.67622	5e-05	0.000267353
RPL39	chrX:75917-83197	34749.1	6527.53	-2.41236	5e-05	0.000267353
RPL40A	chrIX:68707-69528	12336.5	2159.42	-2.51422	5e-05	0.000267353
RPL40B	chrXI:617995-618750	7008.18	1214.6	-2.52855	5e-05	0.000267353
RPL42A,YNL162W-A	chrXIV:326621-332323	10663.6	1777.31	-2.58492	5e-05	0.000267353
RPL42B	chrVIII:381989-382751	14229.3	2070.14	-2.78106	5e-05	0.000267353
RPL43A	chrXVI:654165-654877	21672.2	3180.92	-2.76833	5e-05	0.000267353
RPL43B	chrX:608304-608858	9513.63	1352.7	-2.81415	5e-05	0.000267353
RPL4A	chrII:300110-301254	2117.63	624.468	-1.76175	5e-05	0.000267353
RPL4B	chrIV:471852-472941	934.684	276.749	-1.7559	5e-05	0.000267353
RPL5	chrXVI:303120-304014	4564.84	1492.83	-1.61251	5e-05	0.000267353
RPL6A	chrXIII:123226-124172	7456.39	1369.44	-2.44489	5e-05	0.000267353
RPL6B	chrXII:1028853-1029768	3187.33	889.23	-1.84172	5e-05	0.000267353
RPL7A	chrVII:364334-365996	3279	919.328	-1.83461	5e-05	0.000267353
RPL7B	chrXVI:173151-174756	517.402	190.349	-1.44264	5e-05	0.000267353
RPL8A,SBP1	chrVIII:33027-36081	1693.34	726.088	-1.22166	0.0001	0.000510402
RPL8B	chrXII:47858-48662	5263.46	1331.82	-1.98261	5e-05	0.000267353
RPL9A,RRT6	chrVII:226353-229852	6277.23	622.409	-3.33419	5e-05	0.000267353
RPL9B	chrXIV:499680-500256	1187.91	725.725	-0.710925	0.00265	0.0096648
RPM2	chrXIII:87071-90731	8.76026	54.7994	2.64511	5e-05	0.000267353
RPN5	chrIV:190923-192261	184.519	264.871	0.521516	0.01735	0.0475172
RPN7	chrXVI:742453-743743	114.377	227.099	0.989519	5e-05	0.000267353
RPO21	chrIV:205266-211167	43.58	69.8475	0.680543	0.00195	0.00736008
RPO26	chrXVI:911256-912518	844.941	231.824	-1.86582	5e-05	0.000267353
RPO41	chrVI:58548-63993	17.7273	32.8111	0.888211	0.0023	0.00853221
RPP0	chrXII:805783-806825	7898.96	2230.31	-1.82442	5e-05	0.000267353
RPP1A	chrIV:308423-310250	9299.12	1622.4	-2.51897	5e-05	0.000267353
RPP1B	chrIV:229905-230527	12554.6	2578.04	-2.28387	5e-05	0.000267353
RPP2B	chrIV:1239491-1239824	15723.1	2456.51	-2.67821	5e-05	0.000267353
RPR1	chrV:117666-118035	64.9653	8.27965	-2.97203	0.0001	0.000510402
RPS0A	chrVII:920574-921788	4481.69	1057.91	-2.08282	5e-05	0.000267353
RPS0B	chrXII:242231-243349	3997.17	1295.03	-1.626	5e-05	0.000267353
RPS10A	chrXV:867097-867852	11110.3	1949.72	-2.51056	5e-05	0.000267353
RPS10B	chrXIII:732413-733141	7085.81	1268.01	-2.48236	5e-05	0.000267353
RPS11A	chrIV:491514-494465	6214.86	1616.87	-1.94252	5e-05	0.000267353
RPS11B	chrII:332830-336953	6650	1441.18	-2.2061	5e-05	0.000267353
RPS12	chrXV:1019788-1028869	16746.7	2152.03	-2.96011	5e-05	0.000267353
RPS13	chrIV:579457-580452	10803.5	2111.66	-2.35505	5e-05	0.000267353
RPS14A	chrIII:177499-178220	10005.5	2356.26	-2.08622	5e-05	0.000267353
RPS14B	chrX:73693-75588	1052.22	135.253	-2.9597	0.0085	0.0262046
RPS16A	chrXIII:551927-552903	5665.07	1323	-2.09828	5e-05	0.000267353
RPS16B	chrIV:305040-307789	8523.19	1429.35	-2.57603	5e-05	0.000267353
RPS17A	chrXIII:225888-226697	10804.3	1510.97	-2.83806	5e-05	0.000267353
RPS17B	chrIV:1354828-1355553	5692.74	1031.26	-2.46472	5e-05	0.000267353
RPS18A	chrIV:1359922-1360798	9892.23	1861.03	-2.41019	5e-05	0.000267353
RPS18B	chrXIII:222986-223828	8454.13	1528.73	-2.46732	5e-05	0.000267353
RPS19B	chrXIV:61957-62943	8579.44	1522.53	-2.49442	5e-05	0.000267353
RPS1A	chrXII:1018140-1018908	4243.9	1278.49	-1.73095	5e-05	0.000267353
RPS1B	chrXIII:146246-151532	5706.27	1404.05	-2.02296	5e-05	0.000267353
RPS2	chrVII:277616-278381	9668.71	1888.94	-2.35575	5e-05	0.000267353
RPS20	chrVIII:75258-78353	11914.9	2037.04	-2.54822	5e-05	0.000267353
RPS21A	chrXI:551656-552242	7490.06	987.763	-2.92274	5e-05	0.000267353
RPS21B	chrX:156549-157273	18287	3135.48	-2.54406	5e-05	0.000267353
RPS22A	chrX:73693-75588	7694.64	1270.06	-2.59896	5e-05	0.000267353
RPS22B,YLR366W	chrXII:852047-857317	1755.53	401.852	-2.12717	5e-05	0.000267353
RPS23A	chrVII:726820-730901	6342.46	1553.23	-2.02977	5e-05	0.000267353
RPS23B	chrXVI:794964-795767	8992.2	1915.99	-2.23058	5e-05	0.000267353
RPS24A,YOS1	chrV:306260-308162	7663.15	1425.58	-2.42639	5e-05	0.000267353
RPS24B	chrIX:231552-232369	3129.33	782.196	-2.00025	5e-05	0.000267353
RPS25A	chrVII:532638-535943	4316.95	819.506	-2.39719	5e-05	0.000267353
RPS25B,YLR334C	chrXII:795551-797078	2369.78	501.414	-2.24068	5e-05	0.000267353
RPS26A,YGL188C-A	chrVII:148020-149078	9859.8	1798.63	-2.45466	5e-05	0.000267353
RPS26B	chrV:423319-431365	2803.4	447.021	-2.64876	5e-05	0.000267353
RPS27B	chrVIII:147870-148830	26655.9	4071.81	-2.71071	5e-05	0.000267353
RPS28A	chrXV:648803-649007	22574	3543.48	-2.67143	5e-05	0.000267353
RPS28B	chrXII:673130-673334	6000.22	2094.13	-1.51866	5e-05	0.000267353
RPS29A	chrXII:893627-899070	7115.1	1141.09	-2.64048	5e-05	0.000267353
RPS29B	chrIV:340559-341304	9357.86	1522.38	-2.61985	5e-05	0.000267353
RPS3	chrXIV:302506-304662	6957.72	1514.89	-2.1994	5e-05	0.000267353
RPS30B	chrXV:678190-678793	42025.7	5904.26	-2.83144	5e-05	0.000267353
RPS31	chrXII:498189-505927	27740.4	3228.73	-3.10295	5e-05	0.000267353
RPS4A	chrX:702026-703068	4341.44	1092.97	-1.98992	5e-05	0.000267353
RPS4B	chrVIII:504475-505530	3152.46	1019.92	-1.62802	5e-05	0.000267353
RPS5	chrX:651592-654682	10964.8	2309.53	-2.24721	5e-05	0.000267353
RPS6A	chrXVI:377290-378395	2463.11	621.611	-1.9864	5e-05	0.000267353
RPS6B	chrII:591711-592774	2098.08	467.052	-2.16741	5e-05	0.000267353
RPS7A	chrXV:505793-506767	7564.91	1277.5	-2.566	5e-05	0.000267353
RPS7B	chrXIV:443397-444315	2124.19	612.044	-1.79521	5e-05	0.000267353
RPS8A	chrII:88522-89440	1674.92	430.056	-1.96149	5e-05	0.000267353
RPS8B,SSA4	chrV:362550-366517	1271.84	445.852	-1.51228	5e-05	0.000267353
RPS9A	chrXVI:404949-406498	551.514	218.809	-1.33372	5e-05	0.000267353
RPS9B	chrII:604507-605508	8256.65	1717.54	-2.26521	5e-05	0.000267353
RPT1	chrXI:174156-176605	180.897	318.317	0.815297	0.00155	0.00599765
RPT2	chrIV:438046-439360	216.22	335.829	0.635226	0.00695	0.0221997
RPT4	chrXV:811670-813847	145.634	259.178	0.831601	0.0004	0.00180634
RPT5	chrXV:545028-546333	149.954	238.566	0.669863	0.0029	0.0104396
RRB1	chrXIII:527763-534748	253.478	78.9443	-1.68295	0.0001	0.000510402
RRD2,YPL152W-A	chrXVI:261598-271012	30.7821	78.2558	1.34611	0.00715	0.022739
RRG7	chrXV:889021-889750	135.392	87.611	-0.62796	0.0043	0.0147866
RRI2	chrXV:97550-99488	7.96684	26.4494	1.73115	5e-05	0.000267353
RRN11	chrXIII:190243-191767	60.4135	24.8587	-1.28112	5e-05	0.000267353
RRN6	chrII:197738-203261	28.4336	18.124	-0.649695	0.004	0.0138941
RRN7	chrX:393966-395511	28.3024	18.4877	-0.614361	0.01065	0.0316143
RRP1	chrIV:617328-618367	151.695	36.841	-2.04179	5e-05	0.000267353
RRP12	chrXVI:529601-534855	71.2356	31.9494	-1.15681	0.0002	0.000962737
RRP15	chrXVI:818129-819075	192.26	94.7787	-1.02043	5e-05	0.000267353
RRP17	chrIV:1294623-1296686	132.635	61.3466	-1.11241	5e-05	0.000267353
RRP4	chrVIII:233578-234658	96.6521	56.8172	-0.766474	0.0004	0.00180634
RRP40	chrXV:55557-56280	184.736	98.601	-0.905788	5e-05	0.000267353
RRP42	chrIV:258839-264173	285.507	97.2756	-1.55338	5e-05	0.000267353
RRP46	chrVII:675670-676342	162.631	73.8406	-1.13912	5e-05	0.000267353
RRP5	chrXIII:725933-731123	33.2715	23.0321	-0.53064	0.01035	0.0308492
RRP6	chrXV:326831-329033	60.7201	37.8254	-0.682818	0.00095	0.00389267
RRP8	chrIV:612072-613251	111.903	40.1939	-1.4772	5e-05	0.000267353
RRS1	chrXV:868290-874308	308.15	114.203	-1.43204	5e-05	0.000267353
RRT14	chrIX:113451-117714	222.72	62.9356	-1.82328	5e-05	0.000267353
RRT5	chrVI:222089-222959	33.6779	10.9252	-1.62415	5e-05	0.000267353
RSA3,UTP13	chrXII:577799-581802	200.602	77.8329	-1.36588	5e-05	0.000267353
RSA4,SSK22	chrIII:240711-246636	82.0728	26.8089	-1.61419	5e-05	0.000267353
RSE1	chrXIII:174219-178305	17.1074	35.9554	1.07159	5e-05	0.000267353
RSF1	chrXIII:330792-331923	25.0767	40.954	0.707658	0.00565	0.0186597
RSM22	chrXI:159455-161342	28.804	46.033	0.676396	0.00125	0.00496852
RSR1,YGR151C	chrVII:794654-795492	216.717	111.562	-0.957961	0.0002	0.000962737
RTC2	chrII:536574-537465	4.22269	47.5183	3.49225	5e-05	0.000267353
RTC3	chrVIII:280819-281155	32.0629	411.113	3.68056	5e-05	0.000267353
RTG2	chrVII:25717-27484	56.9517	83.3121	0.548788	0.00825	0.0256096
RTK1,YDL027C	chrIV:403526-408171	57.323	120.816	1.07563	0.0011	0.00444184
RTN2	chrIV:94604-95786	23.4368	56.3564	1.2658	5e-05	0.000267353
RTS3	chrVII:808628-809420	180.788	260.615	0.52762	0.0117	0.034073
RTT101	chrX:349579-352108	9.41099	17.7993	0.919406	0.00035	0.00161298
RUF20	chrVI:131060-131503	79.0678	21.5354	-1.87638	5e-05	0.000267353
SAF1	chrII:761193-764817	10.2755	26.5579	1.36993	0.0027	0.00982262
SAG1,YJR003C	chrX:436673-448934	357.081	55.2496	-2.69222	0.0001	0.000510402
SAK1	chrV:417280-420709	22.7321	40.4365	0.830926	0.0001	0.000510402
SAM1	chrXII:515126-517775	435.314	243.977	-0.83531	0.0019	0.0071853
SAM4	chrXVI:25086-26064	521.614	175.514	-1.5714	5e-05	0.000267353
SAN1	chrIV:742041-743874	63.2207	43.5439	-0.537925	0.00985	0.0296159
SAP1	chrV:243699-246503	17.9764	27.7746	0.627658	0.0034	0.0119883
SAR1	chrXVI:138697-139409	1365.76	708.462	-0.946941	5e-05	0.000267353
SAS2	chrXIII:522126-523345	45.9807	29.1578	-0.657143	0.018	0.0491131
SCD5	chrXV:931802-939557	17.2857	32.2907	0.901542	0.0014	0.00549368
SCH9	chrVIII:509362-511837	44.5325	66.8899	0.58693	0.0054	0.0180072
SCJ1	chrXIII:695349-696483	75.8769	117.895	0.635767	0.00175	0.00668296
SCO1	chrII:310564-311452	37.8303	77.4726	1.03414	5e-05	0.000267353
SCO2	chrII:289444-290350	34.7659	61.3294	0.818905	0.0009	0.00372174
SCR1	chrV:441986-443133	140.68	37.1751	-1.92	5e-05	0.000267353
SCS2	chrV:399316-401869	583.33	342.053	-0.770092	0.00345	0.0121426
SCS7	chrXIII:809622-810777	127.643	267.821	1.06916	5e-05	0.000267353
SCW10,YMR304C-A	chrXIII:878779-880232	848.725	451.706	-0.909914	0.0081	0.0252379
SCW11	chrVII:441280-442909	241.727	144.725	-0.740069	0.00105	0.00426649
SDA1	chrVII:979764-982068	58.5942	22.8128	-1.36092	5e-05	0.000267353
SDC1	chrIV:1398941-1401296	201.864	103.511	-0.963593	0.00305	0.0109123
SDH1	chrXI:169206-171129	16.8833	81.772	2.27601	5e-05	0.000267353
SDH2	chrXII:53130-53931	57.0414	112.147	0.975314	5e-05	0.000267353
SDH4	chrIV:817949-818495	101.454	220.109	1.11739	5e-05	0.000267353
SDO1	chrXII:181788-185143	159.558	61.464	-1.37627	0.00265	0.0096648
SDP1	chrIX:150558-151188	8.36118	23.1129	1.46692	0.0012	0.00479918
SDS22	chrXI:78865-79882	71.3759	122.539	0.779733	0.00025	0.00118294
SDS24	chrII:651414-652998	24.3845	191.033	2.96978	5e-05	0.000267353
SEC11	chrIX:398732-399236	373.358	216.139	-0.788602	0.0002	0.000962737
SEC12	chrXIV:673273-674689	44.2778	64.9395	0.552512	0.01085	0.0321101
SEC14	chrXIII:424988-426059	269.667	144.003	-0.905077	5e-05	0.000267353
SEC15	chrVII:59121-61854	26.8697	41.4389	0.625008	0.0041	0.0141824
SEC16	chrXVI:387066-393654	11.1121	20.7753	0.902744	5e-05	0.000267353
SEC18	chrII:398613-400890	46.4345	76.7675	0.725301	0.00035	0.00161298
SEC21	chrXIV:91993-94801	87.9963	135.819	0.626175	0.00445	0.0152218
SEC24	chrIX:157384-160165	91.9719	147.757	0.683959	0.0018	0.00684258
SEC27	chrVII:249868-252738	76.7438	121.965	0.668349	0.00215	0.00804218
SEC31,YDL196W	chrIV:98414-111173	58.1041	111.86	0.944976	0.0168	0.0462495
SEC4	chrVI:130333-130981	423.064	257.82	-0.714508	0.0006	0.00259511
SEC6	chrIX:233012-235474	24.2815	38.3114	0.657914	0.0022	0.00821868
SEC62	chrXVI:369838-370663	405.749	273.319	-0.570005	0.0084	0.0259786
SEC7	chrIV:795991-802473	16.9984	24.9161	0.551678	0.0081	0.0252379
SEC8	chrXVI:667675-670873	14.4805	27.9413	0.948288	5e-05	0.000267353
SED4	chrIII:233124-236322	29.426	63.1543	1.10179	5e-05	0.000267353
SEE1	chrIX:241942-244498	140.548	38.0363	-1.88562	0.0007	0.00297691
SEF1	chrII:96243-100307	7.98995	17.055	1.09394	5e-05	0.000267353
SEN1	chrXII:993433-1000129	12.933	21.4733	0.731483	0.00025	0.00118294
SEN15	chrXIII:391098-391485	118.046	53.2917	-1.14737	5e-05	0.000267353
SEN2	chrXII:346292-348347	73.0493	36.896	-0.985405	0.0013	0.00514624
SEN34	chrI:158965-159793	72.2723	38.2721	-0.917147	0.00015	0.000739114
SES1	chrIV:489507-490896	493.499	285.391	-0.790104	0.001	0.00408894
SET4	chrX:224803-227082	1.21828	6.23834	2.35631	0.00415	0.0143299
SET4	chrX:224803-227082	14.3735	4.10325	-1.80857	0.0002	0.000962737
SFA1	chrIV:159603-160764	104.669	212.763	1.02341	5e-05	0.000267353
SFH5	chrX:145159-146044	150.847	66.5327	-1.18095	5e-05	0.000267353
SFT2	chrII:24097-24745	229.637	136.198	-0.753652	0.0001	0.000510402
SGE1	chrXVI:933897-935864	54.7196	35.566	-0.62156	0.0048	0.0162382
SGF73	chrVII:377608-379582	17.5847	32.2109	0.873227	0.0001	0.000510402
SHC1	chrV:351697-353236	3.71044	19.6533	2.40511	5e-05	0.000267353
SHE1	chrII:161698-162715	50.8595	31.4907	-0.691591	0.00445	0.0152218
SHE3	chrII:495591-496869	122.334	71.3771	-0.777287	0.0002	0.000962737
SHP1,YBL059W	chrII:110593-112784	118.174	202.937	0.780121	0.00085	0.00353753
SHR3	chrIV:78316-80517	620.762	192.5	-1.68919	5e-05	0.000267353
SHR5,ZEO1	chrXV:109042-110810	3255.89	795.418	-2.03326	5e-05	0.000267353
SHY1	chrVII:717357-718527	23.1619	36.5271	0.657213	0.00595	0.0194416
SIP18	chrXIII:611015-611255	8.70117	58.151	2.74052	0.01245	0.0358283
SIR1	chrXI:640539-642504	11.7442	23.6237	1.00828	0.0001	0.000510402
SIR3	chrXII:1019314-1022251	14.3777	24.3933	0.762653	0.0005	0.00220506
SIR4	chrIV:917570-921647	14.4172	27.1422	0.912749	5e-05	0.000267353
SIT4	chrIV:369770-370706	153.562	105.049	-0.547762	0.00955	0.0289374
SKI3	chrXVI:912663-916962	14.4902	21.6051	0.576295	0.0064	0.0207034
SKI6	chrVII:888669-892325	153.519	80.067	-0.93914	0.0062	0.0201681
SKN1	chrVII:775192-777508	25.133	37.6919	0.584674	0.0062	0.0201681
SKP1	chrIV:1125301-1126018	332.674	215.905	-0.623713	0.0031	0.0110574
SKP2	chrXIV:49396-51688	20.5218	31.8973	0.636278	0.00505	0.0169563
SKY1	chrXIII:698710-701456	64.072	36.1851	-0.824298	0.00015	0.000739114
SLA2	chrXIV:188050-190957	53.5761	88.8737	0.730168	0.00085	0.00353753
SLP1	chrXV:624728-626492	55.114	26.6532	-1.04811	5e-05	0.000267353
SLS1	chrXII:421541-423473	14.655	26.967	0.879805	0.0006	0.00259511
SLT2	chrVIII:168889-170344	126.275	89.8563	-0.490876	0.01795	0.0489996
SLX8	chrV:395347-396172	25.3626	39.8955	0.653525	0.0114	0.0334327
SLX9	chrVII:643147-643780	149.179	50.377	-1.56621	5e-05	0.000267353
SLY41	chrXV:892730-894092	60.4588	90.9692	0.589425	0.00605	0.0197462
SLZ1	chrXIV:270140-271171	17.4716	5.35451	-1.70618	0.0059	0.0193431
SMC1	chrVI:119428-123106	13.6493	25.7445	0.915438	5e-05	0.000267353
SMC2	chrVI:216593-220106	13.9452	20.4465	0.552094	0.01035	0.0308492
SMC3	chrX:299074-302869	11.0691	19.7768	0.83727	0.0001	0.000510402
SMC4	chrXII:302242-306499	9.69469	21.0421	1.11801	5e-05	0.000267353
SMC5	chrXV:259922-263204	10.8607	20.6617	0.927847	5e-05	0.000267353
SMC6	chrXII:885287-888632	10.5824	19.3457	0.870337	0.00015	0.000739114
SMD1	chrVII:635601-639625	121.043	53.7184	-1.17203	0.0072	0.0228607
SMD3,SPE4	chrXII:432124-434542	181.074	73.5302	-1.30017	0.00575	0.0189151
SME1	chrXV:632163-633688	115.755	43.8087	-1.40179	0.0003	0.00140699
SMF1	chrXV:89691-91419	39.03	65.877	0.75519	0.0003	0.00140699
SMF3	chrXII:210511-211933	68.6242	201.837	1.5564	5e-05	0.000267353
SMX3	chrXVI:900193-900454	167.29	91.2826	-0.873943	0.0045	0.0153478
SMY1	chrXI:286602-288573	29.4002	41.9847	0.514035	0.016	0.0444242
SNA4,UBP1,YDL124W	chrIV:236016-247682	174.359	851.37	2.28773	0.00035	0.00161298
SNF11	chrIV:592438-592948	179.706	39.2606	-2.19449	5e-05	0.000267353
SNF12	chrXIV:670417-672118	23.8131	34.6992	0.543146	0.0156	0.0434582
SNF2	chrXV:855146-860258	17.0757	35.2734	1.04664	5e-05	0.000267353
SNF3	chrIV:111579-114234	6.67055	18.9809	1.50867	5e-05	0.000267353
SNF5	chrII:779642-782450	14.8246	24.0939	0.70068	0.0011	0.00444184
SNL1	chrIX:321129-324374	206.767	64.6289	-1.67776	5e-05	0.000267353
SNO1	chrXIII:455824-458089	1.8789	74.9264	5.31751	0.00055	0.00240558
SNR11	chrXIII:652274-652532	242.194	30.8025	-2.97504	5e-05	0.000267353
SNR17B	chrXVI:281055-281517	221.12	7.66472	-4.85045	0.0004	0.00180634
SNR19	chrXIV:230104-230672	113.673	21.9525	-2.37244	5e-05	0.000267353
SNR30	chrXII:198783-199389	132.746	37.1295	-1.83803	5e-05	0.000267353
SNR31	chrXV:841957-842182	466.06	210.786	-1.14474	0.0005	0.00220506
SNR32	chrVIII:381539-381727	201.865	34.6728	-2.54152	0.0047	0.0159461
SNR33	chrIII:142363-142546	1279.51	242.736	-2.39813	5e-05	0.000267353
SNR34	chrXII:899179-899382	148.322	25.1767	-2.55857	0.0042	0.0144854
SNR37	chrX:227129-228479	187.962	19.9997	-3.23239	0.00775	0.02429
SNR40	chrXIV:88909-89674	30.0307	4.7672	-2.65522	0.00065	0.0027866
SNR43	chrIII:107503-107712	266.433	37.6158	-2.82436	0.00045	0.00201191
SNR49	chrXIV:716119-716284	1263	62.4716	-4.33752	0.0005	0.00220506
SNR5	chrXV:842402-842606	134.694	34.6564	-1.95849	0.00925	0.0281453
SNR63	chrIV:323216-323471	432.568	63.8534	-2.76009	5e-05	0.000267353
SNR72	chrXIII:298553-298651	1176.38	0	-inf	0.0146	0.0411039
SNR83	chrXIII:626348-626654	332.478	40.9947	-3.01975	5e-05	0.000267353
SNR84	chrIV:1491074-1493135	101.512	18.8082	-2.43222	0.0026	0.00951216
SNR9	chrXV:407947-408134	248.899	50.3843	-2.30451	0.0029	0.0104396
SNU13	chrV:101942-102323	2155.63	507.288	-2.08723	5e-05	0.000267353
SNU66	chrXV:894623-896387	9.53499	18.1672	0.930036	0.0009	0.00372174
SNX4	chrX:378824-380096	63.6035	106.919	0.749347	0.0004	0.00180634
SNX41	chrIV:1320063-1322006	18.9583	42.2261	1.1553	5e-05	0.000267353
SNZ1	chrXIII:458407-459301	19.9389	322.874	4.01732	5e-05	0.000267353
SOD2	chrVIII:122888-123590	240.655	818.659	1.7663	5e-05	0.000267353
SOF1	chrXII:127522-128992	89.5703	47.3618	-0.919298	5e-05	0.000267353
SOG2	chrXV:998452-1000828	21.1845	34.2745	0.694125	0.00155	0.00599765
SOK2	chrXIII:303235-305593	47.8204	22.0822	-1.11474	5e-05	0.000267353
SOL4	chrVII:985753-987358	5.16233	81.1999	3.97538	5e-05	0.000267353
SOP4	chrX:71116-73457	513.304	235.851	-1.12194	5e-05	0.000267353
SPB1	chrIII:31448-35475	53.1182	27.7642	-0.93598	0.0045	0.0153478
SPB4	chrVI:145113-146934	66.6569	32.6661	-1.02896	5e-05	0.000267353
SPC1	chrX:458076-458361	211.932	42.0025	-2.33506	5e-05	0.000267353
SPC105	chrVII:334885-337639	16.8325	33.7074	1.00182	5e-05	0.000267353
SPC19	chrIV:856270-856814	90.1836	56.098	-0.684917	0.0056	0.0185575
SPC2	chrXIII:164789-165326	265.058	145.71	-0.863205	5e-05	0.000267353
SPC3	chrXII:264150-267795	340.819	149.37	-1.19011	0.00545	0.0181428
SPE1	chrXI:96756-98157	126.152	61.4337	-1.03806	5e-05	0.000267353
SPE2	chrXV:232404-233728	74.6213	38.7794	-0.944297	0.00015	0.000739114
SPE3	chrXVI:684555-685437	619.382	196.379	-1.65719	5e-05	0.000267353
SPF1	chrV:90257-93905	86.4335	142.864	0.724982	0.00155	0.00599765
SPG1	chrVII:962529-962817	0	9.71145	inf	5e-05	0.000267353
SPG4	chrXIII:483013-483361	3.17785	100.6	4.98444	0.00415	0.0143299
SPG5	chrXIII:645655-646777	49.0219	212.406	2.11533	5e-05	0.000267353
SPI1	chrV:468369-468816	70.3853	376.254	2.41836	5e-05	0.000267353
SPO1	chrXIV:609596-613428	3.55369	14.2215	2.00068	0.00575	0.0189151
SPO14	chrXI:501343-506395	8.91807	17.1345	0.942097	5e-05	0.000267353
SPO20	chrXIII:307488-308883	1.48126	5.6068	1.92036	0.0106	0.0314819
SPO22	chrIX:222936-225954	1.2719	3.8757	1.60747	0.0016	0.00617884
SPO23	chrII:719032-720604	4.39658	10.5941	1.26881	0.003	0.0107598
SPO73	chrV:243179-243611	112.916	44.8966	-1.33057	5e-05	0.000267353
SPO74	chrVII:184152-185394	0.843255	4.29866	2.34985	0.01145	0.0335457
SPO77	chrXII:807384-808876	11.2767	5.19478	-1.11821	0.01155	0.0337709
SPR3	chrVII:607562-609101	1.05251	5.05001	2.26245	0.00485	0.0163789
SPR6	chrV:394291-394867	135.087	53.1301	-1.34629	5e-05	0.000267353
SPS1	chrIV:1485565-1487038	2.44582	10.1058	2.04679	0.0003	0.00140699
SPS19	chrXIV:259438-263203	3.03087	37.4419	3.62685	0.0063	0.0204365
SPT14	chrXVI:218554-223005	69.251	31.0336	-1.158	0.00035	0.00161298
SPT15,YER148W-A	chrV:462956-467567	292.077	135.974	-1.10302	0.00115	0.00461185
SPT4	chrVII:617515-617989	415.664	166.608	-1.31896	5e-05	0.000267353
SPT6	chrVII:720264-724764	32.9647	54.4174	0.723143	0.00025	0.00118294
SPT7	chrII:401252-405251	12.7656	22.8623	0.840711	0.0001	0.000510402
SQS1	chrXIV:224795-227099	18.1052	36.8376	1.02477	5e-05	0.000267353
SQT1	chrIX:378485-379781	153.726	80.8459	-0.927115	5e-05	0.000267353
SRB6	chrII:723269-723635	210.948	121.451	-0.796505	0.00085	0.00353753
SRB7	chrIV:1075732-1078678	122.251	54.7312	-1.15941	0.0085	0.0262046
SRC1	chrXIII:209268-212331	29.9227	42.7321	0.514079	0.016	0.0444242
SRD1	chrIII:147796-148903	135.596	78.1513	-0.794976	0.0017	0.00652188
SRO77	chrII:10695-13969	2.09194	9.25544	2.14546	0.00035	0.00161298
SRP102	chrXI:161600-162335	169.955	99.2422	-0.776128	0.0005	0.00220506
SRP14	chrIV:292431-296398	431.55	143.115	-1.59235	5e-05	0.000267353
SRP21	chrXI:212494-212998	516.617	218.163	-1.24369	5e-05	0.000267353
SRP40	chrXI:611325-613885	307.986	117.422	-1.39116	5e-05	0.000267353
SRT1	chrXIII:468296-469476	2.56942	11.0723	2.10745	0.00125	0.00496852
SRY1	chrXI:16259-21670	24.4051	43.1786	0.823133	0.00945	0.0286791
SSA1	chrI:139502-141431	232.184	1182.94	2.34903	5e-05	0.000267353
SSA3	chrII:84498-86448	17.9934	159.943	3.15201	5e-05	0.000267353
SSB1	chrIV:44064-45918	1315.34	397.601	-1.72605	5e-05	0.000267353
SSB2	chrXIV:252058-253900	1008.96	438.417	-1.20249	5e-05	0.000267353
SSC1	chrX:519637-521602	410.09	730.587	0.833115	0.00115	0.00461185
SSF1	chrVIII:229334-230696	105.595	33.6116	-1.6515	5e-05	0.000267353
SSH1	chrII:767820-774505	434.132	252.663	-0.780915	0.009	0.0275136
SSH4,YKL123W	chrXI:210592-212423	29.605	84.9454	1.52069	0.0001	0.000510402
SSK2	chrXIV:680693-685433	12.5262	18.6595	0.574956	0.0088	0.0270012
SSL2	chrIX:80509-83041	38.4892	71.6621	0.896755	5e-05	0.000267353
SSM4	chrIX:296049-300106	33.0854	55.5463	0.747496	0.0004	0.00180634
SSP120,SYM1,YEF3,YLR252W,YLR253W	chrXII:636681-650923	1633.64	763.747	-1.09693	0.0007	0.00297691
SSS1	chrIV:616927-617170	1048.81	360.168	-1.54202	5e-05	0.000267353
SSU1	chrXVI:373792-375169	80.0899	249.807	1.64112	5e-05	0.000267353
SSZ1	chrVIII:225441-227141	479.811	265.982	-0.851135	0.00035	0.00161298
STB3,YDR169C-A	chrIV:791967-795981	34.2186	59.2307	0.791565	0.0007	0.00297691
STD1	chrXV:416346-417681	115.775	46.0796	-1.32913	5e-05	0.000267353
STE11	chrXII:849865-852019	14.0798	36.1297	1.35957	5e-05	0.000267353
STE12	chrVIII:274173-276240	55.3531	26.1756	-1.08044	5e-05	0.000267353
STE23	chrXII:899398-903404	33.1091	53.1021	0.681539	0.00285	0.0102977
STE4	chrXV:742648-745313	163.772	65.4463	-1.3233	5e-05	0.000267353
STF1	chrIV:229170-229431	106.094	880.555	3.05307	5e-05	0.000267353
STM1	chrXII:440281-442737	2636.78	764.395	-1.78639	5e-05	0.000267353
STP1	chrIV:1386815-1388375	46.9735	90.2112	0.941459	5e-05	0.000267353
STP3	chrXII:871452-873554	171.385	110.822	-0.629001	0.00685	0.0219042
STP4	chrIV:366738-368394	28.5551	43.6738	0.61302	0.00975	0.0294061
STT4	chrXII:738160-743863	15.5656	23.0022	0.563412	0.00565	0.0186597
STU2	chrXII:235036-237703	21.7963	43.6819	1.00295	5e-05	0.000267353
STV1	chrXIII:383302-385975	35.5028	70.9202	0.998266	5e-05	0.000267353
SUI2	chrX:451019-451934	559.023	265.119	-1.07626	5e-05	0.000267353
SUI3	chrXVI:100473-101353	788.879	322.381	-1.29103	5e-05	0.000267353
SUM1	chrIV:1081127-1084316	25.0199	44.3234	0.824994	0.00015	0.000739114
SUN4	chrXIV:500868-502928	393.749	165.604	-1.24953	5e-05	0.000267353
SUP45	chrII:528235-532287	458.194	260.08	-0.817004	0.00335	0.0118406
SUR1	chrXVI:451908-453057	169.281	104.793	-0.691883	0.00085	0.00353753
SUR2	chrIV:1056550-1057600	322.747	195.696	-0.721792	0.00125	0.00496852
SUR4	chrXII:867148-871367	822.513	394.896	-1.05857	0.00025	0.00118294
SUR7	chrXIII:170401-171310	141.121	204.495	0.535132	0.0104	0.0309666
SUS1	chrII:462138-462579	211.343	125.828	-0.748131	0.0051	0.0171143
SUT1	chrVII:196936-200274	63.1797	11.0474	-2.51575	0.0004	0.00180634
SUT2	chrXVI:576551-581257	184.009	28.8651	-2.67238	0.00475	0.0160971
SVP26	chrVIII:467227-467914	245.94	124.321	-0.984239	5e-05	0.000267353
SWC4	chrVII:498475-499906	29.5729	48.3807	0.710155	0.0012	0.00479918
SWC5	chrII:682178-683090	29.9756	43.888	0.550037	0.01615	0.044798
SWH1	chrI:192571-197514	21.8108	31.8847	0.547824	0.0083	0.0257102
SWI4	chrV:382594-385876	12.2946	21.0508	0.775848	0.00085	0.00353753
SWI5	chrIV:748612-750742	25.402	46.1724	0.862088	5e-05	0.000267353
SWT1	chrXV:647125-648502	60.7259	38.8682	-0.643722	0.0037	0.0129445
SYN8	chrI:128251-129019	160.281	104.789	-0.613114	0.0032	0.0113724
SYP1	chrIII:173825-176438	22.377	58.5862	1.38854	5e-05	0.000267353
SYS1	chrX:431588-432200	197.734	115.606	-0.774352	0.00045	0.00201191
TAD2	chrX:380248-381001	55.8428	23.0042	-1.27948	5e-05	0.000267353
TAD3	chrXII:764807-766358	64.9262	30.553	-1.08749	5e-05	0.000267353
TAE2	chrXVI:534899-538987	41.9831	92.9107	1.14604	0.0045	0.0153478
TAF14	chrXVI:305297-308300	273.324	149.954	-0.866088	0.0011	0.00444184
TAF2	chrIII:197620-205413	10.5058	24.468	1.21971	5e-05	0.000267353
TAF9	chrXIII:742970-743444	344.732	182.778	-0.915379	5e-05	0.000267353
TAN1	chrVII:62048-63625	160.601	68.8748	-1.22143	0.0001	0.000510402
TAO3	chrIX:106106-113237	7.64694	17.8607	1.22383	5e-05	0.000267353
TAZ1	chrXVI:814390-815536	49.9594	98.67	0.981857	5e-05	0.000267353
TCA17	chrV:62553-65253	70.079	29.7267	-1.23722	0.0034	0.0119883
TCB1	chrXV:483218-486779	30.4617	59.0674	0.955366	5e-05	0.000267353
TCB3	chrXIII:124729-129367	39.1548	61.9934	0.662925	0.003	0.0107598
TCO89	chrXVI:205247-207647	18.8175	28.5747	0.602658	0.00565	0.0186597
TDH1	chrX:338270-339269	54.5464	4710.27	6.43218	5e-05	0.000267353
TEA1	chrXV:954343-956623	34.7148	19.3126	-0.846011	5e-05	0.000267353
TEC1	chrII:409168-410629	54.0228	22.9667	-1.23403	5e-05	0.000267353
TED1	chrIX:278425-279847	127.65	83.2359	-0.616913	0.0018	0.00684258
TEF1	chrXVI:700593-701970	909.283	458.058	-0.989198	0.00035	0.00161298
TEF2	chrII:477670-479047	1236.87	749.284	-0.723107	0.00595	0.0194416
TEF4	chrXI:282890-284455	2050.26	695.315	-1.56007	5e-05	0.000267353
TEL1	chrII:51018-59382	5.77469	8.38787	0.53856	0.0151	0.0423075
TFB2	chrXVI:319225-320767	70.756	27.3246	-1.37266	5e-05	0.000267353
TFB5	chrIV:603592-603811	284.127	120.271	-1.24024	0.0007	0.00297691
TFC3	chrI:147553-151184	13.6311	26.4033	0.953821	5e-05	0.000267353
TFC4	chrVII:586121-589508	12.9626	20.994	0.695621	0.00165	0.00635092
TFC6	chrIV:1196678-1198697	24.0857	38.3449	0.67086	0.00175	0.00668296
TFG1	chrVII:867773-869981	45.0096	67.1047	0.576181	0.00545	0.0181428
TGL2	chrIV:567722-568703	17.619	64.7676	1.87814	5e-05	0.000267353
TGL3	chrXIII:899328-901353	30.8912	51.0714	0.725322	0.0005	0.00220506
TGL4	chrXI:605632-608365	34.1247	58.6791	0.782029	0.0001	0.000510402
TGS1	chrXVI:254616-256855	56.6208	33.3731	-0.762649	0.00795	0.0248368
THG1	chrVII:531882-532596	379.238	135.68	-1.48289	5e-05	0.000267353
THI13	chrIV:16203-17226	1.71279	7.18071	2.06778	0.00475	0.0160971
THI2	chrII:700489-701842	5.73679	12.1331	1.08063	0.00275	0.00997345
THI20	chrXV:224419-226478	29.5907	49.0593	0.729383	0.00115	0.00461185
THI5	chrVI:12928-13951	0.847485	4.91253	2.53521	0.01555	0.0433396
THI80	chrXV:601382-602342	84.404	42.4484	-0.9916	5e-05	0.000267353
TID3	chrIX:77544-80361	25.5056	40.4266	0.664489	0.0034	0.0119883
TIF1	chrXI:554986-556174	388.555	174.26	-1.15687	5e-05	0.000267353
TIF11	chrXIII:789377-789839	1557.28	379.106	-2.03836	5e-05	0.000267353
TIF2	chrX:153503-154691	327.179	182.544	-0.841839	0.0002	0.000962737
TIF3	chrXVI:868644-869955	283.043	152.514	-0.892082	0.00015	0.000739114
TIF34	chrXIII:557480-558524	595.339	299.76	-0.989904	5e-05	0.000267353
TIF4632	chrVII:406859-409604	22.6013	42.5798	0.913764	5e-05	0.000267353
TIF5	chrXVI:648703-649921	357.195	243.065	-0.55537	0.0139	0.0394182
TIM10	chrVIII:115619-115901	1374.49	602.458	-1.18997	5e-05	0.000267353
TIM12	chrII:427154-427484	151.187	73.7616	-1.03539	0.0008	0.00336542
TIM13	chrVII:857897-859730	242.79	116.676	-1.0572	0.00565	0.0186597
TIM9	chrV:117182-117474	655.752	326.583	-1.0057	5e-05	0.000267353
TIP1	chrII:372102-372735	621.525	1063.61	0.775083	0.00075	0.0031642
TIS11	chrXII:415800-416658	51.918	82.9488	0.675986	0.0024	0.00885815
TLC1	chrII:307586-308887	537.335	197.864	-1.44131	5e-05	0.000267353
TMA108	chrIX:89947-92788	32.3359	52.3256	0.694378	0.00095	0.00389267
TMA16	chrXV:803666-804203	181.205	69.2397	-1.38795	5e-05	0.000267353
TMA17	chrIV:264511-264964	56.3798	298.969	2.40674	5e-05	0.000267353
TMA19	chrXI:334411-334915	5596.03	1311.6	-2.09307	5e-05	0.000267353
TMA46	chrXV:493432-494470	122.465	67.4068	-0.861398	5e-05	0.000267353
TMA7	chrXII:669467-669662	3753.9	848.774	-2.14494	5e-05	0.000267353
TMT1	chrV:539463-540363	23.0606	57.1648	1.3097	5e-05	0.000267353
TOA2	chrXI:330165-330534	425.189	205.758	-1.04715	5e-05	0.000267353
TOD6,YBL053W	chrII:115460-122152	67.1205	16.3888	-2.03404	5e-05	0.000267353
TOM1	chrIV:1369789-1379596	6.63127	13.4473	1.01995	5e-05	0.000267353
TOP1	chrXV:313077-315387	37.7492	57.8724	0.616428	0.00275	0.00997345
TOR2	chrXI:55934-63359	5.89951	10.4483	0.824606	0.0002	0.000962737
TOS8	chrVII:324126-328277	12.5074	35.3943	1.50073	5e-05	0.000267353
TPA1	chrV:251727-253662	128.451	81.7069	-0.652686	0.00185	0.00700529
TPC1	chrVII:676561-677621	29.5952	14.6722	-1.01227	0.00085	0.00353753
TPD3	chrI:124754-126786	97.744	141.341	0.532094	0.0104	0.0309666
TPI1	chrIV:555725-556472	8467.88	4684.92	-0.853977	0.0021	0.00787028
TPK2	chrXVI:166049-169338	37.4747	88.99	1.24772	5e-05	0.000267353
TPO1	chrXII:84535-86564	24.6829	79.411	1.68583	5e-05	0.000267353
TPO3	chrXVI:837908-839777	22.7743	64.0251	1.49123	5e-05	0.000267353
TPO4	chrXV:832720-841086	23.2994	102.592	2.13855	0.00115	0.00461185
TPS2	chrIV:593892-596583	29.3258	167.434	2.51335	5e-05	0.000267353
TPT1	chrXV:125996-126689	113.344	56.4494	-1.00568	5e-05	0.000267353
TRA1	chrVIII:302760-313995	6.56025	11.0453	0.751606	0.0004	0.00180634
TRE1	chrXVI:216011-218363	23.5771	33.9649	0.526662	0.01255	0.0360805
TRE2	chrXV:808253-810683	29.2834	43.4462	0.569146	0.00825	0.0256096
TRI1	chrXIII:739184-739865	55.9027	35.0329	-0.674208	0.0116	0.0338831
TRM1	chrIV:690789-693261	97.384	47.1669	-1.04591	5e-05	0.000267353
TRM10	chrXV:142814-143696	64.2049	37.1621	-0.78885	0.00035	0.00161298
TRM11	chrXV:85455-86757	95.628	33.5624	-1.51059	5e-05	0.000267353
TRM112	chrXIV:707787-708195	268.334	125.969	-1.09096	5e-05	0.000267353
TRM13	chrXV:83736-85272	86.1455	21.8111	-1.98171	5e-05	0.000267353
TRM2	chrXI:549447-551367	77.1879	31.1485	-1.30921	5e-05	0.000267353
TRM44	chrXVI:493542-495246	62.417	41.9668	-0.572692	0.00675	0.0216675
TRM5	chrVIII:234873-236512	50.0228	24.4072	-1.03528	5e-05	0.000267353
TRM82	chrIV:784488-791930	151.722	54.8706	-1.46733	0.01275	0.0365475
TRP1	chrIV:461623-462608	167.326	51.8293	-1.69082	5e-05	0.000267353
TRS20	chrII:723735-724263	149.905	56.8444	-1.39896	5e-05	0.000267353
TRS31	chrIV:1403321-1404173	104.049	66.7629	-0.640142	0.00295	0.0106066
TRS33	chrXV:537343-539514	173.576	75.0758	-1.20915	5e-05	0.000267353
TRS65	chrVII:830514-832197	48.1322	29.5309	-0.70478	0.0018	0.00684258
TRX1	chrXII:231701-232013	2216.05	938.804	-1.23909	5e-05	0.000267353
TRZ1	chrXI:586788-589305	31.5721	21.872	-0.529568	0.0142	0.0401325
TSC3	chrII:356323-356566	619.534	273.895	-1.17756	5e-05	0.000267353
TSL1	chrXIII:70623-73920	15.8815	266.81	4.07039	5e-05	0.000267353
TSR1	chrIV:341618-343985	69.6336	32.2718	-1.10951	5e-05	0.000267353
TSR2	chrXII:1002287-1007193	158.295	53.5525	-1.56359	0.00705	0.0224822
TSR4	chrXV:278027-281498	113.695	51.6366	-1.1387	0.0004	0.00180634
TTI1	chrXI:375455-378572	10.6312	16.0447	0.593788	0.01495	0.0419476
TUF1	chrXV:684029-685343	120.943	284.48	1.234	5e-05	0.000267353
TUL1	chrXI:371828-374105	17.9614	46.8713	1.38381	5e-05	0.000267353
TUS1	chrXII:981629-986817	10.4491	19.4331	0.895138	0.01675	0.0461772
TUS1	chrXII:981629-986817	85.5597	40.9527	-1.06297	0.00015	0.000739114
TVP18	chrXIII:407708-411354	411.407	209.069	-0.976587	0.00145	0.00566324
TWF1	chrVII:642009-643008	59.5796	116.642	0.969196	5e-05	0.000267353
TYE7	chrXV:977193-978069	239.234	134.687	-0.828814	0.0001	0.000510402
TYS1	chrVII:866335-867520	418.148	265.952	-0.652848	0.00505	0.0169563
TYW1	chrXVI:159834-162450	60.6772	38.3173	-0.663157	0.00135	0.00531534
TYW3	chrVII:405775-406597	82.6957	37.6394	-1.13557	5e-05	0.000267353
UBA1	chrXI:38655-46437	81.9273	166.093	1.01957	5e-05	0.000267353
UBC12	chrXII:744083-744988	66.9777	38.4643	-0.800161	0.00225	0.00837867
UBC5	chrIV:569233-569770	91.0229	236.861	1.37974	5e-05	0.000267353
UBC8	chrV:131771-135262	56.3685	146.784	1.38073	0.00025	0.00118294
UBC9	chrIV:337486-338070	487.339	159	-1.6159	5e-05	0.000267353
UBI4	chrXII:64061-65207	113.856	497.142	2.12645	5e-05	0.000267353
UBP11	chrXI:632876-635330	12.0703	19.0501	0.658338	0.00875	0.026876
UBP14	chrII:353671-356017	31.9054	47.1323	0.562915	0.0076	0.023884
UBP15	chrXIII:874986-878679	8.60861	33.7927	1.97286	5e-05	0.000267353
UBP2	chrXV:554823-558642	15.0416	44.8978	1.57769	5e-05	0.000267353
UBP6	chrVI:165066-167335	118.982	205.002	0.784892	0.0025	0.00918082
UBR1	chrVII:859900-865753	13.4141	33.5942	1.32447	5e-05	0.000267353
UBR2	chrXII:187662-193281	4.3185	12.2756	1.5072	5e-05	0.000267353
UBX4	chrXIII:404322-405573	66.5217	97.1686	0.546665	0.00775	0.02429
UBX5	chrIV:1127871-1129374	39.9967	79.9225	0.99872	5e-05	0.000267353
UBX6	chrX:347446-348637	34.8313	84.8623	1.28474	5e-05	0.000267353
UFD1	chrVII:589825-590911	82.7443	130.541	0.657771	0.00185	0.00700529
UFD4	chrXI:421423-425875	17.7192	46.2987	1.38565	5e-05	0.000267353
UGP1	chrXI:369364-371390	187.202	511.132	1.4491	5e-05	0.000267353
UGX2	chrIV:158063-158735	7.46769	60.672	3.0223	5e-05	0.000267353
UIP3	chrI:183769-184477	108.064	158.993	0.557075	0.00965	0.0291648
ULI1	chrVI:205291-207345	15.5015	65.1774	2.07196	5e-05	0.000267353
ULS1	chrXV:692385-704224	11.8278	19.8442	0.746537	0.0113	0.0332564
UME6	chrIV:865011-867522	15.7542	27.2627	0.791187	0.00065	0.0027866
URA1	chrXI:25214-26159	174	63.9729	-1.44356	5e-05	0.000267353
URA5,YML108W	chrXIII:54682-62324	852.489	341.874	-1.31822	0.00145	0.00566324
URA6,YKL023C-A	chrXI:392411-402331	424.712	166.372	-1.35207	0.0021	0.00787028
URA7	chrII:143988-145728	156.483	48.8057	-1.68089	5e-05	0.000267353
URB1	chrXI:411618-416913	20.732	13.289	-0.641626	0.0028	0.0101296
URC2	chrIV:1481084-1483476	14.5306	22.7697	0.648022	0.0053	0.0177041
URK1	chrXIV:647431-648937	57.3012	28.1532	-1.02527	5e-05	0.000267353
URM1	chrIX:342432-343656	381.706	99.9277	-1.9335	5e-05	0.000267353
USA1	chrXIII:217361-219878	16.0985	32.7272	1.02356	5e-05	0.000267353
USV1	chrXVI:115218-116487	7.6632	44.6105	2.54136	5e-05	0.000267353
UTP10	chrX:211999-217309	38.2162	23.2171	-0.718995	0.0007	0.00297691
UTP11	chrXI:255719-256472	149.273	52.0681	-1.51949	5e-05	0.000267353
UTP15	chrXIII:454014-455556	117.601	60.8357	-0.950905	5e-05	0.000267353
UTP18	chrX:310921-312706	82.2682	42.3806	-0.95693	5e-05	0.000267353
UTP23	chrXV:333452-337483	149.097	39.3199	-1.92292	5e-05	0.000267353
UTP30	chrXI:556517-557342	87.2664	32.913	-1.40677	5e-05	0.000267353
UTP4	chrIV:1114432-1116763	66.0981	36.518	-0.856	0.00015	0.000739114
UTP5	chrIV:1267470-1269402	138.75	46.8137	-1.56749	5e-05	0.000267353
UTP6	chrIV:1357579-1358902	106.355	50.7398	-1.0677	5e-05	0.000267353
UTP7	chrV:324271-325936	66.1647	40.1372	-0.721122	0.00045	0.00201191
UTP8	chrVII:747949-750091	71.8221	38.9643	-0.882276	5e-05	0.000267353
UTR2	chrV:78052-79456	457.361	101.909	-2.16605	5e-05	0.000267353
UTR4	chrV:80406-82757	172.668	59.273	-1.54255	0.0086	0.0264849
VAC7	chrXIV:526085-529583	14.1241	27.6284	0.967994	5e-05	0.000267353
VAM6	chrIV:316970-320120	13.6514	24.1969	0.825776	0.00035	0.00161298
VBA4	chrIV:688226-690533	63.7478	38.9565	-0.710511	0.00065	0.0027866
VBA5	chrXI:658342-660586	11.624	6.18396	-0.910501	0.00545	0.0181428
VHS2	chrIX:95064-96375	43.3844	97.3709	1.16631	5e-05	0.000267353
VHS3	chrXV:427816-429912	22.6521	43.1652	0.930221	5e-05	0.000267353
VID27	chrXIV:247373-249958	26.6518	54.1637	1.02309	5e-05	0.000267353
VID28	chrIX:318199-320965	12.2995	29.9865	1.28571	5e-05	0.000267353
VID30	chrVII:69547-73158	8.46967	32.3642	1.93402	5e-05	0.000267353
VMA10	chrVIII:187172-187679	2055.1	896.721	-1.19648	5e-05	0.000267353
VMA11	chrXVI:104945-105440	801.352	384.403	-1.05982	5e-05	0.000267353
VMA22	chrVIII:220724-221270	165.018	81.3882	-1.01973	5e-05	0.000267353
VMA3	chrV:100768-101251	1997.97	1291.95	-0.628986	0.00695	0.0221997
VMA4	chrXV:943564-944357	876.193	495.304	-0.822935	0.00065	0.0027866
VMA5	chrXI:285029-286208	532.253	307	-0.793871	0.00095	0.00389267
VMA6	chrXII:1025213-1027966	593.248	347.346	-0.77226	0.0026	0.00951216
VMA7	chrVII:526833-527469	1108.89	351.477	-1.65761	5e-05	0.000267353
VMA8	chrV:58377-59148	460.713	295.894	-0.63879	0.00275	0.00997345
VMA9	chrIII:106973-107417	2236.27	632.491	-1.82198	5e-05	0.000267353
VNX1	chrXIV:34695-37422	19.6344	36.558	0.896808	0.0001	0.000510402
VOA1	chrVII:698474-699996	812.532	391.469	-1.05352	0.0002	0.000962737
VPH2	chrXI:218569-219437	117.5	67.583	-0.797935	0.0005	0.00220506
VPS1	chrXI:440607-442722	91.0641	129.38	0.506658	0.0162	0.0448941
VPS13	chrXII:54210-63645	4.37712	13.0014	1.57062	5e-05	0.000267353
VPS30	chrXVI:322070-323744	12.4977	23.5235	0.912446	0.00085	0.00353753
VPS34	chrXII:617468-620307	9.94496	20.1371	1.01782	5e-05	0.000267353
VPS41	chrIV:604007-606986	12.8822	28.1959	1.1301	5e-05	0.000267353
VPS45	chrVII:328873-330607	37.2056	59.8693	0.686296	0.00145	0.00566324
VPS54	chrIV:494648-497318	21.5281	36.4136	0.758257	0.00025	0.00118294
VPS62	chrVII:770568-771972	22.5634	33.9641	0.590021	0.0117	0.034073
VPS66	chrXVI:813008-814245	132.668	79.1755	-0.744699	0.0009	0.00372174
VPS8	chrI:143706-147531	12.8305	33.2554	1.37402	5e-05	0.000267353
VRG4	chrVII:74298-78979	468.333	280.924	-0.737358	0.0142	0.0401325
VTC1	chrV:298728-303345	2657.26	822.133	-1.6925	0.00095	0.00389267
WHI3	chrXIV:266922-269987	38.0933	57.8984	0.603987	0.00365	0.0127849
WRS1	chrXV:136526-137825	259.632	131.38	-0.982722	5e-05	0.000267353
WSC4	chrVIII:48762-50580	5.60471	37.7304	2.75101	5e-05	0.000267353
WTM1	chrXV:770799-772113	361.124	550.309	0.607746	0.014	0.0396248
XBP1,YIL100C-A	chrIX:173749-179657	5.78151	35.3959	2.61407	0.00365	0.0127849
XKS1	chrVII:885991-887875	14.3982	65.7531	2.19117	5e-05	0.000267353
XRS2	chrIV:1215015-1217580	7.2797	15.4353	1.08428	5e-05	0.000267353
XYL2	chrXII:274108-275271	13.9895	6.83442	-1.03345	0.0184	0.0499942
YAH1	chrXVI:73362-73927	184.378	104.243	-0.822713	0.00015	0.000739114
YAL018C	chrI:118563-119609	0	3.4081	inf	0.0002	0.000962737
YAL018C	chrI:118563-119609	0	3.30046	inf	5e-05	0.000267353
YAR009C	chrI:160596-164187	2.06286	5.09621	1.30478	0.00065	0.0027866
YAR1	chrXVI:99483-100086	209.069	133.663	-0.645376	0.0024	0.00885815
YAT1	chrI:189640-192256	6.09255	12.4171	1.02721	0.0025	0.00918082
YBL028C	chrII:165973-167912	506.822	78.4983	-2.69075	5e-05	0.000267353
YBL055C	chrII:115460-122152	67.2634	31.7045	-1.08513	0.00965	0.0291648
YBL086C	chrII:61201-62602	29.6325	46.8842	0.661922	0.00265	0.0096648
YBL100W-B	chrII:29934-35248	1.16194	15.91	3.77532	5e-05	0.000267353
YBL104C	chrII:18176-21293	12.6407	18.8661	0.577722	0.01045	0.0310522
YBP1	chrII:653355-657744	18.7932	33.2888	0.824827	0.01125	0.0331259
YBR012C	chrII:259146-259566	106.494	191.075	0.843363	0.00085	0.00353753
YBR012W-B	chrII:259868-265140	1.17278	7.4881	2.67466	5e-05	0.000267353
YBR053C	chrII:339674-340751	50.8659	151.488	1.57443	5e-05	0.000267353
YBR056W	chrII:347878-349384	43.3082	136.159	1.65258	5e-05	0.000267353
YBR085C-A	chrII:418906-419164	377.553	1144.87	1.60044	5e-05	0.000267353
YBR096W	chrII:436020-436713	288.765	149.978	-0.945147	5e-05	0.000267353
YBR138C	chrII:513004-515506	6.44177	24.2411	1.91192	5e-05	0.000267353
YBR139W	chrII:515633-526628	16.595	121.389	2.87082	5e-05	0.000267353
YBR141C	chrII:527024-528038	36.2737	17.6737	-1.03732	0.00285	0.0102977
YBR219C,YBR220C	chrII:662498-664677	56.0921	31.6649	-0.824915	0.00015	0.000739114
YBR238C	chrII:695106-697302	74.4277	12.7378	-2.54673	5e-05	0.000267353
YBR241C	chrII:702588-704055	17.0044	60.9558	1.84185	5e-05	0.000267353
YBR271W	chrII:744729-747841	69.8659	25.2391	-1.46893	5e-05	0.000267353
YCF1	chrIV:722015-727551	25.4036	52.8733	1.05751	5e-05	0.000267353
YCG1	chrIV:1117125-1120233	12.0569	18.3921	0.60922	0.0077	0.0241722
YCL002C	chrIII:110807-111675	171.054	53.1058	-1.68751	5e-05	0.000267353
YCL012C	chrIII:101316-101788	140.29	78.0323	-0.846269	0.00165	0.00635092
YCL019W	chrIII:85101-90415	1.30008	8.00605	2.62249	5e-05	0.000267353
YCL049C	chrIII:39785-40724	37.7813	85.2906	1.17472	5e-05	0.000267353
YCR016W	chrIII:143611-147689	137.774	60.4295	-1.18898	0.0153	0.0427244
YCR018C-A	chrIII:151607-152587	39.3314	6.6928	-2.555	5e-05	0.000267353
YCR043C	chrIII:206260-206644	415.563	153.91	-1.43298	5e-05	0.000267353
YCR045W-A	chrIII:208084-209796	53.2033	19.104	-1.47764	0.0001	0.000510402
YCR061W	chrIII:225361-227808	9.66365	25.9178	1.42331	5e-05	0.000267353
YCR102C	chrIII:304360-305467	6.77062	14.12	1.06038	0.0032	0.0113724
YDC1	chrXVI:383454-384408	86.3024	190.016	1.13865	5e-05	0.000267353
YDL007C-A	chrIV:436566-436824	0	8.07741	inf	0.00445	0.0152218
YDL057W	chrIV:351433-352420	15.5523	26.5073	0.769259	0.0077	0.0241722
YDL063C	chrIV:338131-340282	71.22	24.974	-1.51185	5e-05	0.000267353
YDL085C-A	chrIV:302463-302670	466.511	135.365	-1.78505	5e-05	0.000267353
YDL114W	chrIV:255603-256530	1.08711	8.76509	3.01127	0.00775	0.02429
YDL129W	chrIV:230850-234455	48.0917	14.0809	-1.77205	0.00245	0.00902558
YDL157C	chrIV:172429-174629	536.755	232.601	-1.20641	5e-05	0.000267353
YDL183C	chrIV:130870-131833	16.8946	32.7786	0.956187	0.0009	0.00372174
YDL206W	chrIV:90175-92464	12.9433	27.9107	1.10862	5e-05	0.000267353
YDL233W	chrIV:36796-38173	28.0895	41.4273	0.560551	0.01675	0.0461772
YDL241W	chrIV:20634-21006	163.182	20.9173	-2.96372	5e-05	0.000267353
YDL242W	chrIV:18958-19312	0	3.0579	inf	0.01095	0.0323568
YDR018C	chrIV:482669-483860	4.5806	17.903	1.9666	5e-05	0.000267353
YDR034C-D	chrIV:514042-519356	1.31615	13.6844	3.37814	5e-05	0.000267353
YDR034W-B	chrIV:521313-521469	0	219.454	inf	5e-05	0.000267353
YDR061W	chrIV:574163-575783	20.5252	43.9502	1.09847	5e-05	0.000267353
YDR098C-B	chrIV:645857-651126	0.881629	3.30484	1.90634	0.0002	0.000962737
YDR119W-A	chrIV:690789-693261	6.81945	145.393	4.41416	0.00185	0.00700529
YDR132C	chrIV:718698-720303	16.8056	27.3634	0.703303	0.0117	0.034073
YDR161W	chrIV:778984-784324	144.353	55.467	-1.3799	0.00235	0.0086956
YDR170W-A	chrIV:802963-804517	42.1942	19.5516	-1.10976	0.00025	0.00118294
YDR210C-D	chrIV:878658-883927	1.16778	12.8237	3.45697	5e-05	0.000267353
YDR210W-B	chrIV:872111-877425	0.474393	4.02041	3.08319	0.00015	0.000739114
YDR261W-B	chrIV:981461-986775	1.14629	9.12823	2.99336	5e-05	0.000267353
YDR307W	chrIV:1075732-1078678	20.0931	39.113	0.960946	0.00345	0.0121426
YDR391C	chrIV:1257357-1258056	78.1143	145.444	0.896809	5e-05	0.000267353
YDR476C	chrIV:1410452-1411127	110.894	161.709	0.544214	0.00905	0.0276231
YDR506C	chrIV:1459727-1461554	5.58245	18.6874	1.74309	5e-05	0.000267353
YDR541C	chrIV:1519663-1520698	58.7605	31.1986	-0.913366	0.0004	0.00180634
YEF1	chrV:75943-77431	4.6924	20.3546	2.11696	5e-05	0.000267353
YEL007W	chrV:141891-143892	48.8503	83.9291	0.780804	0.00025	0.00118294
YEL009C-A	chrV:135870-138543	7.47677	14.792	0.984332	0.01465	0.0412247
YEL010W	chrV:135870-138543	2.93243	8.52524	1.53964	0.0054	0.0180072
YEL020C	chrV:118616-120299	25.4076	39.9091	0.651457	0.0024	0.00885815
YEL043W	chrV:70477-73348	31.0832	52.0656	0.744197	0.00045	0.00201191
YEL073C	chrV:6540-8205	5.43587	51.1664	3.23462	5e-05	0.000267353
YER079W	chrV:318919-319552	37.4448	144.879	1.95201	5e-05	0.000267353
YER156C	chrV:483324-484341	188.581	92.4606	-1.02827	5e-05	0.000267353
YER158C	chrV:488724-490846	18.9579	62.8531	1.72919	5e-05	0.000267353
YER163C	chrV:503083-503782	103.762	147.188	0.504392	0.01495	0.0419476
YER186C	chrV:559453-562850	115.736	42.6795	-1.43922	5e-05	0.000267353
YER188W	chrV:568039-568759	14.4539	31.9241	1.14319	0.0007	0.00297691
YET2	chrXIII:350380-350863	32.1052	86.569	1.43104	5e-05	0.000267353
YFL019C	chrVI:99825-100958	1.54392	8.10002	2.39132	0.00215	0.00804218
YFL034W	chrVI:65476-68698	13.6197	20.796	0.610613	0.00585	0.0192008
YFL052W	chrVI:28198-32602	1.34088	7.13286	2.4113	5e-05	0.000267353
YFL054C	chrVI:20846-22787	5.86219	20.3475	1.79534	5e-05	0.000267353
YFR016C	chrVI:177041-180743	14.0994	36.9643	1.39049	5e-05	0.000267353
YFR017C	chrVI:182273-182861	6.68372	75.1871	3.49176	5e-05	0.000267353
YGL034C	chrVII:433213-435036	12.1287	4.93565	-1.29712	0.00095	0.00389267
YGL036W	chrVII:428600-431330	25.4419	58.7909	1.20839	5e-05	0.000267353
YGL039W	chrVII:423960-425007	188.32	60.8192	-1.63059	5e-05	0.000267353
YGL088W	chrVII:345835-346230	343.567	47.3994	-2.85765	5e-05	0.000267353
YGL101W	chrVII:312028-313025	126.85	64.0511	-0.985832	5e-05	0.000267353
YGL117W	chrVII:288511-289309	36.0519	79.4578	1.14011	5e-05	0.000267353
YGL138C	chrVII:248493-249531	0	3.75773	inf	5e-05	0.000267353
YGP1	chrXIV:335101-339391	29.3831	1411.59	5.5862	5e-05	0.000267353
YGR001C	chrVII:497132-498034	310.474	120.789	-1.36198	5e-05	0.000267353
YGR035C	chrVII:557071-557422	388.038	59.0271	-2.71675	5e-05	0.000267353
YGR079W	chrVII:640719-641832	203.217	54.9085	-1.88792	5e-05	0.000267353
YGR111W	chrVII:715726-717074	51.4843	95.4906	0.891225	5e-05	0.000267353
YGR122W	chrVII:733934-735143	53.8308	34.9108	-0.624756	0.0072	0.0228607
YGR125W	chrVII:742324-745435	16.7883	29.4418	0.810411	0.0003	0.00140699
YGR127W	chrVII:746797-747736	21.0068	65.8871	1.64914	5e-05	0.000267353
YGR130C	chrVII:751393-753844	29.5013	83.0102	1.49251	5e-05	0.000267353
YGR146C-A	chrVII:785275-785437	38.7601	0	-inf	0.00655	0.0210603
YGR149W	chrVII:789030-790329	33.3461	62.3933	0.903874	0.00025	0.00118294
YGR161C-D	chrVII:817746-823015	0.796269	3.61667	2.18333	5e-05	0.000267353
YGR161W-C	chrVII:809809-811520	12.5839	33.8101	1.42587	0.0005	0.00220506
YGR235C	chrVII:961359-962061	89.5797	128.681	0.522551	0.0147	0.0413256
YGR237C	chrVII:963297-965655	15.9201	43.1052	1.43701	5e-05	0.000267353
YGR250C	chrVII:991175-993521	26.5813	66.872	1.33099	5e-05	0.000267353
YGR283C	chrVII:1059014-1060040	105.496	28.0384	-1.91171	5e-05	0.000267353
YHB1	chrVII:959830-961342	598.814	310.119	-0.949288	0.0001	0.000510402
YHK8	chrVIII:204606-206151	16.6271	8.88415	-0.904235	0.003	0.0107598
YHL012W	chrVIII:78935-80417	1.62845	4.53479	1.47753	0.01705	0.0468274
YHL026C	chrVIII:53218-54166	53.5647	29.8805	-0.842078	0.0014	0.00549368
YHP1	chrIV:1361119-1362181	31.8213	100.257	1.65564	5e-05	0.000267353
YHR020W	chrVIII:143995-146062	233.004	118.501	-0.975461	5e-05	0.000267353
YHR033W	chrVIII:175547-176819	8.50344	29.5866	1.79882	5e-05	0.000267353
YHR140W	chrVIII:380453-381394	11.9871	74.3498	2.63285	5e-05	0.000267353
YHR182W	chrVIII:468218-470576	13.6101	21.0574	0.629647	0.00905	0.0276231
YHR214C-B	chrVIII:543963-549346	2.74856	4.97973	0.857393	0.0039	0.0135791
YIA6	chrIX:343873-345431	18.3554	29.5255	0.685758	0.00555	0.0184232
YIH1	chrIII:223328-224963	194.681	71.4853	-1.44539	5e-05	0.000267353
YIL001W	chrIX:353939-355481	18.0736	29.2749	0.695781	0.00485	0.0163789
YIL014C-A	chrIX:325211-325526	39.7436	192.602	2.27683	5e-05	0.000267353
YIL024C	chrIX:308601-309171	17.542	49.0447	1.48328	5e-05	0.000267353
YIL046W-A	chrIX:268308-268473	27.8152	0	-inf	0.01515	0.042346
YIL055C	chrIX:252041-253925	13.3144	30.2698	1.18489	5e-05	0.000267353
YIL059C	chrIX:246391-247892	65.7013	33.8474	-0.956878	0.0056	0.0185575
YIL096C	chrIX:182116-183127	82.634	22.3476	-1.88662	5e-05	0.000267353
YIL108W	chrIX:160886-162977	34.0594	75.9708	1.15739	5e-05	0.000267353
YIL168W	chrIX:29031-29415	10.1354	32.9294	1.69998	0.00315	0.011222
YIP3	chrXIV:545267-545909	372.766	254.738	-0.549255	0.009	0.0275136
YIR014W	chrIX:381085-381814	8.58527	24.7773	1.52908	0.0004	0.00180634
YIR018C-A	chrIX:385563-386840	54.9391	14.9958	-1.87327	5e-05	0.000267353
YJL016W	chrX:405587-407426	27.8464	99.071	1.83097	5e-05	0.000267353
YJL028W	chrX:391310-391646	0	3.72473	inf	0.0098	0.0295112
YJL045W	chrX:356023-359797	1.6893	15.1428	3.16413	0.01235	0.0356107
YJL047C-A	chrX:349043-349233	278.254	0	-inf	0.00225	0.00837867
YJL068C	chrX:313015-313915	85.5825	143.665	0.747317	0.0006	0.00259511
YJL070C	chrX:307894-310696	10.5347	29.3518	1.4783	5e-05	0.000267353
YJL127C-B	chrX:181550-181709	529.808	210.067	-1.33462	0.01515	0.042346
YJL132W	chrX:161913-164166	9.54682	21.8361	1.19362	5e-05	0.000267353
YJL133C-A	chrX:159622-159847	284.197	1571.35	2.46704	5e-05	0.000267353
YJL144W	chrX:146358-146673	12.9513	157.568	3.6048	5e-05	0.000267353
YJL163C	chrX:111585-113468	7.49979	39.85	2.40966	5e-05	0.000267353
YJL181W	chrX:85434-88612	16.9796	32.2761	0.92666	0.009	0.0275136
YJL218W	chrX:21972-22563	35.1328	12.9763	-1.43694	0.0005	0.00220506
YJR008W	chrX:452429-453446	19.6772	74.3065	1.91697	5e-05	0.000267353
YJR027W	chrX:472759-478028	2.35885	8.88867	1.91388	5e-05	0.000267353
YJR039W	chrX:503644-507372	8.21394	19.7413	1.26507	5e-05	0.000267353
YJR054W	chrX:536055-537549	79.4975	45.1513	-0.816141	0.00015	0.000739114
YJR085C	chrX:585119-585437	802.674	514.953	-0.640374	0.00205	0.00770763
YJR096W	chrX:609772-612088	62.0507	266.866	2.10459	5e-05	0.000267353
YJR098C	chrX:612366-615275	9.41856	18.5556	0.978276	0.0022	0.00821868
YJR111C	chrX:635854-636706	70.3231	36.473	-0.94717	0.0001	0.000510402
YJR112W-A	chrX:637789-638168	196.213	72.8439	-1.42954	5e-05	0.000267353
YJR116W	chrX:640792-641794	74.4071	46.2584	-0.685726	0.0095	0.0288158
YJU2	chrXI:262276-263113	16.0252	26.5939	0.730752	0.00885	0.0271403
YKL033W-A	chrXI:374504-375215	447.601	157.598	-1.50596	5e-05	0.000267353
YKL151C	chrXI:164883-168845	29.0032	225.197	2.9569	5e-05	0.000267353
YKL162C	chrXI:147629-148838	11.933	27.8727	1.22389	5e-05	0.000267353
YKR011C	chrXI:461618-462709	44.223	215.306	2.28352	5e-05	0.000267353
YKR015C	chrXI:466293-469077	7.89056	17.3173	1.13402	5e-05	0.000267353
YKR018C	chrXI:473722-475900	55.0556	87.267	0.664548	0.0011	0.00444184
[truncated: 150 more rows]

## Sheet: T0_G2
gene	locus	value_1	value_2	log2(fold_change)	p_value	q_value
HXK1,YFR052C-A	chrVI:252477-255514	14.2361	103.535	2.86249	0.0002	0.0252348
APC4,YDR118W-A	chrIV:685881-687996	12.7791	57.6636	2.17387	0.0001	0.01451
CLB6	chrVII:705247-706639	10.184	32.5623	1.6769	0.0001	0.01451
WSC4	chrVIII:48762-50580	4.83388	15.2792	1.66032	0.0001	0.01451
GSY1	chrVI:174264-176471	6.46845	20.3487	1.65344	0.0001	0.01451
HXT4	chrVIII:287080-288811	8.83917	24.1953	1.45275	5e-05	0.00829143
TSL1	chrXIII:70623-73920	13.7311	32.9267	1.26181	5e-05	0.00829143
GSP2	chrXV:681443-682106	70.0432	155.416	1.14982	5e-05	0.00829143
GAD1	chrXIII:770800-772558	11.8721	25.2007	1.0859	0.00035	0.0423208
GCV2	chrXIII:637499-640604	39.6185	84.0882	1.08573	5e-05	0.00829143
YHR097C	chrVIII:297384-298609	76.5251	37.3253	-1.03578	0.0002	0.0252348
YMR291W	chrXIII:852629-854390	48.2592	23.5303	-1.03628	0.00015	0.0202465
SLT2	chrVIII:168889-170344	111.434	52.9038	-1.07475	0.00015	0.0202465
PRB1	chrV:39793-42120	92.7172	43.403	-1.09504	5e-05	0.00829143
SOK2	chrXIII:303235-305593	42.8027	19.7176	-1.11822	0.00015	0.0202465
PDE2	chrXV:1013240-1014821	115.262	52.9819	-1.12134	5e-05	0.00829143
MID2	chrXII:790668-791806	112.424	50.7303	-1.14803	5e-05	0.00829143
VHR1	chrIX:249990-251913	63.1393	28.2983	-1.15782	5e-05	0.00829143
YOL014W	chrXV:299692-300067	246.055	110.038	-1.16098	5e-05	0.00829143
HXT1	chrVIII:290912-292625	377.899	167.939	-1.17007	5e-05	0.00829143
ISU1	chrXVI:296948-298569	324.995	143.119	-1.18321	0.0002	0.0252348
OLE1	chrVII:398627-400160	336.631	148.162	-1.18399	5e-05	0.00829143
RTS3	chrVII:808628-809420	158.523	69.0113	-1.19979	5e-05	0.00829143
DBP2	chrXIV:413638-416281	336.064	144.167	-1.221	5e-05	0.00829143
NOG2	chrXIV:721119-723112	161.918	69.1576	-1.22731	5e-05	0.00829143
NSR1	chrVII:806411-807684	770.065	315.412	-1.28774	5e-05	0.00829143
ECL1	chrVII:784222-784858	166.631	66.8993	-1.31659	5e-05	0.00829143
PHO89	chrII:796797-798522	151.315	58.1206	-1.38043	5e-05	0.00829143
YOR052C	chrXV:426771-427224	284.199	106.383	-1.41763	5e-05	0.00829143
RAD16	chrII:467247-469620	30.3425	11.1369	-1.44599	5e-05	0.00829143
LCL1,LGE1,SUR1	chrXVI:451121-455000	141.544	51.3857	-1.46181	5e-05	0.00829143
ZRT1	chrVII:20977-22108	209.203	70.4354	-1.57053	5e-05	0.00829143
YJL171C	chrX:99703-100894	98.1469	32.9056	-1.57661	5e-05	0.00829143
HXT2	chrXIII:288078-289704	410.886	136.074	-1.59435	5e-05	0.00829143
PRM10,YJL107C	chrX:217623-220034	48.867	15.3808	-1.66773	5e-05	0.00829143
PFK27	chrXV:65620-69029	205.283	61.2507	-1.74481	5e-05	0.00829143
SNR17B	chrXVI:281055-281517	183.341	53.4893	-1.77721	5e-05	0.00829143
HXT3	chrIV:1162956-1164660	762.928	211.958	-1.84777	5e-05	0.00829143
YLR194C	chrXII:540707-543304	271.588	74.7669	-1.86095	0.0001	0.01451
MIG2	chrVII:95857-97006	178.394	48.338	-1.88384	5e-05	0.00829143
DIA1	chrXIII:904824-905973	118.958	31.745	-1.90586	5e-05	0.00829143
TYE7	chrXV:976556-978155	210.989	55.3807	-1.92971	5e-05	0.00829143
RCR1	chrII:242698-246667	161.01	41.8234	-1.94477	0.00025	0.0308723
STP4	chrIV:366629-369032	24.8012	5.9448	-2.06071	5e-05	0.00829143
CMK2	chrXV:292425-296210	167.464	37.9055	-2.14337	5e-05	0.00829143
YBR238C	chrII:695106-697302	65.8053	14.7395	-2.15851	5e-05	0.00829143
YOR338W	chrXV:956897-957989	63.4908	3.75743	-4.07873	5e-05	0.00829143
PRM7	chrIV:381984-384081	63.7657	1.74567	-5.19093	5e-05	0.00829143

## Sheet: T0_G4
gene	locus	value_1	value_2	log2(fold_change)	p_value	q_value
SNR41	chrXVI:719147-719242	0	2013.5	inf	0.0102	0.0485212
-	chrIII:30851-31174	10.539	0	-inf	5e-05	0.000560348
SNR13	chrIV:1402918-1403042	132.28	0	-inf	0.0078	0.0393326
SNR80	chrV:52149-52320	34.3243	0	-inf	0.00505	0.0278664
YOL085W-A	chrXV:161578-162014	10.5869	0	-inf	0.00595	0.0318322
HXK1,YFR052C-A	chrVI:252060-255514	15.4871	1222.97	6.30317	5e-05	0.000560348
HSP12,YFL013W-A	chrVI:106414-111876	7.38066	359.958	5.60793	5e-05	0.000560348
TDH1	chrX:338270-339269	46.9691	2135.97	5.50704	5e-05	0.000560348
HXT7	chrIV:1154215-1155928	0.778056	35.2114	5.50003	0.00105	0.00779962
GPH1	chrXVI:861305-868327	2.23407	77.8993	5.12386	5e-05	0.000560348
HXT4	chrVIII:287080-288811	9.33242	267.969	4.84367	5e-05	0.000560348
HSP26	chrII:382029-382674	25.4397	652.363	4.68052	5e-05	0.000560348
SOL4	chrVII:985971-987358	4.31675	70.2363	4.0242	0.0001	0.00103096
INH1	chrIV:135178-135436	30.885	368.364	3.57615	5e-05	0.000560348
YGP1	chrXIV:335101-339391	26.0631	308.435	3.56488	5e-05	0.000560348
FMP16	chrIV:588026-588456	9.90119	102.876	3.37717	0.00245	0.0156164
WSC4	chrVIII:48762-50580	5.15068	50.4679	3.29253	5e-05	0.000560348
GSY1	chrVI:174264-176471	6.82182	65.0724	3.25382	5e-05	0.000560348
STF1	chrIV:229170-229431	93.0586	886.764	3.25234	5e-05	0.000560348
TSL1	chrXIII:70623-73920	14.594	128.085	3.13366	5e-05	0.000560348
PGM2	chrXIII:475896-477606	21.1434	172.285	3.02652	5e-05	0.000560348
XBP1	chrIX:175306-177726	2.24919	18.2969	3.02412	5e-05	0.000560348
RTC3	chrVIII:280819-281155	27.7501	222.998	3.00647	5e-05	0.000560348
GAD1	chrXIII:770800-772558	12.6048	100.757	2.99883	5e-05	0.000560348
GPG1	chrVII:280771-281217	8.12219	63.6267	2.96969	0.00165	0.0113004
YLR149C	chrXII:434593-439823	1.97365	15.4385	2.9676	0.00055	0.00461172
CYC7	chrV:79635-79977	12.5486	95.4129	2.92666	5e-05	0.000560348
GLC3	chrV:131771-135262	5.33845	37.6005	2.81626	5e-05	0.000560348
GCV2	chrXIII:637499-640604	42.4938	295.951	2.80004	5e-05	0.000560348
YNR034W-A	chrXIV:692560-692857	23.0964	156.828	2.76344	5e-05	0.000560348
GPM2	chrIV:413952-417198	10.1722	69.0063	2.76209	0.00325	0.019554
GLK1,YCL042W	chrIII:48652-52340	83.3855	522.793	2.64837	5e-05	0.000560348
GAC1	chrXV:667833-670540	0.936364	5.74532	2.61724	0.01	0.0478448
GSY2	chrXII:660715-665322	19.5191	112.683	2.52931	5e-05	0.000560348
APC4,YDR118W-A	chrIV:685881-687900	13.8257	77.8835	2.49396	5e-05	0.000560348
YFR017C	chrVI:182273-182861	6.18331	34.384	2.47529	5e-05	0.000560348
YRO2	chrII:342527-347301	13.4877	74.5582	2.46672	5e-05	0.000560348
MSN4	chrXI:323130-325120	11.9179	63.0585	2.40356	5e-05	0.000560348
RTC2	chrII:536574-537465	3.89847	19.6102	2.33062	5e-05	0.000560348
GSP2	chrXV:678871-682187	74.6406	373.337	2.32245	5e-05	0.000560348
YLR312C	chrXII:757636-758833	1.52855	7.46936	2.28882	0.0019	0.012712
CRC1	chrXV:513294-514278	1.35153	6.59938	2.28774	0.00535	0.0292709
SDH1	chrXI:169206-171129	15.26	73.3125	2.2643	5e-05	0.000560348
DAS2,GCV1,YDR018C	chrIV:482596-486579	113.018	537.545	2.24984	5e-05	0.000560348
ENO1	chrVII:999576-1004084	357.381	1687.91	2.2397	5e-05	0.000560348
GTO3,HOR7	chrXIII:772789-775879	1160.08	5421.43	2.22445	0.00065	0.00528205
ISF1	chrXIII:429923-431487	3.10357	14.0741	2.18104	0.0066	0.0347324
HPA2,OPT2,YPR195C	chrXVI:921005-933324	10.0065	44.9854	2.16852	0.0017	0.0115744
RGI1	chrV:291702-292563	53.678	239.327	2.15658	5e-05	0.000560348
BDH2	chrI:31064-34701	5.55349	24.7428	2.15554	0.0008	0.0062469
STF2	chrVII:508109-508364	173.582	770.903	2.15093	5e-05	0.000560348
SRX1	chrXI:278280-278664	7.66401	34.0054	2.14959	0.00055	0.00461172
ADE17	chrXIII:507501-509280	325.818	1421.17	2.12494	5e-05	0.000560348
YHR140W	chrVIII:380453-381295	11.8808	51.304	2.11044	5e-05	0.000560348
YBR285W	chrII:773804-774514	6.08949	25.9471	2.09118	0.00875	0.0429276
ICS3,PRY1,PRY3	chrX:289617-295061	85.4406	362.372	2.08448	5e-05	0.000560348
RPM2	chrXIII:87071-90731	8.33748	35.2799	2.08117	5e-05	0.000560348
SHM2	chrXII:257991-259401	568.039	2400.65	2.07936	5e-05	0.000560348
UGX2	chrIV:158063-158735	6.88082	28.7912	2.06498	5e-05	0.000560348
AIM17	chrVIII:64459-65859	25.5193	102.815	2.01039	5e-05	0.000560348
RIP1	chrV:106952-111107	37.9567	152.89	2.01007	5e-05	0.000560348
SSE2	chrII:568743-576037	13.6335	54.7737	2.00632	5e-05	0.000560348
NDI1	chrXIII:26929-30285	20.3692	81.7221	2.00434	5e-05	0.000560348
PRX1	chrII:100319-101347	61.5268	244.103	1.98821	5e-05	0.000560348
TPS2	chrIV:593892-596583	26.8071	105.477	1.97623	5e-05	0.000560348
SDH2	chrXII:53130-53931	50.5009	198.287	1.97321	5e-05	0.000560348
QCR10	chrVIII:107825-108122	98.1435	384.963	1.97175	5e-05	0.000560348
YPS6	chrIX:430497-432111	5.86457	22.954	1.96865	5e-05	0.000560348
QCR2	chrXVI:919380-920487	60.6897	236.524	1.96246	5e-05	0.000560348
USV1	chrXVI:114667-116624	6.63911	25.6565	1.95026	5e-05	0.000560348
ARO10	chrIV:1229975-1236254	26.1034	100.38	1.94316	5e-05	0.000560348
NDE2	chrIV:303210-304848	1.04741	3.88809	1.89223	0.0048	0.0266902
YMR090W	chrXIII:449244-451438	39.383	144.182	1.87225	5e-05	0.000560348
COR1	chrII:134142-135516	73.01	260.173	1.83331	5e-05	0.000560348
FMP48	chrVII:593576-594705	2.41455	8.59112	1.83109	0.00215	0.0141077
HOR2	chrV:273939-281153	31.0401	110.016	1.82551	0.0002	0.00193133
PST2	chrIV:503465-504747	213.038	754.495	1.8244	5e-05	0.000560348
GDB1	chrXVI:902043-906654	4.93615	17.4057	1.8181	5e-05	0.000560348
TFS1	chrXII:513161-513988	75.8138	267.218	1.81748	5e-05	0.000560348
LAP4	chrXI:246137-247682	34.0611	119.676	1.81294	5e-05	0.000560348
CWP2	chrXI:259252-259531	8278.98	28988.5	1.80796	5e-05	0.000560348
FMP33	chrX:116609-119437	10.9018	37.9505	1.79955	0.0002	0.00193133
ATG33	chrXII:840320-840914	50.1458	168.485	1.74842	5e-05	0.000560348
LSC2	chrVII:978035-979319	66.3419	221.607	1.74001	5e-05	0.000560348
YOR289W	chrXV:852004-860425	15.9983	53.0397	1.72915	0.0009	0.00686132
GTT1	chrIX:416038-424888	78.4873	258.807	1.72134	0.00045	0.00390314
HSP42	chrIV:806620-807748	24.688	80.9664	1.71351	5e-05	0.000560348
YBR139W	chrII:515663-517190	15.7305	51.4335	1.70915	5e-05	0.000560348
YNL200C	chrXIV:263712-264453	36.3686	118.062	1.69878	5e-05	0.000560348
YPR010C-A	chrXVI:582372-582734	213.49	688.137	1.68852	5e-05	0.000560348
BNA1	chrX:471137-471671	108.645	350.125	1.68825	5e-05	0.000560348
AIM1,GCV3,PTA1,SPC72,YAL045C	chrI:54941-61088	891.201	2853.41	1.67887	5e-05	0.000560348
AGP1	chrIII:76017-77919	37.0136	118.261	1.67584	5e-05	0.000560348
COX5B,HOS4,HPM1	chrIX:151565-157342	178.252	566.159	1.66729	5e-05	0.000560348
AMS1	chrVII:210415-213667	3.75008	11.82	1.65623	5e-05	0.000560348
HSP30	chrIII:156108-157107	12.4359	38.5114	1.63078	5e-05	0.000560348
SPS4	chrXV:901857-902874	5.87433	18.1765	1.62958	5e-05	0.000560348
IMD2	chrVIII:554395-555967	19.7788	60.6166	1.61576	5e-05	0.000560348
AFG2,COX8,VPS33	chrXII:907949-914911	114.148	349.061	1.61257	0.0094	0.0455001
ATP19,AVO1	chrXV:181648-186751	443.948	1357.31	1.61228	0.01	0.0478448
YEL073C	chrV:6523-7868	5.844	17.3951	1.57365	0.0004	0.00353832
PBI2	chrXIV:605383-605611	179.021	530.746	1.56789	5e-05	0.000560348
MSC1	chrXIII:15134-16676	31.62	93.185	1.55926	5e-05	0.000560348
ADE1	chrI:169252-171703	353.196	1036.1	1.55262	5e-05	0.000560348
GSM1	chrX:229024-230881	3.82368	11.2048	1.55109	0.0002	0.00193133
SDS24	chrII:651414-652998	22.7315	66.5519	1.54978	5e-05	0.000560348
YLR345W	chrXII:820510-822040	17.933	52.4894	1.54941	5e-05	0.000560348
YIL014C-A	chrIX:324451-325526	35.2249	102.6	1.54237	0.00115	0.0083393
SPI1	chrV:468369-468816	63.3735	182.369	1.52491	5e-05	0.000560348
UIP4	chrXVI:194511-195648	5.62566	16.1121	1.51805	5e-05	0.000560348
ECM4	chrXI:582282-583395	11.4684	32.7812	1.5152	5e-05	0.000560348
MTD1	chrXI:589948-592655	181.67	512.864	1.49725	5e-05	0.000560348
EMI2	chrIV:1474847-1478357	39.4104	110.664	1.48953	5e-05	0.000560348
POR1	chrXIV:516962-518886	579.35	1608.46	1.47318	5e-05	0.000560348
BNA4	chrII:39144-40527	27.832	77.2102	1.47205	5e-05	0.000560348
MDH1	chrXI:279122-280127	122.145	337.191	1.46497	5e-05	0.000560348
GOR1	chrXIV:121117-122170	18.7259	51.5577	1.46115	5e-05	0.000560348
QCR9	chrVII:859062-859476	316.119	869.95	1.46046	5e-05	0.000560348
TPS1	chrII:488904-490392	90.5916	247.845	1.45199	5e-05	0.000560348
PHR1	chrXV:1066787-1070353	5.22775	14.278	1.44953	5e-05	0.000560348
HSP31	chrIV:1498031-1502759	39.2405	106.973	1.44683	0.00305	0.0185822
XKS1	chrVII:885991-887875	13.5377	36.6734	1.43775	5e-05	0.000560348
TMA17	chrIV:264511-264964	48.9293	132.384	1.43596	5e-05	0.000560348
CMC4	chrXIII:652593-652887	38.0358	102.799	1.43439	0.00945	0.0457039
CWP1	chrXI:261131-261851	203.71	549.005	1.4303	5e-05	0.000560348
ADE2	chrXV:560782-566216	168.66	453.777	1.42786	5e-05	0.000560348
DDR48,YMR173W-A	chrXIII:608658-611255	131.2	349.493	1.41349	5e-05	0.000560348
TPK1	chrX:109965-111159	18.6497	49.344	1.40372	5e-05	0.000560348
UGP1	chrXI:369364-371390	165.784	435.173	1.39228	5e-05	0.000560348
ALD4	chrXV:1036750-1044003	44.8521	117.149	1.3851	0.0001	0.00103096
GIP2	chrV:262051-263698	4.29463	11.2001	1.3829	0.0003	0.00275905
MCR1	chrXI:164650-168872	109.256	284.845	1.38246	5e-05	0.000560348
CYB2	chrXIII:165532-168481	2.97234	7.67879	1.36928	0.0079	0.0397332
SOD2	chrVIII:122888-123590	224.048	576.526	1.36358	5e-05	0.000560348
ATP1	chrII:36988-38690	138.27	354.642	1.35887	5e-05	0.000560348
YIL014C-A	chrIX:324451-325526	11.0838	28.3403	1.3544	0.0005	0.00426029
LSP1	chrXVI:548430-551667	252.913	642.044	1.34403	5e-05	0.000560348
PET9	chrII:163040-163997	316.797	803.752	1.34319	5e-05	0.000560348
PDR12	chrXVI:445841-450377	24.8658	62.9067	1.33905	5e-05	0.000560348
YDR286C	chrIV:1032404-1039699	51.516	129.826	1.33349	0.00835	0.0414211
COX17	chrXII:131204-131414	177.511	445.147	1.32637	5e-05	0.000560348
CBP4	chrVII:845892-846405	50.7517	127.228	1.32589	5e-05	0.000560348
PNC1	chrVII:427296-427947	333.821	832.218	1.31789	5e-05	0.000560348
SNA4,UBP1,YDL124W	chrIV:239820-251378	159.175	396.56	1.31693	5e-05	0.000560348
YJR008W	chrX:452429-453446	17.6233	43.8763	1.31595	5e-05	0.000560348
SDH3	chrXI:179666-180263	192.017	477.424	1.31404	5e-05	0.000560348
ARA1	chrII:537875-544507	123.714	307.327	1.31277	5e-05	0.000560348
VPS73	chrVII:308712-310173	14.0915	34.9885	1.31205	5e-05	0.000560348
CIT1	chrXIV:629621-631061	90.6781	224.609	1.30859	5e-05	0.000560348
SDH4	chrIV:817949-818495	90.1969	222.175	1.30055	5e-05	0.000560348
AIM18	chrVIII:493869-497280	31.7265	78.1382	1.30034	0.00015	0.00148058
YSC84	chrVIII:136880-138455	27.535	67.7739	1.29946	5e-05	0.000560348
DIA3,YDL022C-A	chrIV:408198-410056	3.93352	9.64989	1.29469	0.00405	0.0233257
MBB1	chrX:59855-60182	26.2624	64.2597	1.29092	0.0012	0.00860495
CEM1,HOR2	chrV:273939-281153	100.553	245.382	1.28707	5e-05	0.000560348
YMR315W	chrXIII:902799-903849	83.5845	203.264	1.28205	5e-05	0.000560348
COX20	chrIV:924784-926941	23.904	58.1216	1.28182	0.00705	0.0365038
OM45	chrIX:93618-96725	20.9868	50.9628	1.27996	5e-05	0.000560348
HSP78	chrIV:971807-974243	28.0225	67.9638	1.27818	5e-05	0.000560348
APA2,QCR7	chrIV:1494062-1497991	241.194	584.865	1.27791	5e-05	0.000560348
ATP3	chrII:315574-316510	169.906	409.475	1.26904	5e-05	0.000560348
PSK1	chrI:120224-124295	8.13871	19.5466	1.26405	5e-05	0.000560348
ATG34	chrXV:165713-166952	11.8652	28.4347	1.26091	5e-05	0.000560348
ATP7	chrXI:407464-407989	279.637	667.813	1.25589	5e-05	0.000560348
PST1	chrIV:563036-565640	53.8563	128.475	1.25431	5e-05	0.000560348
TPO4	chrXV:832720-841165	21.1154	50.3562	1.25388	0.00115	0.0083393
BNA5	chrXII:605757-607177	39.6725	92.9958	1.22903	5e-05	0.000560348
YPC1	chrII:596114-597065	21.2553	49.5198	1.22018	5e-05	0.000560348
YBR056W	chrII:347807-350557	38.0762	88.3114	1.21371	5e-05	0.000560348
MPM1	chrX:314083-314872	38.6457	89.2081	1.20687	5e-05	0.000560348
YOR020W-A	chrXV:371684-371957	158.364	363.308	1.19795	5e-05	0.000560348
AGP2	chrII:499651-501442	10.9443	25.0721	1.19591	5e-05	0.000560348
RFS1	chrII:338719-339352	217.991	498.28	1.19269	5e-05	0.000560348
NTH1	chrIV:450219-452475	30.4526	69.4352	1.1891	5e-05	0.000560348
BNA6,CNN1	chrVI:241997-245480	123.282	280.12	1.18408	5e-05	0.000560348
ACN9	chrIV:1470016-1470418	95.7216	217.194	1.18207	5e-05	0.000560348
GID8	chrXIII:535952-540444	26.9453	60.8127	1.17434	0.00015	0.00148058
GLN1	chrXVI:642207-643320	1020.05	2301.3	1.1738	5e-05	0.000560348
COX15,YER140W	chrV:451523-455098	52.2175	117.323	1.16788	5e-05	0.000560348
YBR230W-A	chrII:680361-680562	104.727	234.8	1.1648	0.00345	0.020544
YDR133C,YDR134C	chrIV:720961-721481	2761.27	6182.49	1.16286	5e-05	0.000560348
COX12	chrXII:223996-225226	242.326	542.297	1.16213	5e-05	0.000560348
YBR053C	chrII:339674-340751	46.1218	103.188	1.16175	5e-05	0.000560348
-	chrXIII:480852-483416	38.1485	85.2661	1.16034	5e-05	0.000560348
DAN4	chrX:712254-715740	2.51204	5.61428	1.16024	0.0008	0.0062469
PEP4	chrXVI:259713-260931	233.125	519.747	1.1567	5e-05	0.000560348
FAA1	chrXV:909342-911445	52.7324	117.25	1.15283	5e-05	0.000560348
EHT1	chrII:583540-589200	50.001	110.95	1.14987	5e-05	0.000560348
YGR205W	chrVII:909212-910085	31.0117	68.6272	1.14597	5e-05	0.000560348
PUT2	chrVIII:181976-183704	36.6478	80.9406	1.14314	5e-05	0.000560348
MHP1	chrX:361248-365445	17.8064	39.3182	1.1428	5e-05	0.000560348
URA10	chrXIII:806717-808138	14.7025	32.4613	1.14266	0.0013	0.00921934
CYC1	chrX:525995-529683	124.987	275.779	1.14174	0.00095	0.00718577
SCS7	chrXIII:809622-810777	113.623	250.311	1.13946	5e-05	0.000560348
MET6	chrV:339863-342167	95.2535	209.442	1.1367	5e-05	0.000560348
UGA2	chrII:247009-248503	16.4186	36.0927	1.13637	5e-05	0.000560348
SMF1	chrXV:89691-91419	35.2037	77.2055	1.13298	5e-05	0.000560348
CLB6	chrVII:705246-706639	11.0733	24.2562	1.13127	0.00015	0.00148058
TUF1	chrXV:684029-685343	108.931	238.115	1.12824	5e-05	0.000560348
ATP2	chrX:647606-649142	327.181	714.915	1.12768	5e-05	0.000560348
YER158C	chrV:488723-490840	17.8518	38.9529	1.12567	5e-05	0.000560348
YMR210W	chrXIII:687465-688865	33.1142	72.2077	1.1247	5e-05	0.000560348
YJL068C	chrX:313015-313915	76.4922	166.177	1.11933	5e-05	0.000560348
COX5A	chrXIV:531724-532186	115.069	249.852	1.11857	5e-05	0.000560348
YPL014W	chrXVI:527428-529403	20.7627	45.0029	1.11602	0.0039	0.0226419
JHD2	chrX:644303-646490	7.86323	17.0432	1.116	5e-05	0.000560348
YMR031C	chrXIII:332211-335035	17.4638	37.8215	1.11484	5e-05	0.000560348
ADE4,DYN3	chrXIII:861636-867397	187.424	405.788	1.11442	5e-05	0.000560348
BDH1	chrI:35154-36303	155.387	336.038	1.11276	5e-05	0.000560348
PET191	chrX:496523-497188	65.6963	142.016	1.11217	5e-05	0.000560348
GAL7	chrII:274426-275527	6.12109	13.1296	1.10096	0.0042	0.0239045
ADE13	chrXII:844281-845730	470.177	1007.99	1.1002	5e-05	0.000560348
CDC11,MIR1	chrX:575264-578302	209.781	449.23	1.09857	5e-05	0.000560348
YBR241C	chrII:702588-704055	15.3995	32.7947	1.09058	5e-05	0.000560348
HUA2,RDL1,RDL2	chrXV:848426-851882	641.494	1365.07	1.08947	5e-05	0.000560348
YOL047C	chrXV:241562-242799	4.86714	10.3455	1.08785	0.00565	0.0305089
TPO1	chrXII:84535-86564	22.4924	47.6802	1.08396	5e-05	0.000560348
HER1	chrXV:762824-766565	16.1028	34.1175	1.08321	5e-05	0.000560348
AGX1	chrVI:76830-77988	10.956	23.2041	1.08265	0.0001	0.00103096
YEF1	chrV:75943-77431	4.30614	9.08665	1.07735	0.00265	0.0165811
GLG1	chrXI:552769-554620	17.813	37.4852	1.0734	5e-05	0.000560348
TGL2	chrIV:567722-568703	15.8334	33.3159	1.07324	5e-05	0.000560348
SHC1	chrV:351697-353236	3.41776	7.18913	1.07277	0.00725	0.0372068
MYO3	chrXI:196348-200167	9.40098	19.7081	1.06791	5e-05	0.000560348
CLB1	chrVII:703635-705051	66.6683	138.763	1.05755	5e-05	0.000560348
KGD2	chrIV:753674-755066	58.2789	121.028	1.05429	5e-05	0.000560348
YBL029C-A	chrII:164487-164772	81.5313	169.059	1.0521	0.0008	0.0062469
-	chrVII:316787-319754	46.9748	97.3018	1.05058	0.0013	0.00921934
EMP46	chrXII:287915-289250	7.05905	14.6157	1.04997	0.00035	0.00318352
YMR085W	chrXIII:437490-438789	5.29187	10.944	1.04829	0.00385	0.0224868
RPI1	chrIX:136140-138041	22.0297	45.5087	1.04669	5e-05	0.000560348
COX13	chrVII:144345-145571	247.809	511.627	1.04586	5e-05	0.000560348
NCE102	chrXVI:829917-830439	476.892	982.498	1.04279	5e-05	0.000560348
GAT1	chrVI:95513-97601	23.0957	47.4936	1.04011	5e-05	0.000560348
QCR6	chrVI:224325-224769	109.98	225.793	1.03776	5e-05	0.000560348
PHM7	chrXV:162355-165331	2.31404	4.74232	1.03518	0.00225	0.0145985
YER188W	chrV:568039-568759	12.7563	26.124	1.03417	0.00185	0.0124494
COX6	chrVIII:209704-210151	210.231	430.162	1.0329	5e-05	0.000560348
WTM1	chrXV:770799-772113	326.612	667.826	1.03189	5e-05	0.000560348
VID30	chrVII:69586-73158	7.70397	15.7485	1.03154	0.00105	0.00779962
ODC1	chrXVI:298570-299503	24.4538	49.8676	1.02804	5e-05	0.000560348
YCL057C-A	chrIII:24031-24325	315.07	640.683	1.02394	5e-05	0.000560348
YLR177W	chrXII:511053-512940	21.4428	43.6011	1.02387	5e-05	0.000560348
GND2	chrVII:1004623-1006102	5.02503	10.2034	1.02184	0.0015	0.0104209
TPS3	chrXIII:790204-793369	26.8703	54.4897	1.01997	5e-05	0.000560348
COQ9,MSS51,YLR202C	chrXII:548884-552050	82.9594	168.189	1.01961	0.0007	0.0055865
YFL054C	chrVI:20846-22787	5.42853	11.004	1.01939	0.00055	0.00461172
ATG14	chrII:493073-494133	9.86061	19.9857	1.01922	0.00315	0.0190314
AIM31	chrXIII:216434-216914	80.6319	162.329	1.00949	5e-05	0.000560348
YIR016W	chrIX:382627-383425	36.149	72.7196	1.00839	5e-05	0.000560348
FAA2	chrV:182542-187022	7.87966	15.7881	1.00263	0.00435	0.0246132
PYK2	chrXV:981633-986462	11.1968	22.4214	1.00178	0.0031	0.0188275
COQ5	chrXIII:50030-50954	188.311	376.67	1.00019	5e-05	0.000560348
YDL086W	chrIV:301164-302328	141.47	282.876	0.999669	5e-05	0.000560348
GPT2	chrXI:567515-571001	16.8981	33.7539	0.998191	0.0002	0.00193133
HSP104	chrXII:88622-91349	93.9939	187.61	0.997098	5e-05	0.000560348
YJL163C	chrX:111585-113468	6.69441	13.3398	0.994708	0.00185	0.0124494
YCR061W	chrIII:225431-227809	9.15253	18.2352	0.994486	5e-05	0.000560348
CMC1	chrXI:185956-186292	124.226	247.126	0.992273	5e-05	0.000560348
FRE7	chrXV:36344-44786	26.1159	51.8551	0.989554	0.0023	0.0148564
SCO1	chrII:310564-311452	33.7497	67.0083	0.989466	5e-05	0.000560348
DAL3	chrIX:415029-415617	13.6255	26.943	0.983606	0.00375	0.022036
YKL091C	chrXI:269622-273340	35.774	70.6638	0.982061	0.0001	0.00103096
ATP5	chrIV:1058175-1058814	256.082	505.438	0.980928	5e-05	0.000560348
MEF2	chrX:231300-233760	4.28514	8.44587	0.978902	0.00115	0.0083393
MNP1	chrVII:375049-375671	154.328	302.094	0.968995	5e-05	0.000560348
RMR1	chrVII:31867-32939	13.8195	27.016	0.967105	0.00235	0.0151456
TVP15	chrIV:654842-658083	189.644	370.732	0.96708	0.0009	0.00686132
RAD55,SED1	chrIV:598405-602935	1357.99	2654.64	0.967041	5e-05	0.000560348
YGR207C	chrVII:910252-911670	119.039	232.572	0.966242	5e-05	0.000560348
ATP16	chrIV:443028-443511	354.698	692.903	0.966061	5e-05	0.000560348
GRE3,KIC1,SBE22,TRR2,YPT35	chrVIII:316353-328108	120.485	234.875	0.963035	0.00085	0.00654037
CYR1	chrX:425156-431237	7.39441	14.351	0.956647	5e-05	0.000560348
ATP14,YLR294C	chrXII:721700-722373	327.999	635.036	0.953149	5e-05	0.000560348
MAM33	chrIX:230271-231104	89.6956	173.348	0.95056	5e-05	0.000560348
PET117	chrV:271767-272091	72.1059	138.443	0.941099	0.0006	0.00493807
ATP20	chrXVI:599869-600217	249.084	478.134	0.940783	5e-05	0.000560348
OM14	chrII:679548-680050	152.869	291.4	0.930703	5e-05	0.000560348
YMR196W	chrXIII:655075-658342	13.3951	25.5255	0.93023	5e-05	0.000560348
FMP10	chrV:552524-553259	45.2862	86.1176	0.927237	5e-05	0.000560348
SYP1	chrIII:173825-176438	21.0776	39.9622	0.922923	5e-05	0.000560348
YHR033W	chrVIII:175547-176819	7.84951	14.8807	0.922771	0.001	0.00749547
YPR098C	chrXVI:728946-729528	158.209	299.818	0.922252	5e-05	0.000560348
AIM41	chrXV:746724-747282	106.053	200.855	0.92137	5e-05	0.000560348
GRX1	chrIII:58975-65638	387.099	730.498	0.916178	0.0069	0.0358552
MSA2	chrXI:583652-584744	23.7454	44.7768	0.915101	5e-05	0.000560348
UBP15	chrXIII:874986-878679	7.98973	15.0624	0.914728	5e-05	0.000560348
YPK9	chrXV:861174-865593	10.5324	19.8362	0.913298	5e-05	0.000560348
ALT1	chrXII:315902-320343	118.863	223.86	0.913296	5e-05	0.000560348
GAS5	chrXV:265281-274378	105.134	197.957	0.912958	0.00195	0.0130165
SSA1	chrI:139502-141431	204.816	384.984	0.910473	5e-05	0.000560348
PTK2	chrX:545786-548243	32.2851	60.6207	0.908944	5e-05	0.000560348
YDR089W	chrIV:621945-625998	26.072	48.9362	0.908399	5e-05	0.000560348
YNL305C	chrXIV:58144-60107	43.6902	81.9041	0.906627	0.0023	0.0148564
URA2	chrX:165597-173150	32.9603	61.7116	0.904813	5e-05	0.000560348
YGR111W	chrVII:715827-717030	46.4253	86.9135	0.904668	5e-05	0.000560348
NTE1	chrXIII:153218-158258	11.6141	21.7366	0.904249	5e-05	0.000560348
LSC1	chrXV:593056-594046	146.645	274.405	0.903973	5e-05	0.000560348
YLR280C,YLR281C	chrXII:704308-704960	20.0031	37.4284	0.903912	0.00855	0.0421247
GAP1	chrXI:515062-516871	15.0697	28.1802	0.903033	5e-05	0.000560348
MRH1	chrIV:506171-512769	524.35	980.194	0.902536	5e-05	0.000560348
RTK1	chrIV:405146-408171	27.1221	50.5378	0.897893	0.0003	0.00275905
UPS2	chrXII:499577-500270	52.5968	97.9187	0.896608	0.00015	0.00148058
HYR1,YIR036W-A	chrIX:416038-424888	319.466	594.474	0.895951	0.0003	0.00275905
YPL191C	chrXVI:183596-184679	11.9406	22.2193	0.895934	0.00185	0.0124494
QCR8	chrX:106433-106718	390.784	727.168	0.895918	5e-05	0.000560348
ROM1	chrVII:627805-634122	6.22131	11.5574	0.893528	0.0048	0.0266902
REG2	chrII:337182-338338	9.49522	17.6295	0.892722	0.0028	0.017314
TUL1	chrXI:371828-374105	16.5436	30.6967	0.891813	5e-05	0.000560348
GRX2	chrIV:1470499-1471448	561.642	1039.97	0.888814	5e-05	0.000560348
AVT7	chrIX:197930-199403	76.2267	141.115	0.888504	5e-05	0.000560348
MSF1	chrXVI:657492-658938	14.3704	26.5257	0.88429	0.0008	0.0062469
AIM45	chrXVI:564006-565041	190.374	350.938	0.882374	5e-05	0.000560348
MDG1	chrXIV:308956-310057	44.6939	82.3634	0.881925	5e-05	0.000560348
MRF1	chrVII:234716-235958	17.8915	32.9276	0.880019	5e-05	0.000560348
PMC1	chrVII:485920-489442	14.2146	26.0892	0.876081	5e-05	0.000560348
YOX1	chrXIII:221405-222563	36.1669	66.3341	0.875082	5e-05	0.000560348
TMT1	chrV:539463-540363	20.9212	38.3301	0.873513	0.0003	0.00275905
SKN1	chrVII:775192-777508	22.8115	41.6126	0.867258	5e-05	0.000560348
QDR2	chrIX:132087-136108	32.292	58.871	0.866381	5e-05	0.000560348
YNL115C	chrXIV:410118-412053	16.8952	30.7739	0.865094	5e-05	0.000560348
YDL199C	chrIV:101289-103353	5.99375	10.9094	0.864046	0.00345	0.020544
COX4,TPN1,YGL185C,YGL188C	chrVII:149342-154427	115.231	209.662	0.863538	0.00065	0.00528205
PLB1	chrXIII:280589-282584	31.1968	56.7563	0.863381	5e-05	0.000560348
BBC1	chrX:398936-402410	19.5264	35.4321	0.859627	5e-05	0.000560348
COA3	chrX:316722-316980	291.258	528.505	0.859622	0.00015	0.00148058
MEF1	chrXII:271629-273915	21.725	39.4082	0.859141	5e-05	0.000560348
MRPL24	chrXIII:650035-650812	37.016	67.1112	0.858403	5e-05	0.000560348
MRP21	chrII:48824-49358	90.7177	164.456	0.858247	5e-05	0.000560348
MUP3	chrVIII:26240-27881	16.9253	30.6577	0.85707	0.00025	0.00235528
FUR4	chrII:281442-283344	19.0113	34.2653	0.849889	5e-05	0.000560348
HAL1	chrXVI:565257-566794	9.39184	16.9204	0.849283	0.0062	0.0329265
NTH2	chrII:238475-241283	14.5458	26.1983	0.848866	5e-05	0.000560348
ADR1	chrIV:895034-899006	2.60717	4.69401	0.848335	0.00565	0.0305089
YNL058C	chrXIV:515762-516735	34.9171	62.8286	0.847486	0.0001	0.00103096
LPD1	chrVI:101627-103127	144.546	259.702	0.845327	5e-05	0.000560348
CPR3	chrXIII:110978-115367	322.259	578.952	0.845225	0.0001	0.00103096
YLR460C	chrXII:1059756-1060887	8.70387	15.5987	0.8417	0.00545	0.02965
MEP2	chrXIV:357452-358952	21.8601	39.1752	0.841639	5e-05	0.000560348
VPS8	chrI:143706-147531	11.8941	21.2813	0.839343	5e-05	0.000560348
MRPS17	chrXIII:636290-637004	79.4867	142.166	0.83879	5e-05	0.000560348
ATP4	chrXVI:408009-408744	257.879	460.411	0.836229	5e-05	0.000560348
YGR127W	chrVII:746797-747736	19.3642	34.5008	0.833239	0.00085	0.00654037
UBX6	chrX:347446-348637	31.1529	55.3552	0.829355	5e-05	0.000560348
YCP4	chrIII:118619-120631	211.695	375.393	0.826413	5e-05	0.000560348
AGC1	chrXVI:600648-603357	16.2287	28.7599	0.825515	5e-05	0.000560348
UBI4	chrXII:64061-65207	104.247	184.513	0.823716	5e-05	0.000560348
COX14	chrXIII:14540-14753	312.22	551.296	0.820263	0.00075	0.00592838
MMS2	chrVII:346405-346904	164.549	290.413	0.819586	0.0001	0.00103096
CHC1	chrVII:102542-107504	20.6078	36.291	0.81642	5e-05	0.000560348
ETR1,YBR027C	chrII:292650-294356	77.6074	136.398	0.813552	5e-05	0.000560348
KIN1	chrIV:694699-699689	16.0521	28.2029	0.81308	0.0002	0.00193133
PFK26	chrIX:163277-165761	12.4926	21.8827	0.808721	0.00015	0.00148058
YGR250C	chrVII:991175-993521	24.7952	43.424	0.808431	5e-05	0.000560348
ARO9	chrVIII:375708-377907	77.5997	135.524	0.80443	5e-05	0.000560348
ARG4	chrVIII:138621-141402	50.0328	87.2932	0.802995	0.0004	0.00353832
MRPL49	chrX:246489-246975	174.792	304.671	0.80161	5e-05	0.000560348
MRPL8	chrX:315758-316475	102.848	178.515	0.79554	5e-05	0.000560348
SUR7	chrXIII:170401-171310	128.769	223.314	0.794284	5e-05	0.000560348
TCB1	chrXV:483218-486779	27.5706	47.7434	0.792169	5e-05	0.000560348
RTC6	chrXVI:199094-199376	170.435	294.822	0.790624	0.00065	0.00528205
MYO5	chrXIII:486586-490246	27.4778	47.5299	0.790567	5e-05	0.000560348
MDM35	chrXI:339181-339442	286.147	494.547	0.789353	0.0001	0.00103096
ATG2	chrXIV:191323-196102	4.14372	7.1602	0.789073	0.0006	0.00493807
DGR2	chrXI:214141-216700	10.2129	17.6415	0.788578	0.0004	0.00353832
OSH2	chrIV:417662-421514	12.369	21.3642	0.788462	5e-05	0.000560348
ECM30	chrXII:1007420-1011245	18.5645	32.0635	0.788386	5e-05	0.000560348
FMP40	chrXVI:130161-132228	6.31667	10.9089	0.78827	0.0017	0.0115744
AIM10	chrV:330575-332368	12.1304	20.9213	0.786345	0.0004	0.00353832
YSA1	chrII:461177-461873	267.263	460.605	0.785268	5e-05	0.000560348
YJR096W	chrX:609772-612088	56.0459	96.5089	0.784053	0.00025	0.00235528
GIP1,ZTA1	chrII:327303-331573	30.3065	52.1476	0.782972	0.0012	0.00860495
GOS1	chrVIII:38814-39535	55.723	95.6745	0.77986	5e-05	0.000560348
ARF2	chrIV:215962-217164	513.509	881.28	0.779213	5e-05	0.000560348
MBA1	chrII:599122-599959	57.2388	98.045	0.776452	5e-05	0.000560348
ADY3	chrIV:26402-28775	6.57232	11.2521	0.775718	0.0039	0.0226419
HSP60	chrXII:660715-665322	234.05	400.355	0.774466	5e-05	0.000560348
TPK2	chrXVI:166255-167398	35.6271	60.9056	0.773598	5e-05	0.000560348
HFD1	chrXIII:490393-491992	47.8065	81.6855	0.772874	5e-05	0.000560348
CCP1,PAM17	chrXI:559572-567402	210.34	359.366	0.772733	0.00535	0.0292709
MRPL16	chrII:146186-146885	87.9854	150.272	0.772242	5e-05	0.000560348
YJL055W	chrX:333356-334094	166.099	283.015	0.768841	5e-05	0.000560348
AIM7	chrIV:578662-579112	249.46	424.901	0.768318	5e-05	0.000560348
DOT6	chrV:333175-335188	46.4543	78.9183	0.764548	5e-05	0.000560348
MRPL23	chrXV:611998-612490	204.409	346.631	0.761944	5e-05	0.000560348
YNL143C	chrXIV:356175-357186	19.6942	33.3956	0.761888	0.00665	0.0349321
-	chrXIV:726277-726709	45.7941	77.4793	0.758649	0.0077	0.03893
DNM1	chrXII:147889-150163	22.2522	37.639	0.758279	5e-05	0.000560348
MRPS5	chrII:721389-722313	34.0281	57.4791	0.756309	0.00025	0.00235528
MRPL35	chrIV:1110563-1112296	54.2466	91.628	0.756257	0.00075	0.00592838
RGC1	chrXVI:754876-758128	18.3116	30.8861	0.754197	5e-05	0.000560348
TGL4	chrXI:605632-608365	32.0525	53.9395	0.750905	5e-05	0.000560348
ACP1,MST1,SDS22	chrXI:75788-80625	585.452	984.322	0.749579	0.00775	0.0391145
RIB4	chrXV:54594-55104	271.047	454.971	0.747232	5e-05	0.000560348
MHR1	chrIV:1055211-1055892	66.1216	110.981	0.747121	0.0001	0.00103096
TIM11	chrIV:1110563-1112296	274.366	460.274	0.746392	0.007	0.0363098
MDH2	chrXV:81786-82920	32.974	55.302	0.746001	0.0003	0.00275905
ECM21	chrII:24945-28299	12.3951	20.7763	0.745171	0.0001	0.00103096
PDE1	chrVII:35652-36762	46.5498	77.9852	0.744427	5e-05	0.000560348
YIL077C	chrIX:214990-215953	32.2916	54.0661	0.743564	0.00025	0.00235528
ADE5%2C7	chrVII:56481-58890	299.367	501.03	0.742985	5e-05	0.000560348
ACH1	chrII:194121-195702	22.5965	37.7467	0.740254	0.0001	0.00103096
YOR352W	chrXV:997212-998244	23.61	39.4373	0.740162	0.00155	0.0107168
PPE1	chrVIII:248438-249641	23.4451	39.0407	0.735694	0.00105	0.00779962
IML2	chrX:281184-283380	24.1279	40.1756	0.735617	5e-05	0.000560348
HIS4	chrIII:65933-68333	142.994	237.554	0.732299	5e-05	0.000560348
YGR149W	chrVII:789030-790329	31.1566	51.5182	0.725547	0.00045	0.00390314
CAP2	chrIX:289225-290089	151.713	250.71	0.72467	5e-05	0.000560348
FDC1	chrIV:1512093-1513605	37.2954	61.6162	0.724311	0.0001	0.00103096
YHP1	chrIV:1361119-1362181	30.9006	51.0259	0.723594	0.00055	0.00461172
YDR061W	chrIV:574163-575783	19.2703	31.8139	0.723276	0.00065	0.00528205
DLD2	chrIV:139461-141820	45.6679	75.3464	0.722358	0.00095	0.00718577
RSM19	chrXIV:695051-695327	383.145	631.686	0.721317	5e-05	0.000560348
VNX1	chrXIV:34695-37422	18.5168	30.5276	0.72128	5e-05	0.000560348
ABP1,FIG2	chrIII:262896-272936	75.0141	123.408	0.718198	0.00425	0.024118
PCL8	chrXVI:136749-138228	16.9912	27.9337	0.717223	0.0009	0.00686132
YOR152C	chrXV:617517-618288	45.9084	75.4622	0.716997	0.002	0.0132283
RAD4	chrV:500623-502894	7.41695	12.18	0.715622	0.00215	0.0141077
ECM3	chrXV:495126-496968	28.5958	46.8831	0.713264	0.00025	0.00235528
YBR204C	chrII:631985-633433	39.9374	65.4631	0.712942	5e-05	0.000560348
YGR130C	chrVII:750372-753844	27.9462	45.7192	0.71015	0.0004	0.00353832
IMD3	chrXII:1002255-1007193	235.035	384.49	0.710071	0.0002	0.00193133
ADE3	chrVII:905933-908774	145.672	238.193	0.709408	5e-05	0.000560348
AIM24	chrX:578859-581616	53.5501	87.5117	0.708588	5e-05	0.000560348
INO1,SNA3	chrX:134201-136912	539.773	881.353	0.707367	0.0005	0.00426029
ROD1	chrXV:364368-366882	15.0687	24.5726	0.7055	0.0006	0.00493807
HPF1	chrXV:28252-33809	12.9725	21.1279	0.703701	5e-05	0.000560348
AIP1	chrXIII:451631-453479	64.2425	104.53	0.702321	5e-05	0.000560348
SEF1	chrII:96302-100307	7.65564	12.4446	0.700923	0.00075	0.00592838
PGM3	chrXIII:822712-826938	15.8896	25.7892	0.698682	0.00105	0.00779962
AIM23	chrX:161913-165382	22.0023	35.7021	0.698352	0.0049	0.0271161
ATG26	chrXII:530796-534393	13.4591	21.8261	0.697473	0.0003	0.00275905
CDC6	chrX:69240-70879	18.3623	29.7726	0.697242	0.0011	0.00809835
MRPL13	chrXI:450422-451217	103.721	168.058	0.696252	5e-05	0.000560348
AYR1,KGD1,SIM1	chrIX:122399-129912	180.41	292.125	0.695305	0.002	0.0132283
BNA3	chrX:323385-324720	48.2951	78.1991	0.695276	5e-05	0.000560348
CCC2,MSW1	chrIV:1003787-1008766	22.4929	36.4196	0.695246	0.008	0.0400622
COQ4	chrIV:858074-859205	45.5656	73.7713	0.695113	0.0001	0.00103096
FSH3	chrXV:844991-845792	42.701	69.0128	0.692595	0.00075	0.00592838
YLR257W	chrXII:658825-659791	332.345	537.115	0.69255	5e-05	0.000560348
PIG2	chrIX:271160-272777	14.3477	23.1741	0.6917	0.00275	0.0170777
PGC1	chrXVI:162631-163597	80.2112	129.527	0.691378	5e-05	0.000560348
YLR152C	chrXII:442957-444688	17.454	28.171	0.690656	0.00095	0.00718577
CHS2	chrII:311897-314789	15.498	24.9913	0.689341	0.00015	0.00148058
MAL11	chrVII:1073962-1075925	7.97068	12.843	0.688209	0.0074	0.0378092
YNK1	chrXI:314378-317427	535.013	859.53	0.683973	0.00695	0.0360827
YDL206W	chrIV:90175-92464	11.9336	19.1422	0.681726	0.00225	0.0145985
BCY1	chrIX:290418-291669	76.9591	123.02	0.676733	5e-05	0.000560348
ADK2	chrV:525973-526651	24.0836	38.4307	0.67421	0.0071	0.0366971
VRP1	chrXII:802652-805203	20.6337	32.8793	0.672177	0.0002	0.00193133
GRX5	chrXVI:444578-445031	214.87	342.317	0.671864	0.00015	0.00148058
FMP27	chrXII:1043997-1051884	4.76657	7.58834	0.670832	0.00115	0.0083393
MRPL1	chrIV:682723-683581	74.9166	119.138	0.669273	0.00015	0.00148058
MZM1	chrIV:1436216-1436588	96.3055	153.138	0.669138	0.00255	0.0160944
APE2	chrXI:153214-158452	41.225	65.5496	0.669068	0.0039	0.0226419
GDH2	chrIV:70639-73918	43.253	68.7211	0.667955	5e-05	0.000560348
ATG29	chrXVI:237280-239205	17.6415	27.9965	0.666274	0.00215	0.0141077
VID28	chrIX:318199-320965	11.321	17.9646	0.666147	0.0011	0.00809835
RFX1	chrXII:507796-510232	7.99248	12.6768	0.665472	0.006	0.0320701
RME1,YGR045C	chrVII:582575-584568	65.7365	104.204	0.664648	0.0003	0.00275905
ADE6	chrVII:611888-615965	111.991	177.44	0.663951	5e-05	0.000560348
MRPL17	chrXIV:169891-172312	77.9847	123.496	0.663203	0.0016	0.0110231
MRPL11	chrIV:98474-99224	73.4235	116.123	0.661346	0.0004	0.00353832
SCW4	chrVII:1048797-1049958	393.858	622.701	0.660862	5e-05	0.000560348
TPO3	chrXVI:837908-839777	19.844	31.3679	0.660587	0.0012	0.00860495
MRPS18	chrXIV:58144-60107	160.609	253.799	0.660132	0.0007	0.0055865
ISU2	chrXV:761391-762461	112.54	177.72	0.65917	0.00045	0.00390314
YMR31	chrVI:248522-248894	121.484	191.841	0.65915	0.0029	0.0178751
ICY1	chrXIII:654033-654417	226.706	358.002	0.659144	0.0002	0.00193133
SLA2	chrXIV:188050-190957	50.3394	79.4528	0.658409	5e-05	0.000560348
RSM27	chrVII:922174-922507	218.28	344.464	0.658173	0.00035	0.00318352
MRP8	chrXI:178514-179174	205.592	323.965	0.656055	0.0001	0.00103096
ECM18	chrIV:700147-702848	7.69501	12.1197	0.655364	0.00875	0.0429276
COS1	chrXIV:8329-9475	29.7704	46.8796	0.655085	0.0023	0.0148564
GGA1	chrIV:1190012-1191893	17.273	27.1801	0.654034	0.0008	0.0062469
YGL036W	chrVII:428600-431330	24.6642	38.7809	0.652926	0.0004	0.00353832
TGL5	chrXV:474507-479249	25.2018	39.6144	0.652495	0.00305	0.0185822
MSB2	chrVII:516942-522088	36.6269	57.4873	0.65034	0.00015	0.00148058
YJR085C	chrX:583692-585492	695.324	1086.49	0.643924	0.0007	0.0055865
ALD3	chrXIII:599351-600872	11.106	17.3488	0.643494	0.008	0.0400622
YGR237C	chrVII:963297-965655	14.9013	23.2754	0.643369	0.001	0.00749547
VID24	chrII:450880-451969	127.967	199.602	0.641357	5e-05	0.000560348
STP4	chrIV:366738-368394	27.5569	42.9587	0.640535	0.0017	0.0115744
FCJ1	chrXI:469716-471339	33.9156	52.856	0.640117	0.0004	0.00353832
ACE2	chrXII:404509-406822	15.2762	23.7851	0.638768	0.00105	0.00779962
PET111	chrXIII:779628-782031	10.9022	16.9709	0.638434	0.00545	0.02965
SCO2	chrII:289444-290350	31.686	49.2968	0.637651	0.00295	0.0181063
NCA2	chrXVI:835562-837413	16.4647	25.6083	0.637237	0.0027	0.0168213
PIL1	chrVII:649597-650617	291.628	453.402	0.636664	5e-05	0.000560348
CAT5	chrXV:559029-559731	68.4952	106.38	0.63515	0.0006	0.00493807
YLR001C	chrXII:151082-153977	15.3023	23.7515	0.634272	0.00275	0.0170777
PUF3	chrXII:122074-124714	7.57506	11.7528	0.633673	0.0082	0.0408519
MRPL38	chrXI:130633-131068	132.345	205.326	0.633607	0.00135	0.0095389
NPR1	chrXIV:293136-295509	17.9806	27.8918	0.633401	0.00165	0.0113004
MRP10	chrIV:372247-372535	276.475	428.692	0.632793	0.0016	0.0110231
CKI1	chrXII:408444-410193	13.2321	20.517	0.632773	0.00395	0.0228634
GUT2,IMP2'	chrIX:51560-56379	32.5501	50.3729	0.629985	0.00915	0.0445505
SRV2	chrXIV:366740-368321	126.361	195.224	0.627573	0.00015	0.00148058
ECM19	chrXII:903065-903404	107.687	166.227	0.626314	0.0051	0.0281155
UBC5	chrIV:569233-569770	81.4401	125.146	0.619799	0.0069	0.0358552
ATG15,CPR4	chrIII:236810-240672	109.855	168.802	0.61974	0.00405	0.0233257
VPS13	chrXII:54210-63645	4.05825	6.23346	0.619175	0.001	0.00749547
YLR049C	chrXII:243885-245172	48.5089	74.4806	0.618617	0.00065	0.00528205
MDH3	chrIV:315356-316388	120.596	184.996	0.61731	0.00015	0.00148058
POM33	chrXII:97996-98836	105.501	161.659	0.615692	0.00085	0.00654037
DSD1	chrVII:129882-131272	45.5899	69.8213	0.614952	0.0011	0.00809835
MSI1	chrII:610613-611882	32.4704	49.712	0.614468	0.00115	0.0083393
PGK1	chrIII:137745-139049	5092.97	7788.99	0.612928	0.00025	0.00235528
TFC3	chrI:147553-151184	12.8032	19.5467	0.61042	0.00075	0.00592838
COX18	chrVII:616278-617445	34.8632	53.1512	0.608398	0.00385	0.0224868
MRP49	chrXI:133720-134134	138.294	210.586	0.60667	0.0015	0.0104209
ADH5	chrII:533761-534817	51.617	78.5718	0.606166	0.00085	0.00654037
HKR1	chrIV:1306266-1311675	10.193	15.4632	0.601255	0.00115	0.0083393
ALG12	chrXIV:678798-680454	42.6305	64.6452	0.600657	0.001	0.00749547
MSC6	chrXV:1001146-1003225	34.2195	51.8468	0.599436	0.00045	0.00390314
GID7	chrIII:52644-54882	26.9703	40.8614	0.599369	0.00095	0.00718577
PIR1	chrXI:141500-143177	330.779	500.833	0.598464	5e-05	0.000560348
RML2	chrV:59548-60851	56.4751	85.4682	0.597773	0.0006	0.00493807
MRPL6	chrVIII:391866-393415	86.0762	129.934	0.594091	0.0013	0.00921934
GPB2	chrI:39258-41901	26.0463	39.2596	0.59197	0.00045	0.00390314
COQ1	chrII:242675-244293	55.7913	84.06	0.591381	0.0004	0.00353832
TSA1	chrXIII:220137-220728	2823.25	4253.73	0.591369	5e-05	0.000560348
NCR1	chrXVI:544630-548143	12.3863	18.6558	0.590885	0.00225	0.0145985
DSF2	chrII:248805-251016	18.5997	28.0129	0.590813	0.0024	0.0153653
YME2	chrXIII:870072-872625	25.3819	38.2017	0.58984	0.0009	0.00686132
TCB3	chrXIII:124729-129367	36.4097	54.7485	0.588498	0.00025	0.00235528
YFR016C	chrVI:177041-180743	13.1907	19.7961	0.585699	0.0005	0.00426029
AIM2,GEM1	chrI:51723-54913	85.1534	127.791	0.585656	0.0052	0.0285852
EDE1	chrII:126124-132200	32.4505	48.6868	0.585289	0.0001	0.00103096
AGA1	chrXIV:703698-705876	72.9108	109.249	0.583413	0.00055	0.00461172
MSO1	chrXIV:713022-713655	53.5615	80.192	0.582263	0.0047	0.0263364
UBP7	chrIX:48090-51306	11.9775	17.9292	0.581981	0.00265	0.0165811
DLD1	chrIV:145825-147589	50.4375	75.4431	0.580892	0.0006	0.00493807
ATG4	chrXIV:227369-228854	15.1186	22.6115	0.580732	0.0086	0.0422992
GPD1	chrIV:411760-413000	218.723	326.216	0.576727	0.00035	0.00318352
NHX1	chrIV:1367372-1369386	44.6934	66.6558	0.576669	0.00065	0.00528205
CPR5,HNT2,RSC3,YDR306C	chrIV:1068596-1075320	524.85	781.918	0.575113	0.00485	0.0269424
YKR011C	chrXI:461618-462709	40.8758	60.8539	0.5741	0.0067	0.035131
GIP4	chrI:84668-87031	20.0633	29.8682	0.574053	0.0025	0.0158306
ADE8,TRS120	chrIV:1279123-1289121	295.042	438.807	0.572664	0.00725	0.0372068
AIM39	chrXV:230084-231272	24.5297	36.4662	0.572031	0.00605	0.0323076
JIP4	chrIV:1406058-1410094	18.707	27.7972	0.571356	0.00425	0.024118
CUP9	chrXVI:213041-213962	108.245	160.82	0.571155	0.0005	0.00426029
CTT1	chrVII:654633-656322	16.5973	24.6528	0.570804	0.0075	0.0381854
YKL069W	chrXI:307284-307827	99.4679	147.723	0.570588	0.0024	0.0153653
GLO2	chrIV:1009009-1009834	85.0044	126.204	0.570144	0.00085	0.00654037
DAP2	chrVIII:164976-168601	35.6725	52.9613	0.570127	0.0041	0.0234505
PDA1	chrV:546816-548079	428.977	636.463	0.569178	0.0001	0.00103096
ALK1	chrVII:454780-457162	26.6485	39.4659	0.566551	0.002	0.0132283
MRPL31	chrXI:185285-185681	201.686	298.318	0.564738	0.00155	0.0107168
HUL5	chrVII:238352-241085	12.6448	18.6898	0.563711	0.0063	0.0334269
FYV12,SER1	chrXV:678871-682187	314.563	464.646	0.562782	0.00115	0.0083393
DAK1	chrXIII:133474-135229	81.0728	119.588	0.560788	0.0004	0.00353832
HMF1	chrV:270736-271126	519.948	766.034	0.559039	0.0007	0.0055865
SCS22	chrII:46564-47180	75.27	110.794	0.557727	0.0074	0.0378092
YJL016W	chrX:405587-407426	25.7392	37.8822	0.557551	0.0041	0.0234505
YEL007W	chrV:141891-143892	47.3703	69.6518	0.556176	0.0014	0.00984417
AZF1	chrXV:534074-536819	10.9402	16.0741	0.555098	0.0068	0.0354628
MRP13	chrVII:647050-648142	80.4	117.949	0.552894	0.00165	0.0113004
FUM1	chrXVI:47335-48802	125.524	184.051	0.552139	0.0004	0.00353832
HO	chrIV:46202-48956	37.8895	55.5442	0.551839	0.0011	0.00809835
MRPS35	chrVII:829115-830153	56.4562	82.7539	0.551694	0.0021	0.0138266
MRPL40	chrXVI:223142-224036	62.6724	91.8019	0.550693	0.0022	0.0143869
UPS1	chrXII:540008-540536	101.907	149.26	0.550572	0.00355	0.0209885
ADP1	chrIII:133723-136873	27.8677	40.7794	0.549246	0.0011	0.00809835
YOR1	chrVII:1052823-1057257	16.766	24.5289	0.548949	0.0019	0.012712
MRPS12	chrXIV:694360-694822	363.429	531.522	0.548457	0.00065	0.00528205
APL3	chrII:147208-150286	11.8011	17.2495	0.547631	0.0076	0.0385253
YVC1	chrXV:487706-489734	23.9147	34.9424	0.547082	0.0033	0.0198137
TIM10	chrVIII:115619-115901	1244.31	1816.63	0.545919	0.0005	0.00426029
GDH1	chrXV:1036750-1044003	179.445	261.855	0.545226	0.00545	0.02965
MSK1	chrXIV:488385-490116	45.7977	66.8096	0.544779	0.00115	0.0083393
MRPL51	chrXVI:729695-730250	177.548	258.821	0.543743	0.0017	0.0115744
YGR021W	chrVII:527631-528504	37.316	54.2715	0.540402	0.00615	0.0326909
SEC7	chrIV:796192-802222	14.4509	21.009	0.539854	0.0014	0.00984417
PET123	chrXV:632163-633120	97.2546	141.263	0.538548	0.0015	0.0104209
MAM3	chrXV:214016-216137	29.5765	42.9538	0.538334	0.002	0.0132283
IKS1	chrX:328117-330121	21.5219	31.251	0.538096	0.00395	0.0228634
KEL2	chrVII:966038-968687	11.6023	16.8369	0.537218	0.00795	0.0399153
YGR235C	chrVII:961359-962061	82.7117	120.014	0.537035	0.00355	0.0209885
AIM44	chrXVI:251969-254674	21.6081	31.2933	0.534283	0.00355	0.0209885
CYT2	chrXI:277058-277968	77.6401	112.275	0.532163	0.00185	0.0124494
SNC1	chrI:87285-87752	240.61	347.611	0.530778	0.00265	0.0165811
UBP2	chrXV:554823-558642	14.3613	20.7438	0.530486	0.00385	0.0224868
BAT2	chrX:705743-706874	429.462	618.04	0.525168	0.0003	0.00275905
PTC6	chrIII:252844-254222	24.5664	35.3159	0.523632	0.00915	0.0445505
PEP8	chrX:335897-337037	45.8865	65.9583	0.523484	0.0053	0.0290522
ARC18	chrXII:859390-862277	282.767	405.618	0.520508	0.0054	0.0295166
DUG1	chrVI:239991-241437	182.278	261.395	0.52009	0.0007	0.0055865
FSH2	chrXIII:715637-716309	84.6124	121.276	0.519356	0.0039	0.0226419
TUS1	chrXII:982893-986817	9.81685	14.0655	0.518832	0.0074	0.0378092
SAG1	chrX:442908-444861	343.728	491.821	0.516868	0.0005	0.00426029
GVP36	chrIX:276524-277505	205.114	293.207	0.515494	0.001	0.00749547
DPM1	chrXVI:900754-901558	196.263	280.234	0.513843	0.0012	0.00860495
RSM26	chrX:618150-620579	139.9	198.859	0.507353	0.00715	0.0368897
MTG2	chrVIII:440376-441933	21.4433	30.4643	0.50659	0.00955	0.0461106
PDB1	chrII:665152-666253	372.367	528.083	0.504038	0.0005	0.00426029
VPS68	chrXV:77461-79834	354.975	502.995	0.502827	0.00675	0.0352338
YMR099C	chrXIII:463933-464827	201.101	284.857	0.502318	0.00145	0.0101465
MSP1	chrVII:542202-543291	42.0455	59.317	0.496496	0.0104	0.0493915
YGL082W	chrVII:355826-356972	63.318	89.3049	0.496123	0.0033	0.0198137
CAP1	chrXI:429301-430108	177.653	250.457	0.495504	0.002	0.0132283
VPS70	chrX:656253-658689	29.3401	41.3108	0.493647	0.00345	0.020544
PTR2	chrXI:615729-617535	75.0569	105.563	0.492042	0.00245	0.0156164
CPS1	chrX:97736-99467	33.7013	47.3334	0.490054	0.0072	0.0370158
MDM34	chrVII:82877-84300	44.5227	62.4127	0.487297	0.0064	0.0338027
YLR290C	chrXII:717144-717978	68.1452	95.5077	0.487005	0.00915	0.0445505
JSN1	chrX:595060-598336	19.1872	26.8808	0.486434	0.00595	0.0318322
MDS3	chrVII:124697-129161	11.0296	15.4248	0.483867	0.0072	0.0370158
YOL087C	chrXV:155286-158637	20.7289	28.9885	0.483836	0.0057	0.0306931
AKL1	chrII:356860-360187	19.4003	27.0945	0.48192	0.00615	0.0326909
ATG19	chrXV:168726-169974	77.959	108.691	0.479451	0.00435	0.0246132
TEC1	chrII:409168-410629	52.223	72.7865	0.478988	0.0039	0.0226419
LAP3	chrXIV:200568-201933	103.954	144.728	0.477402	0.0025	0.0158306
AFG1	chrV:56570-58100	56.9741	79.2308	0.475754	0.00455	0.0256696
SSD1	chrIV:1045639-1049392	33.6614	46.8102	0.475728	0.0028	0.017314
SLA1	chrII:212631-216366	37.9893	52.7578	0.473794	0.00315	0.0190314
ARC19	chrXI:417507-418023	315.521	437.65	0.472043	0.0038	0.0222621
YPT1	chrVI:55365-55986	564.658	782.503	0.470718	0.0018	0.0121836
GZF3	chrX:209921-211577	35.0878	48.5092	0.467291	0.00915	0.0445505
MRPL36	chrII:483969-484503	162.635	224.826	0.467175	0.00675	0.0352338
HIS5	chrIX:142927-144085	170.71	235.751	0.465717	0.0028	0.017314
KEM1	chrVII:174390-180490	34.5737	47.684	0.463831	0.00545	0.02965
ARC35	chrXIV:693018-694047	254.124	350.402	0.463479	0.0028	0.017314
RSM18	chrV:253970-254387	222.628	306.836	0.462835	0.0081	0.0404233
HIS2	chrVI:203742-204750	81.5827	112.387	0.462142	0.0093	0.045167
ADH1	chrXV:159547-160594	7760.38	10686	0.461522	0.01	0.0478448
YLR118C	chrXII:384724-385408	118.996	163.836	0.461336	0.008	0.0400622
TVP23	chrIV:613404-614004	135.87	186.935	0.460305	0.0094	0.0455001
CLN1	chrXIII:662643-664284	84.1577	115.545	0.457293	0.0047	0.0263364
YHR009C	chrVIII:124108-125680	74.1524	101.784	0.456952	0.0041	0.0234505
RVS167	chrIV:1250185-1251634	130.717	179.404	0.456766	0.00335	0.0200516
ADH3	chrXIII:434787-435915	602.14	823.965	0.452484	0.0019	0.012712
MRP51	chrXVI:326627-327662	98.3553	134.275	0.449119	0.00675	0.0352338
CUE5	chrXV:408357-409660	67.7745	92.4692	0.44823	0.00595	0.0318322
YFR006W	chrVI:156144-157752	83.5514	113.969	0.447907	0.00565	0.0305089
MRP20	chrIV:1277645-1278437	73.7962	100.452	0.444894	0.0101	0.0482038
MUP1	chrVII:599416-601141	117.171	159.249	0.442661	0.0052	0.0285852
TPI1	chrIV:555725-556472	7112.58	9619.06	0.435522	0.00775	0.0391145
ARC15	chrIX:243997-244462	371.059	499.913	0.43003	0.00735	0.0376533
WWM1	chrVI:114989-115743	245.143	329.425	0.426324	0.00705	0.0365038
TDH3	chrVII:882811-883810	17414.3	23398.3	0.426132	0.00185	0.0124494
ENT3	chrX:654712-656018	63.1697	84.7765	0.424433	0.00985	0.0473617
LEU4	chrXIV:424894-426808	109.029	146.29	0.424119	0.00675	0.0352338
ERG20	chrX:105013-106072	341.898	458.47	0.423261	0.0046	0.0258761
MDY2	chrXV:108257-108896	175.891	235.848	0.423179	0.01015	0.0484026
CCW14	chrXII:903723-904440	709.53	951.035	0.422636	0.00475	0.0265395
TAL1	chrXII:836349-837357	885.811	1186.01	0.421045	0.0048	0.0266902
RNQ1	chrIII:70149-71367	113.13	151.109	0.417606	0.0084	0.0416335
YMR027W	chrXIII:325876-327289	103.075	137.467	0.415391	0.0085	0.0419497
SSC1	chrX:519637-521602	365.004	486.373	0.414152	0.0055	0.029894
VMA13	chrXVI:643835-645272	257.898	338.105	0.39067	0.0085	0.0419497
VMA3	chrV:100768-101251	1742.85	2276.26	0.385222	0.0083	0.0412084
FKS1	chrXII:809996-815627	74.2863	96.925	0.383772	0.0102	0.0485212
IDH2	chrXV:580158-581359	394.902	514.42	0.381454	0.00985	0.0473617
FCY2	chrV:266511-268113	466.102	357.507	-0.382675	0.0094	0.0455001
YRB1	chrIV:453044-453650	805.014	617.152	-0.383388	0.0097	0.0467958
ERG6	chrXIII:251838-252990	453.725	346.57	-0.388673	0.00925	0.0449618
RPS24B	chrIX:231552-232369	2704.03	2063.93	-0.389716	0.0081	0.0404233
RPS7B	chrXIV:443397-444315	1927.6	1464.95	-0.395952	0.00715	0.0368897
RPP2A	chrXV:254296-254617	9913.51	7520.85	-0.3985	0.0072	0.0370158
RPS10B	chrXIII:732413-733141	6356.85	4805.1	-0.403747	0.00585	0.0314424
RPL40B	chrXI:617995-618750	6245.61	4717.17	-0.404919	0.0065	0.0342996
YRA1	chrIV:1236557-1238004	787.649	594.561	-0.405729	0.0072	0.0370158
ASC1	chrXIII:499455-500688	4617.75	3483.42	-0.406685	0.0077	0.03893
RPL15A	chrXII:201975-202590	6739.92	5061.68	-0.413115	0.00795	0.0399153
NOP12	chrXV:251266-252646	134.487	100.656	-0.418032	0.00845	0.0418098
FPR3	chrXIII:120088-121324	273.07	204.27	-0.418792	0.00555	0.0301093
RPL1A	chrXVI:135789-136443	2081.04	1556.43	-0.419063	0.00525	0.0288054
YNL190W	chrXIV:282394-283009	438.266	327.363	-0.420917	0.00765	0.0387448
RTT10	chrXVI:199494-202536	48.6113	36.2046	-0.425116	0.00865	0.042509
KAP123	chrV:378761-382103	93.4616	69.5945	-0.4254	0.0064	0.0338027
PRS1	chrXI:107315-108599	359.507	267.549	-0.426216	0.00495	0.0273667
RPS10A	chrXV:867097-867852	10082.9	7501.9	-0.426589	0.00475	0.0265395
TAF12	chrIV:746737-748357	71.5397	53.173	-0.42805	0.01	0.0478448
UTP4	chrIV:1114432-1116763	59.9363	44.5314	-0.428607	0.0094	0.0455001
SSP120,SYM1,YEF3,YLR252W	chrXII:636692-642519	1352.76	1004.84	-0.428941	0.00755	0.0383389
SPL2	chrVIII:374653-375100	404.023	299.961	-0.429661	0.01025	0.048719
RAD52	chrXIII:212514-213930	62.6603	46.4776	-0.431018	0.01055	0.0499809
IDI1	chrXVI:327863-328730	325.923	241.231	-0.434114	0.0057	0.0306931
ACB1	chrVII:559730-559994	1792.3	1324.42	-0.43645	0.0067	0.035131
UTP15	chrXIII:454014-455556	109.988	81.2596	-0.436738	0.00785	0.039516
SIS2	chrXI:576434-578123	102.286	75.5459	-0.43718	0.0059	0.0316524
RPL6A	chrXIII:123226-124172	6439.97	4753.84	-0.437961	0.00325	0.019554
KRS1	chrIV:524988-527392	532.366	392.666	-0.439116	0.0041	0.0234505
YAR1	chrXVI:99483-100086	192.165	141.718	-0.439326	0.01005	0.0480443
CBF5	chrXII:506133-507585	439.283	323.868	-0.439744	0.0026	0.0163211
ERP4	chrXV:360460-361084	211.92	156.023	-0.441766	0.00975	0.0469979
ALR1	chrXV:73973-77381	66.2956	48.7578	-0.443281	0.0044	0.0248718
PGA3	chrXIII:20760-21699	312.384	229.361	-0.445699	0.0032	0.0192932
RPL23A	chrII:59821-60739	5233.81	3841.51	-0.446187	0.00295	0.0181063
MAF1	chrIV:456835-458103	111.119	81.3525	-0.449853	0.0099	0.0475627
TIF11	chrXIII:789377-789839	1348.04	986.705	-0.450176	0.00195	0.0130165
RPA14,YDR157W	chrIV:769524-770332	326.375	238.84	-0.450489	0.0085	0.0419497
PHO90	chrX:60843-63489	44.5623	32.5973	-0.451072	0.0083	0.0412084
DBP10	chrIV:394216-397204	40.4863	29.6134	-0.451185	0.0064	0.0338027
TRM2	chrXI:549447-551367	71.8804	52.5568	-0.451722	0.0066	0.0347324
MTR4	chrX:342521-345743	48.6812	35.5648	-0.452916	0.0047	0.0263364
MNN10	chrIV:952799-953981	177.001	129.108	-0.455179	0.00555	0.0301093
RPL14A	chrXI:431905-432720	7614.99	5545.23	-0.457593	0.0025	0.0158306
GCN4	chrV:138917-139763	1394.15	1015.03	-0.457866	0.0021	0.0138266
HRP1	chrXV:87843-89448	218.079	158.614	-0.459333	0.003	0.0183548
RPL2A	chrVI:220506-221418	4212.29	3061.22	-0.460496	0.00305	0.0185822
MTM1	chrVII:1006204-1007305	121.374	88.1902	-0.460773	0.0059	0.0316524
RPS23A	chrVII:726820-730901	5598.05	4064.61	-0.461809	0.0049	0.0271161
RPS2	chrVII:277349-278765	7848.87	5697.58	-0.462136	0.00755	0.0383389
TMA46	chrXV:493432-494470	114.246	82.9055	-0.462601	0.0035	0.0207777
MDE1	chrX:470229-470964	277.744	201.462	-0.463248	0.00425	0.024118
SUA7	chrXVI:710100-711138	136.866	99.2241	-0.464002	0.00525	0.0288054
PDR1	chrVII:469091-472298	25.8091	18.6941	-0.4653	0.00755	0.0383389
TAT1	chrII:376573-378433	188.671	136.611	-0.465796	0.003	0.0183548
LYS4	chrIV:931128-933210	70.8789	51.3078	-0.466177	0.0038	0.0222621
FET4	chrXIII:912879-914538	168.722	122.052	-0.467156	0.00285	0.0175856
RPL37B	chrIV:1450197-1450853	16453	11887.1	-0.468953	0.0016	0.0110231
RPL21B	chrXVI:406635-407539	6719.28	4853.7	-0.469222	0.0018	0.0121836
ASK10	chrVII:678694-682135	24.1401	17.4363	-0.469335	0.00745	0.0379976
RPL26B	chrVII:555811-556672	7956.71	5746.1	-0.46959	0.0018	0.0121836
RAD27	chrXI:224726-225875	110.159	79.5203	-0.470195	0.00415	0.0236664
ARE1	chrIII:211870-213772	71.7232	51.7161	-0.471826	0.00415	0.0236664
PUS7	chrXV:790210-792241	62.81	45.2848	-0.471967	0.0048	0.0266902
RPL14B	chrVIII:104276-105091	2181.21	1572.52	-0.472054	0.0013	0.00921934
YOR342C	chrXV:966665-967625	253.548	182.682	-0.472929	0.00315	0.0190314
RPL29,YFR032C-B	chrVI:223257-223973	3990.1	2872.89	-0.473921	0.00095	0.00718577
MKK1	chrXV:772600-774127	69.3578	49.8848	-0.475459	0.0064	0.0338027
BUD20	chrXII:281955-282456	327.428	235.27	-0.476857	0.00395	0.0228634
TYW1	chrXVI:159834-162450	54.55	39.1885	-0.477149	0.00335	0.0200515
RRN3	chrXI:208246-210130	44.3124	31.8229	-0.477644	0.00615	0.0326909
YCR024C-B	chrIII:162598-162865	1460.19	1048.62	-0.477673	0.00455	0.0256696
ERO1	chrXIII:11482-13174	105.863	75.9954	-0.478215	0.0036	0.0212407
TRS65	chrVII:830514-832197	46.072	33.0729	-0.478238	0.00955	0.0461106
PRP43	chrVII:281633-283937	109.124	78.3291	-0.478341	0.00245	0.0156164
SNU13	chrV:101762-106905	2026.05	1454.12	-0.478524	0.00335	0.0200516
TRM44	chrXVI:493542-495246	58.0564	41.6621	-0.478719	0.00615	0.0326909
RRP6	chrXV:326831-329033	57.0177	40.9071	-0.47906	0.0049	0.0271161
ERG25	chrVII:610563-611493	668.068	479.125	-0.479594	0.0014	0.00984417
YKL033W-A	chrXI:374504-375215	404.825	290.15	-0.480502	0.0022	0.0143869
NOP56	chrXII:546096-547645	464.748	333.085	-0.480559	0.00145	0.0101465
ALD6	chrXVI:432587-434090	984.437	704.722	-0.482243	0.00145	0.0101465
CAR1	chrXVI:339943-340945	121.45	86.7831	-0.484876	0.00285	0.0175856
MBF1	chrXV:875598-878050	996.356	710.969	-0.486874	0.00805	0.0402778
RPA49	chrXIV:181360-182608	190.373	135.817	-0.487161	0.0026	0.0163211
TRM11	chrXV:85455-86757	87.5061	62.4119	-0.487564	0.0046	0.0258761
CNE1	chrI:37463-39046	32.6259	23.256	-0.488413	0.00995	0.0477633
RPL42B	chrVIII:381989-382751	12800.9	9096.33	-0.49289	0.0007	0.0055865
MNL1	chrVIII:506318-508709	54.6726	38.8048	-0.494583	0.00355	0.0209885
YPP1	chrVII:894692-897146	59.6098	42.2851	-0.495401	0.0027	0.0168213
RPL24B	chrVII:787237-788929	3231.7	2290.67	-0.496523	0.00125	0.00893033
GCD14	chrX:185527-186679	80.8488	57.2897	-0.496951	0.005	0.0276168
RPS18B	chrXIII:222986-223828	7588.93	5369.16	-0.499201	0.00085	0.00654037
IZH1	chrIV:1434499-1435874	210.045	148.375	-0.501455	0.00205	0.0135436
RPC82	chrXVI:917076-919041	56.1114	39.6125	-0.502336	0.00295	0.0181063
NMA1	chrXII:784912-786118	107.869	76.1331	-0.502679	0.0031	0.0188275
GFD1	chrXIII:778000-778567	181.105	127.616	-0.505018	0.0048	0.0266902
PTK1	chrXI:68231-70220	39.2821	27.6699	-0.505553	0.0035	0.0207777
GOT1	chrXIII:854508-856930	625.843	440.324	-0.507234	0.00665	0.0349321
DEG1	chrVI:147130-148459	60.6936	42.6613	-0.508616	0.00375	0.022036
SEC14	chrXIII:424988-426059	249.132	175.032	-0.509294	0.0022	0.0143869
YNL108C	chrXIV:418963-419826	99.1819	69.6797	-0.509339	0.0066	0.0347324
PDR8	chrXII:675618-677724	54.7085	38.3696	-0.511801	0.00275	0.0170777
SSE1	chrXVI:350193-352275	478.393	335.517	-0.51181	0.00085	0.00654037
FOB1	chrIV:676101-677802	32.3028	22.6276	-0.513573	0.0076	0.0385253
APJ1	chrXIV:481390-482977	33.6337	23.5487	-0.514262	0.00675	0.0352338
RCL1	chrXV:307803-310139	113.796	79.5654	-0.516232	0.0041	0.0234505
KRE33	chrXIV:375320-378491	49.2186	34.3825	-0.517528	0.0015	0.0104209
RPS8B,SSA4	chrV:362550-366686	1191.09	831.189	-0.519039	0.0031	0.0188275
TMA19	chrXI:334411-334915	4725.56	3297.31	-0.519195	0.0004	0.00353832
HXT3	chrIV:1162956-1164660	801.899	559.18	-0.520109	0.00045	0.00390314
RPS6B	chrII:591711-592774	1778.07	1239.29	-0.520806	0.00035	0.00318352
UTP8	chrVII:747949-750091	67.719	47.1909	-0.521051	0.0025	0.0158306
URB1	chrXI:411618-416913	19.6232	13.655	-0.523132	0.0035	0.0207777
PTC4	chrII:487198-488380	59.3582	41.3033	-0.523191	0.00615	0.0326909
SAM2	chrIV:1451279-1454497	132.322	92.0392	-0.523728	0.00585	0.0314424
AAT1	chrXI:237535-238891	90.4326	62.7394	-0.527472	0.00225	0.0145985
RPL24A	chrVII:437269-438982	3025.27	2098.12	-0.527966	0.0006	0.00493807
NOG1	chrXVI:370807-373160	206.581	143.262	-0.52805	0.0005	0.00426029
SHQ1	chrIX:169981-171505	30.682	21.2741	-0.528289	0.00855	0.0421247
DUS1	chrXIII:108805-110077	35.7871	24.8085	-0.528605	0.00815	0.0406378
KTR5	chrXIV:577204-578996	28.8287	19.9837	-0.52868	0.00825	0.0410657
PWP2	chrIII:220456-223228	64.8322	44.9376	-0.528789	0.001	0.00749547
KSS1	chrVII:575397-576504	52.0643	36.0266	-0.531233	0.00685	0.0356915
BIK1	chrIII:68598-69921	37.8535	26.1899	-0.531417	0.00475	0.0265395
DBP6	chrXIV:695594-697484	53.3845	36.8959	-0.532962	0.0024	0.0153653
KHA1	chrX:251820-254442	29.0459	20.0602	-0.534003	0.00405	0.0233257
ERG3	chrXII:253860-254958	624.3	430.95	-0.534718	0.0006	0.00493807
RPS7A	chrXV:505793-506767	6608.52	4560.15	-0.535245	0.0004	0.00353832
UBC9	chrIV:337486-338070	451.179	311.22	-0.535764	0.0015	0.0104209
RPS27A	chrXI:158612-159212	6308.51	4348.36	-0.536826	0.0003	0.00275905
TAH11	chrX:522047-523862	64.2384	44.2653	-0.537261	0.0013	0.00921934
PLB2	chrXIII:277560-279681	59.67	41.1137	-0.537387	0.0012	0.00860495
NOC2	chrXV:727511-729644	115.484	79.4536	-0.539503	0.00055	0.00461172
ERB1	chrXIII:368093-370517	69.5961	47.8783	-0.539633	0.00115	0.0083393
POP4	chrII:728884-729724	61.9851	42.6381	-0.539779	0.0089	0.0435529
EFM1	chrVIII:21782-23540	78.1209	53.7357	-0.539829	0.0012	0.00860495
RPS21A	chrXI:551656-552242	6461.68	4442.49	-0.54054	0.00015	0.00148058
RPS26B	chrV:423590-424311	3091.26	2124.66	-0.540964	0.00015	0.00148058
TPA1	chrV:251727-253662	115.332	79.1888	-0.54243	0.0008	0.0062469
RPO26	chrXVI:911256-912518	788.396	539.727	-0.546692	0.0024	0.0153653
KIN28,MSS2	chrIV:267247-270120	75.7164	51.8176	-0.547164	0.00635	0.0336614
DBP7	chrXI:485143-487372	37.6539	25.7171	-0.550074	0.00225	0.0145985
ATS1	chrI:113613-114819	59.338	40.5235	-0.550199	0.002	0.0132283
SVF1	chrIV:1166631-1168659	155.093	105.891	-0.550561	0.0017	0.0115744
EMG1	chrXII:523567-524433	341.967	233.336	-0.551446	0.0006	0.00493807
PNO1	chrXV:605346-606178	267.906	182.731	-0.552002	0.0004	0.00353832
YHR020W	chrVIII:143995-146062	210.187	143.215	-0.553494	0.00045	0.00390314
GDT1	chrII:602511-604196	383.58	260.883	-0.556124	0.00115	0.0083393
BCD1,NCP1	chrVIII:187907-193545	195.4	132.852	-0.556611	0.0049	0.0271161
LYS20	chrIV:133436-134723	206.143	140.153	-0.556645	0.0006	0.00493807
TOS1	chrII:563043-564840	586.359	398.632	-0.556725	0.00025	0.00235528
ETT1	chrXV:422282-426281	166.277	112.906	-0.558464	0.0019	0.012712
PPT1	chrVII:736661-738203	87.6933	59.5192	-0.559111	0.0012	0.00860495
FLC2	chrI:45898-48250	76.9195	52.1902	-0.559572	0.0009	0.00686132
DJP1	chrIX:363220-364519	85.046	57.6788	-0.560202	0.0007	0.0055865
UBP13	chrII:93638-95882	45.2008	30.6296	-0.56142	0.00115	0.0083393
HGH1	chrVII:870231-871416	113.093	76.5024	-0.563934	0.001	0.00749547
EPT1	chrVIII:354814-356081	108.404	73.3057	-0.564419	0.00125	0.00893033
RPL7B	chrXVI:173151-174756	468.251	316.271	-0.56612	0.0003	0.00275905
FIT3	chrXV:1060440-1061055	363.847	245.388	-0.568268	0.0006	0.00493807
IES6	chrV:69756-70257	190.062	128.153	-0.568601	0.0014	0.00984417
VHT1	chrVII:618076-619858	39.2966	26.4914	-0.568882	0.00375	0.022036
RPL33B	chrXV:778554-779405	5987.94	4034.04	-0.569836	5e-05	0.000560348
DPH2	chrXI:81034-82639	117.062	78.7547	-0.571838	0.0004	0.00353832
TEF4	chrXI:282890-284455	1865.31	1254.15	-0.5727	0.00015	0.00148058
SCW10,YMR304C-A	chrXIII:878779-880232	766.838	515.001	-0.574347	0.003	0.0183548
YNL165W	chrXIV:323831-325052	38.086	25.5756	-0.574492	0.0052	0.0285852
EMP70	chrXII:294090-296094	144.707	97.1435	-0.574947	0.00035	0.00318352
ERG11	chrVIII:120090-121683	466.641	313.056	-0.575892	5e-05	0.000560348
NUP1	chrXV:507947-511178	46.7205	31.2645	-0.57953	0.00045	0.00390314
IZH2	chrXV:323316-324643	204.31	136.611	-0.580689	0.0004	0.00353832
YMR102C	chrXIII:469847-472352	39.5308	26.4282	-0.580896	0.0007	0.0055865
PBA1	chrXII:547852-548769	109.29	73.0048	-0.5821	0.00155	0.0107168
RSA1	chrXVI:181344-183250	42.7868	28.5689	-0.582722	0.0019	0.012712
EBP2,SNU114	chrXI:122434-127079	146.09	97.3374	-0.585793	0.00085	0.00654037
UTP30	chrXI:556517-557383	84.9865	56.5362	-0.588058	0.00225	0.0145985
BET4	chrX:386347-387438	89.7533	59.7015	-0.588198	0.0011	0.00809835
EFB1	chrI:142173-143160	5092.69	3383.53	-0.589901	0.0002	0.00193133
DIM1	chrXVI:39120-40077	142.221	94.4785	-0.59008	0.0006	0.00493807
DUS3	chrXII:922062-924448	61.2532	40.6627	-0.59108	0.00055	0.00461172
RSA4,SSK22	chrIII:240697-246691	74.6628	49.5519	-0.591451	0.00255	0.0160944
DPB2	chrXVI:888973-891043	35.864	23.7828	-0.592618	0.00105	0.00779962
FAA4	chrXIII:757249-763115	204.836	135.7	-0.594052	0.0023	0.0148564
CRH1	chrVII:876668-878192	226.282	149.756	-0.595514	0.0001	0.00103096
SAT4	chrIII:128469-130281	75.3169	49.7927	-0.59704	0.0005	0.00426029
MAK21	chrIV:570648-573726	78.9568	52.1954	-0.597141	5e-05	0.000560348
MPT5	chrVII:166825-170571	30.8142	20.3626	-0.597674	0.00315	0.0190314
GAR1	chrVIII:282680-283298	765.165	504.963	-0.599593	0.0001	0.00103096
RPA12	chrX:555194-555572	518.77	342.298	-0.599842	0.00045	0.00390314
GIR2	chrIV:765705-768159	241.058	158.978	-0.600557	0.0026	0.0163211
YEL1	chrII:107931-109995	29.9671	19.7625	-0.600608	0.00145	0.0101465
NSA2	chrV:413393-414179	210.784	138.819	-0.602566	0.00025	0.00235528
ASP1	chrIV:1108701-1109847	317.49	208.949	-0.603557	0.00015	0.00148058
RBS1	chrIV:121934-123626	87.877	57.7031	-0.606836	0.0004	0.00353832
MPP6	chrXIV:672408-673061	100.697	65.9925	-0.609644	0.0021	0.0138266
TMA16	chrXV:803666-804203	168.123	109.937	-0.612839	0.00095	0.00718577
GAC1	chrXV:667833-670540	16.1517	10.5603	-0.613038	0.0075	0.0381854
TAF11	chrXIII:241988-243029	70.0857	45.7773	-0.614487	0.00115	0.0083393
ARX1,YDR102C	chrIV:654842-658083	134.087	87.554	-0.614925	0.00435	0.0246132
RPS29B,YDL063C	chrIV:338177-341304	1624.65	1060.22	-0.615764	0.0026	0.0163211
ZRC1	chrXIII:754837-756166	402.482	262.464	-0.616805	0.00015	0.00148058
SSA2	chrXII:95565-97485	875.167	570.136	-0.618253	5e-05	0.000560348
-	chrXV:348641-349589	46.8605	30.5253	-0.618367	0.00785	0.039516
MMF1	chrIX:257842-258280	2437.98	1586.48	-0.619863	5e-05	0.000560348
UTP9	chrVIII:491930-493658	110.978	72.0616	-0.622967	0.0001	0.00103096
YDL157C	chrIV:172431-174629	493.329	320.005	-0.624457	0.0038	0.0222621
RPS17B	chrIV:1354828-1355553	5194.86	3365.7	-0.626179	5e-05	0.000560348
RPN4	chrIV:413952-417198	146.027	94.5287	-0.627415	0.0005	0.00426029
ESF2	chrXIV:723355-724306	74.4542	48.1027	-0.630234	0.00045	0.00390314
HSC82	chrXIII:632354-634472	889.67	574.168	-0.631796	5e-05	0.000560348
FUR1,YHR127W	chrVIII:360857-364291	344.704	222.366	-0.63242	0.00165	0.0113004
URA7	chrII:143988-145728	140.227	90.4501	-0.632569	5e-05	0.000560348
TEA1	chrXV:954343-956623	31.7473	20.461	-0.633757	0.0008	0.0062469
BUD21,RTS2	chrXV:471858-474501	166.046	106.962	-0.63449	0.0027	0.0168213
STD1	chrXV:416346-417681	109.269	70.3485	-0.635296	0.0001	0.00103096
SPB1	chrIII:31448-35461	48.0713	30.9146	-0.636885	0.0027	0.0168213
DPB4	chrIV:693584-694175	99.4476	63.9401	-0.637216	0.002	0.0132283
PRP21	chrX:53340-54290	42.027	26.9456	-0.641265	0.0041	0.0234505
UTP5	chrIV:1267470-1269402	127.123	81.4859	-0.641598	5e-05	0.000560348
ERG2	chrXIII:667213-668221	944.106	604.359	-0.643542	0.0001	0.00103096
YNL022C	chrXIV:591426-592899	58.4283	37.3745	-0.644611	0.00045	0.00390314
OTU2	chrVIII:77429-78353	80.9899	51.6906	-0.647839	0.00055	0.00461172
RPS25B,YLR334C	chrXII:795537-797078	2279.01	1450.6	-0.651755	5e-05	0.000560348
LCP5	chrV:414480-415554	92.3817	58.7324	-0.653452	0.0003	0.00275905
HEM1	chrIV:927451-929098	140.331	89.1601	-0.654368	5e-05	0.000560348
RBG1	chrI:75004-76207	130.811	83.0531	-0.655375	5e-05	0.000560348
TRM1	chrIV:691548-693261	91.1467	57.8671	-0.655449	0.0001	0.00103096
RRN6	chrII:198921-203261	26.4086	16.7532	-0.656569	0.0007	0.0055865
YPL108W	chrXVI:348445-348952	59.8394	37.9523	-0.656908	0.0057	0.0306931
MET17	chrXII:732190-734605	129.598	82.1822	-0.657145	0.0001	0.00103096
YDJ1	chrXIV:503154-507272	550.302	348.796	-0.657837	0.0004	0.00353832
GDS1	chrXV:1005136-1006705	135.227	85.6226	-0.659318	5e-05	0.000560348
MRD1	chrXVI:749255-751919	43.84	27.725	-0.661062	0.0001	0.00103096
HAS1	chrXIII:848684-852268	172.372	108.955	-0.661792	5e-05	0.000560348
CIC1	chrVIII:210847-211978	259.595	163.941	-0.663089	5e-05	0.000560348
BCP1	chrIV:1195411-1196263	150.6	95.0013	-0.664707	0.0001	0.00103096
UTR2	chrV:78052-79456	402.283	253.144	-0.668253	5e-05	0.000560348
CLN3	chrI:65777-67520	78.5492	49.354	-0.670431	0.00015	0.00148058
ICE2,YIL089W	chrIX:193419-197193	93.5522	58.7244	-0.67181	0.0005	0.00426029
NHP2	chrIV:87511-87982	1254.53	786.998	-0.672718	5e-05	0.000560348
YBL005W-B	chrII:217414-226598	44.2416	27.7366	-0.673615	0.00175	0.0119008
RPS31	chrXII:498946-499405	26486.4	16602.9	-0.673823	5e-05	0.000560348
DBP9	chrXII:694146-696830	111.615	69.9597	-0.673939	0.00015	0.00148058
NOC3	chrXII:154342-156334	61.7097	38.6498	-0.675035	5e-05	0.000560348
RAT1	chrXV:418629-421650	39.5649	24.7791	-0.675098	5e-05	0.000560348
IMP4	chrXIV:485606-486479	161.984	101.203	-0.6786	5e-05	0.000560348
UBP5	chrV:456266-460241	44.5596	27.8174	-0.679746	0.00155	0.0107168
SPB4	chrVI:145113-146934	60.9313	38.0275	-0.680139	0.0001	0.00103096
RSA3,UTP13	chrXII:577799-581815	188.189	117.365	-0.681177	0.00135	0.0095389
RPC40	chrXVI:744475-746855	362.878	226.218	-0.681772	5e-05	0.000560348
NOP58,YOR309C	chrXV:896697-898360	406.912	253.361	-0.683523	5e-05	0.000560348
BUD22	chrXIII:298867-300427	56.7606	35.3324	-0.683895	0.0002	0.00193133
COS10	chrXIV:779915-781040	30.3918	18.8906	-0.686012	0.0046	0.0258761
YDR161W	chrIV:778984-784258	135.584	84.2371	-0.686658	0.00415	0.0236664
CUP2	chrVII:191087-193300	53.0449	32.874	-0.690266	0.00545	0.02965
RTC4	chrXIV:168042-169248	29.3185	18.1653	-0.690624	0.00255	0.0160944
RKM2	chrIV:852532-853972	38.5297	23.8652	-0.691066	0.0007	0.0055865
SKN7	chrVIII:512445-516562	67.7386	41.8969	-0.693134	0.00055	0.00461172
MUB1	chrXIII:466299-468162	45.6214	28.2106	-0.693477	0.0003	0.00275905
ARN2	chrVIII:8350-10307	56.9136	35.1894	-0.693631	0.0001	0.00103096
YJL213W	chrX:32162-33158	79.2642	48.9407	-0.695634	0.0001	0.00103096
RIX7	chrXII:70632-73146	32.5143	20.0732	-0.695805	0.0001	0.00103096
RPL12A	chrV:52720-53255	4139.83	2554.25	-0.696674	5e-05	0.000560348
POR2	chrIX:149142-149988	116.055	71.5857	-0.697061	5e-05	0.000560348
CFD1	chrIX:349121-350003	54.8244	33.807	-0.697496	0.00085	0.00654037
YDR179W-A	chrIV:819432-820824	31.2343	19.2533	-0.698026	0.00305	0.0185822
RRP17	chrIV:1294514-1301071	125.045	76.9948	-0.699611	0.0081	0.0404233
FAP1	chrXIV:585552-591160	24.2862	14.9167	-0.703202	0.00915	0.0445505
KTI11	chrII:89977-90531	197.306	121.061	-0.704694	0.0086	0.0422992
AGE1	chrIV:1487541-1488990	63.4651	38.9322	-0.704999	0.00025	0.00235528
RPS17A	chrXIII:225888-226697	9705.28	5927.62	-0.711316	5e-05	0.000560348
CUR1	chrXVI:843227-844595	108.731	66.4034	-0.711436	0.0008	0.0062469
ROX3	chrII:40803-45001	214.067	130.646	-0.712395	0.0008	0.0062469
RPL23B	chrV:396768-397653	10895.5	6646.5	-0.713069	5e-05	0.000560348
URA1	chrXI:25214-26159	157.884	96.3092	-0.713124	0.00015	0.00148058
GLE1	chrIV:88247-89864	74.483	45.4326	-0.713182	5e-05	0.000560348
IPI1	chrVIII:276763-277768	81.7747	49.7777	-0.716157	0.0001	0.00103096
POL5	chrV:48470-51539	48.3138	29.4093	-0.716162	5e-05	0.000560348
HXT12	chrIX:18864-22273	5.55543	3.38057	-0.71663	0.00925	0.0449618
NAN1	chrXVI:310209-312900	91.5819	55.6343	-0.719088	5e-05	0.000560348
YBR141C	chrII:527024-528038	34.344	20.8523	-0.719854	0.0018	0.0121836
FRE1	chrXII:568377-571858	173.078	104.68	-0.725434	5e-05	0.000560348
ZPR1	chrVII:915240-916701	144.188	87.1988	-0.725571	5e-05	0.000560348
NMD3	chrVIII:443827-445384	183.038	110.667	-0.725915	5e-05	0.000560348
RPS20	chrVIII:75293-77314	10569.3	6379.85	-0.728291	0.0015	0.0104209
GUA1	chrXIII:701751-706913	634.938	383.159	-0.728672	5e-05	0.000560348
ROK1	chrVII:182389-184084	57.6723	34.7721	-0.729948	5e-05	0.000560348
UPC2	chrIV:889750-892492	12.2415	7.38037	-0.73001	0.00135	0.0095389
NRP1	chrIV:160994-163154	61.1569	36.806	-0.732576	5e-05	0.000560348
UTP6	chrIV:1357579-1358902	100.266	60.2975	-0.733662	5e-05	0.000560348
COS111	chrII:628849-631942	10.359	6.22329	-0.735138	0.0041	0.0234505
MCH5	chrXV:889866-891432	116.851	70.1072	-0.737037	5e-05	0.000560348
YOR262W	chrXV:817291-818335	60.79	36.4513	-0.737864	0.0001	0.00103096
OLE1	chrVII:398627-400160	360.742	215.493	-0.74333	5e-05	0.000560348
VTC3	chrXVI:514392-520233	307.325	183.275	-0.745757	5e-05	0.000560348
DFR1	chrXV:780905-781541	187.065	111.529	-0.746113	5e-05	0.000560348
HCA4	chrX:383792-386253	66.5883	39.6816	-0.746797	5e-05	0.000560348
DBP8	chrVIII:442180-443476	83.3487	49.6447	-0.747518	5e-05	0.000560348
IPI3	chrXIV:295959-297627	79.0192	46.9524	-0.751003	5e-05	0.000560348
HMS2,YJR146W	chrX:703884-705272	94.1645	55.9229	-0.751744	5e-05	0.000560348
NSA1	chrVII:299937-306321	93.0143	55.2201	-0.752258	0.0047	0.0263364
YGL088W	chrVII:345835-346230	292.099	173.385	-0.752474	0.0034	0.0203298
RPC17	chrX:414284-414770	110.746	65.7112	-0.75305	0.0002	0.00193133
GAL2	chrXII:289971-291936	10.5751	6.26691	-0.754846	0.00845	0.0418098
ROG1	chrVII:232449-234507	28.965	17.159	-0.755343	0.00015	0.00148058
SRO77	chrII:10846-13879	7.31032	4.32804	-0.756221	0.00745	0.0379976
PRM5	chrIX:140612-141569	158.689	93.9454	-0.756303	5e-05	0.000560348
YOR192C-C	chrXV:701352-704242	15.1022	8.9374	-0.756834	0.00125	0.00893033
YMR310C	chrXIII:895715-896669	100.409	59.4031	-0.757284	5e-05	0.000560348
BFR2	chrIV:1059573-1062862	72.9442	43.1244	-0.758287	0.0024	0.0153653
NOP16	chrV:156802-157498	238.797	140.788	-0.762257	5e-05	0.000560348
RPL43B	chrX:608304-608858	8420.9	4959.72	-0.763715	5e-05	0.000560348
SNF11	chrIV:592438-592948	177.023	104.257	-0.763785	0.00025	0.00235528
ATF2	chrVII:848719-850436	39.8607	23.4245	-0.766948	5e-05	0.000560348
ARO7,YPR059C	chrXVI:673517-675725	186.705	109.559	-0.76905	0.00075	0.00592838
ECM16	chrXIII:523695-527499	22.5977	13.2582	-0.769295	0.0001	0.00103096
KRR1	chrIII:22428-23379	188.343	110.497	-0.769354	5e-05	0.000560348
YJR056C	chrX:541791-542502	71.7665	42.0806	-0.770158	0.0003	0.00275905
NOB1	chrXV:430246-431626	88.8768	52.0019	-0.773242	5e-05	0.000560348
TSR1	chrIV:341618-343985	64.0957	37.3893	-0.777601	5e-05	0.000560348
RRP15	chrXVI:818129-819075	177.48	103.5	-0.778021	5e-05	0.000560348
YCR051W	chrIII:214070-214739	257.377	149.887	-0.780008	5e-05	0.000560348
RPL18B	chrXIV:63569-64562	1192.24	693.373	-0.78197	5e-05	0.000560348
RRS1	chrXV:868290-874071	259.199	150.597	-0.783366	0.00015	0.00148058
IPT1	chrIV:589760-591344	200.769	116.612	-0.78383	5e-05	0.000560348
LSR1	chrII:680687-681862	36.1032	20.9624	-0.784322	0.00085	0.00654037
YVH1	chrIX:399754-406019	90.0658	52.1358	-0.788705	0.00405	0.0233257
UTP11	chrXI:255719-256472	137.684	79.6925	-0.788846	5e-05	0.000560348
VHR1	chrIX:249990-251913	67.3751	38.9783	-0.789544	5e-05	0.000560348
RRB1	chrXIII:527781-534748	225.889	130.673	-0.789651	0.0001	0.00103096
RHR2	chrIX:255114-255867	2359.04	1362.27	-0.792185	5e-05	0.000560348
CTA1	chrIV:968063-969819	29.8336	17.2246	-0.792468	0.0002	0.00193133
MRT4	chrXI:426216-428799	521.294	300.399	-0.795219	0.0001	0.00103096
PWP1	chrXII:543967-545698	127.286	73.3404	-0.795391	5e-05	0.000560348
PUF6,VPS3	chrIV:1436929-1443530	129.665	74.682	-0.795956	5e-05	0.000560348
PXR1	chrVII:1050522-1051739	126.375	72.7768	-0.796162	5e-05	0.000560348
TSR4	chrXV:278027-281498	107.952	62.1601	-0.796334	0.0002	0.00193133
RDS3	chrXVI:719557-721028	170.407	98.075	-0.797028	0.00565	0.0305089
IBD2	chrXIV:325264-326320	39.1933	22.5535	-0.797254	0.00035	0.00318352
PRS4	chrII:92413-93394	150.515	86.5345	-0.798557	5e-05	0.000560348
ENP2	chrVII:781702-784020	51.3552	29.3875	-0.805308	5e-05	0.000560348
SRD1	chrIII:147847-148903	127.049	72.6571	-0.806205	0.0001	0.00103096
YBR271W	chrII:744729-747855	62.9595	35.9765	-0.807369	0.00055	0.00461172
DRS1	chrXII:131684-136521	70.0091	39.9684	-0.808684	5e-05	0.000560348
FIT2	chrXV:1059081-1060161	308.852	176	-0.811345	0.0001	0.00103096
NOP9	chrX:417561-419562	51.8999	29.4902	-0.815495	5e-05	0.000560348
MRI1	chrXVI:767692-769063	228.346	129.579	-0.817392	5e-05	0.000560348
TRM82	chrIV:784488-794869	145.352	82.27	-0.82111	0.0069	0.0358552
NOP2	chrXIV:510514-514994	148.34	83.8323	-0.823333	5e-05	0.000560348
IRC13	chrXV:779869-780596	81.2852	45.884	-0.825001	0.00885	0.0433448
ECM12	chrVIII:149224-150690	19.6742	11.1023	-0.825454	0.00885	0.0433448
SNR11	chrXIII:652274-652532	210.444	118.641	-0.826831	0.0039	0.0226419
NOC4	chrXVI:819764-821423	79.5045	44.7755	-0.828328	5e-05	0.000560348
RLP24	chrXII:164391-167843	454.134	255.745	-0.828412	0.00105	0.00779962
CHS1	chrXIV:276501-279897	74.4279	41.8708	-0.829898	5e-05	0.000560348
YMR118C	chrXIII:502132-503438	59.708	33.4943	-0.834008	5e-05	0.000560348
NOP6	chrIV:77288-77966	272.623	152.91	-0.834221	5e-05	0.000560348
FET3,SEN15	chrXIII:387122-392537	282.229	158.293	-0.834275	5e-05	0.000560348
DLD3	chrV:16354-17845	307.562	172.424	-0.834914	5e-05	0.000560348
GCD10	chrXIV:508775-510212	72.3602	40.5279	-0.836282	5e-05	0.000560348
RIX1	chrVIII:493869-497280	43.0252	24.0924	-0.836607	0.0001	0.00103096
BAS1	chrXI:635850-638286	32.7323	18.2929	-0.839432	5e-05	0.000560348
SLP1	chrXV:624728-626492	51.658	28.838	-0.84102	5e-05	0.000560348
ACA1	chrV:239976-241578	28.2627	15.7574	-0.842866	0.0003	0.00275905
MIG2	chrVII:95857-97006	192.526	107.339	-0.842881	5e-05	0.000560348
SAS10	chrIV:178333-190624	67.222	37.4704	-0.843181	0.00345	0.020544
RPA43	chrXV:959201-960182	179.916	100.115	-0.845665	5e-05	0.000560348
GIM4	chrV:148175-148599	655.801	364.725	-0.846451	5e-05	0.000560348
TRM13	chrXV:83833-85264	78.4866	43.5881	-0.848511	5e-05	0.000560348
MTR2	chrXI:92718-93758	167.15	92.7676	-0.849446	5e-05	0.000560348
ADF1	chrIII:23522-23981	151.418	84.0012	-0.850057	0.0005	0.00426029
SCR1	chrV:441986-442508	125.309	69.4369	-0.851717	0.0001	0.00103096
RIO1	chrXV:546631-550405	38.9784	21.5802	-0.852963	0.00065	0.00528205
NOP15	chrXIV:417825-418488	318.325	176.143	-0.853755	5e-05	0.000560348
YMR185W	chrXIII:629024-631970	26.8635	14.8418	-0.855979	5e-05	0.000560348
CMS1	chrXII:156854-157730	150.123	82.9235	-0.85629	5e-05	0.000560348
ECM1	chrI:36495-37147	215.803	118.889	-0.860097	5e-05	0.000560348
ISU1	chrXVI:296948-298426	344.687	189.881	-0.860189	5e-05	0.000560348
CDC40,ESF1	chrIV:1202127-1206788	116.884	64.3772	-0.860461	5e-05	0.000560348
BOP3	chrXIV:548099-549290	57.1028	31.4119	-0.862251	5e-05	0.000560348
GPD2	chrXV:217125-218448	184.386	101.303	-0.864058	5e-05	0.000560348
ECM22	chrXII:600018-602463	21.8659	12.0048	-0.865066	5e-05	0.000560348
MID2	chrXII:790668-791806	120	65.8283	-0.866256	5e-05	0.000560348
ATC1,UPS3,YDR183C-A	chrIV:827485-835646	145.122	79.3968	-0.870111	0.00985	0.0473617
PRM8	chrVII:401699-404477	19.3417	10.5778	-0.870682	0.0083	0.0412084
KRI1	chrXIV:48224-55947	83.41	45.6108	-0.870844	0.0025	0.0158306
IMP3	chrVIII:393492-396818	131.327	71.7597	-0.871916	0.00245	0.0156164
RRP12	chrXVI:529601-538963	66.8287	36.4817	-0.873294	0.0102	0.0485212
NOP8	chrXV:53097-54552	36.4468	19.8863	-0.874014	5e-05	0.000560348
YCL002C	chrIII:110807-111675	156.053	84.9166	-0.877917	0.0001	0.00103096
GLY1	chrV:67628-68792	367.503	199.421	-0.88194	5e-05	0.000560348
ALF1,PGA2,RPC31,YNL146C-A	chrXIV:346312-351580	520.701	282.447	-0.882474	0.0013	0.00921934
YLR108C	chrXII:366666-368124	50.3768	27.2932	-0.884219	5e-05	0.000560348
SPR6	chrV:394291-394867	123.396	66.8509	-0.884274	5e-05	0.000560348
YBL081W	chrII:71865-74771	71.401	38.676	-0.884504	0.00035	0.00318352
YNL050C	chrXIV:534078-534982	119.752	64.7907	-0.886188	5e-05	0.000560348
SAP185	chrX:242081-245258	29.781	16.0339	-0.893265	5e-05	0.000560348
EXO84,FES1,YBR099C	chrII:436941-447458	269.428	144.524	-0.898588	5e-05	0.000560348
GRC3	chrXII:68579-70478	37.4975	20.0122	-0.905914	5e-05	0.000560348
NOP53	chrXVI:276161-277529	110.576	59.0107	-0.905984	5e-05	0.000560348
YPR013C	chrXVI:584631-585585	46.5392	24.8062	-0.907745	0.00015	0.00148058
BRX1	chrXV:181648-186751	435.848	232.254	-0.908122	0.00015	0.00148058
YGL039W	chrVII:423960-425007	175.474	93.3996	-0.909767	5e-05	0.000560348
UTP23	chrXV:333471-337483	135.429	72.0563	-0.910335	5e-05	0.000560348
ENB1	chrXV:19490-21311	134.457	71.4159	-0.912832	5e-05	0.000560348
LOC1	chrVI:149109-149724	242.265	128.417	-0.915745	5e-05	0.000560348
BUD7,CPA1,ISW2,RAX1,YOR300W,YOR302W	chrXV:878086-888845	188.795	99.8143	-0.919505	0.00045	0.00390314
URK1	chrXIV:647431-648937	54.2736	28.6936	-0.919523	5e-05	0.000560348
SUT2	chrXVI:576551-577358	173.613	91.7402	-0.920252	5e-05	0.000560348
NOP13	chrXIV:307400-308646	138.397	72.6586	-0.929607	5e-05	0.000560348
FPR4	chrXII:1030833-1032012	225.466	118.236	-0.931243	5e-05	0.000560348
RMT2	chrIV:1388745-1398861	114.035	59.706	-0.933531	0.00085	0.00654037
ARN1	chrVIII:19087-20971	42.4464	22.2171	-0.933972	5e-05	0.000560348
BDF2,YDL073W	chrIV:326441-336206	207.956	108.777	-0.934909	0.00375	0.022036
RNT1	chrXIII:748261-749677	52.3988	27.3711	-0.93688	5e-05	0.000560348
TPK3	chrXI:134508-135705	68.8623	35.958	-0.937402	5e-05	0.000560348
RCN2	chrXV:755213-757558	150.787	78.7098	-0.937899	0.0009	0.00686132
LTV1	chrXI:176780-178172	56.5001	29.4861	-0.938217	5e-05	0.000560348
REX4	chrXV:180557-181455	76.9383	40.1451	-0.938479	0.0001	0.00103096
YJR116W	chrX:640792-641794	65.9881	34.4263	-0.938693	5e-05	0.000560348
GAS2	chrXII:815809-818475	211.858	110.517	-0.938832	5e-05	0.000560348
ALT2	chrIV:678240-679852	28.3085	14.7576	-0.93978	5e-05	0.000560348
SRP40	chrXI:608776-613885	273.068	142.161	-0.941739	5e-05	0.000560348
SLT2	chrVIII:168889-170344	119.472	62.1336	-0.943226	5e-05	0.000560348
GTB1,YDR222W	chrIV:907317-913773	29.3481	15.2417	-0.945242	0.00065	0.00528205
TYE7	chrXV:976556-978155	228.589	118.499	-0.947882	5e-05	0.000560348
RRP8	chrIV:612072-613251	103.388	53.1434	-0.960109	5e-05	0.000560348
RRP1	chrIV:617469-618306	139.692	71.6817	-0.962574	5e-05	0.000560348
IMD4	chrXIII:159332-164176	678.678	348.081	-0.963304	5e-05	0.000560348
RPF1	chrVIII:281494-282382	143.996	73.8523	-0.963313	5e-05	0.000560348
MAK16	chrI:100224-101145	165.347	84.5209	-0.968117	5e-05	0.000560348
PFK27	chrXV:65620-69053	221.695	113.146	-0.970398	5e-05	0.000560348
SDA1	chrVII:979764-982068	52.8937	26.9328	-0.973729	5e-05	0.000560348
MTR3,NSR1	chrVII:800358-807801	822.373	418.173	-0.975693	5e-05	0.000560348
FRE4	chrXIV:739950-742110	6.8884	3.4997	-0.976938	0.0042	0.0239045
YIL096C	chrIX:182116-183127	78.59	39.8457	-0.979921	5e-05	0.000560348
NSE5	chrXIII:226993-228664	56.7381	28.756	-0.980452	5e-05	0.000560348
AAH1	chrXIV:359587-365801	227.007	115.02	-0.980853	5e-05	0.000560348
RTS3	chrVII:808628-809420	169.029	85.5683	-0.982119	5e-05	0.000560348
SPT14	chrXVI:218554-222898	62.3793	31.4847	-0.986418	5e-05	0.000560348
APT1	chrXIII:228936-229500	487.471	245.785	-0.987918	5e-05	0.000560348
YNL194C	chrXIV:271401-274177	11.0865	5.58586	-0.988947	0.00225	0.0145985
PPM2	chrXV:56451-58539	8.3523	4.20796	-0.989055	0.00235	0.0151456
YPL168W	chrXVI:231216-232509	44.3595	22.3118	-0.991437	5e-05	0.000560348
AIR1	chrIX:210922-212005	95.788	48.1069	-0.993601	5e-05	0.000560348
ADH2	chrXIII:872858-874560	46.6229	23.344	-0.997986	5e-05	0.000560348
SUA5	chrVII:186058-190890	87.743	43.8604	-1.00037	0.0012	0.00860495
RPA34	chrX:140266-142675	275.45	137.644	-1.00085	5e-05	0.000560348
NCS2	chrXIV:401032-405621	90.5574	44.9963	-1.00903	0.0012	0.00860495
LHP1	chrIV:363671-364863	487.268	241.582	-1.0122	5e-05	0.000560348
FYV7	chrXII:271007-271463	150.126	74.3778	-1.01323	5e-05	0.000560348
SEE1	chrIX:241942-243801	126.627	62.669	-1.01476	5e-05	0.000560348
YOR060C	chrXV:440389-441163	31.6296	15.6379	-1.01623	0.00025	0.00235528
APT2	chrIV:1342401-1345197	154.477	75.928	-1.02469	0.00055	0.00461172
BIO2	chrVII:1063812-1064940	56.7961	27.8275	-1.02928	5e-05	0.000560348
HXT5	chrVIII:293764-296542	10.1871	4.93743	-1.04492	0.0006	0.00493807
NOP7	chrVII:695360-699926	186.09	90.1212	-1.04606	0.002	0.0132283
EFG1	chrVII:1031752-1038501	188.49	91.2786	-1.04614	5e-05	0.000560348
URM1	chrIX:342444-343656	345.478	167.182	-1.04718	5e-05	0.000560348
RKI1	chrXV:502695-505063	291.129	140.756	-1.04846	5e-05	0.000560348
SNR33	chrIII:142363-142546	1132.72	546.383	-1.0518	5e-05	0.000560348
PCL5,TRM5	chrVIII:234809-237736	276.94	133.422	-1.05357	5e-05	0.000560348
LRG1,YDL241W	chrIV:19931-26165	131.512	63.2585	-1.05587	0.0105	0.0497848
YER137C	chrV:441372-441880	40.1575	19.3084	-1.05644	0.0025	0.0158306
MKC7	chrIV:744310-746101	80.1942	38.3746	-1.06335	5e-05	0.000560348
-	chrXII:981631-982582	136.283	64.9879	-1.06836	5e-05	0.000560348
TAD3	chrXII:764807-766358	57.8227	27.3472	-1.08024	5e-05	0.000560348
DHR2	chrXI:288844-291052	25.2131	11.9109	-1.08189	5e-05	0.000560348
YJL171C	chrX:99703-100894	104.227	49.1243	-1.08522	5e-05	0.000560348
SUR1	chrXVI:451908-453057	157.428	73.0799	-1.10715	5e-05	0.000560348
YDR170W-A	chrIV:802967-804517	43.2429	20.0697	-1.10744	5e-05	0.000560348
-	chrIII:168863-169392	897.159	416.32	-1.10767	5e-05	0.000560348
-	chrV:449235-449393	2018.19	934.519	-1.11077	0.0001	0.00103096
-	chrX:472087-472646	98.2144	45.3524	-1.11475	5e-05	0.000560348
AAC3	chrII:415982-416906	56.9632	26.0919	-1.12643	5e-05	0.000560348
HTL1	chrIII:155319-155556	273.528	125.026	-1.12946	0.0007	0.0055865
YOR052C	chrXV:426771-427224	303.081	137.942	-1.13564	5e-05	0.000560348
UIP5	chrXI:522014-523346	49.9669	22.6105	-1.14398	5e-05	0.000560348
PDH1	chrXVI:558384-559935	11.0705	5.00336	-1.14575	0.0003	0.00275905
-	chrIII:84506-84879	232.75	105.021	-1.14811	5e-05	0.000560348
YDL129W	chrIV:230822-234479	44.5018	20.0455	-1.15059	0.0026	0.0163211
YMR210W	chrXIII:687465-688865	22.925	10.1795	-1.17126	0.01045	0.0495883
CIT2	chrIII:120945-122328	232.068	102.682	-1.17637	5e-05	0.000560348
SNR19	chrXIV:230104-230672	101.019	44.6352	-1.17837	5e-05	0.000560348
RRT14	chrIX:113451-117714	216.981	95.4881	-1.18417	5e-05	0.000560348
SNR31	chrXV:841957-842182	404.384	177.323	-1.18935	0.0001	0.00103096
TIR1	chrV:175013-176148	191.393	83.4781	-1.19707	5e-05	0.000560348
IZH4	chrXV:126981-127920	67.6852	29.5164	-1.19732	0.0001	0.00103096
YNR063W	chrXIV:743694-750008	7.19985	3.12369	-1.20472	0.00565	0.0305089
ATO3	chrIV:1241203-1242031	232.523	100.367	-1.21209	5e-05	0.000560348
YBL028C	chrII:165973-167912	486.802	209.88	-1.21377	0.00025	0.00235528
YGR283C	chrVII:1059014-1060040	102.15	43.8715	-1.21933	5e-05	0.000560348
YPR014C	chrXVI:586290-588998	23.9235	10.1189	-1.24138	5e-05	0.000560348
ZRT1	chrVII:20977-22108	224.789	94.9716	-1.243	5e-05	0.000560348
ALD5	chrV:304029-305592	168.363	70.1785	-1.26248	5e-05	0.000560348
FAF1	chrIX:315092-316133	50.4521	20.8961	-1.27168	5e-05	0.000560348
FIT1	chrIV:1503313-1504900	16.3715	6.60871	-1.30875	5e-05	0.000560348
RRP14	chrXI:280920-282329	150.178	60.3707	-1.31476	5e-05	0.000560348
-	chrVII:534976-535943	88.1743	35.1651	-1.32621	5e-05	0.000560348
KIP2,PRM4	chrXVI:254691-259384	79.1918	31.4219	-1.33358	5e-05	0.000560348
RFU1	chrXII:281018-281621	181.478	71.6938	-1.33987	5e-05	0.000560348
CGR1	chrVII:440062-440425	250.604	98.8752	-1.34173	5e-05	0.000560348
YOR338W	chrXV:956897-957989	67.066	26.4542	-1.34208	5e-05	0.000560348
POP8	chrII:185997-186474	217.195	83.7903	-1.37414	5e-05	0.000560348
TIS11	chrXII:415800-416658	50.0549	19.2243	-1.38058	5e-05	0.000560348
BTN2	chrVII:772453-773686	47.0169	17.9565	-1.38867	5e-05	0.000560348
ERT1	chrII:697734-699943	13.1506	5.02235	-1.38869	0.00295	0.0181062
JJJ3	chrX:612366-615275	80.1769	30.2737	-1.40512	0.0001	0.00103096
GPI18	chrII:244365-245667	101.067	37.8953	-1.41522	5e-05	0.000560348
SOK2	chrXIII:303235-305593	46.9998	17.5609	-1.42029	5e-05	0.000560348
TOD6,YBL053W	chrII:115460-122147	63.7992	23.7833	-1.42359	5e-05	0.000560348
PCH2	chrII:600552-602360	58.7317	21.7555	-1.43276	5e-05	0.000560348
HES1	chrXV:781993-783298	17.412	6.43224	-1.43669	5e-05	0.000560348
UBC8	chrV:131771-135262	12.2789	4.43967	-1.46765	0.004	0.0231297
RPR1	chrV:117666-118035	56.9806	20.5388	-1.47212	0.00025	0.00235528
SNR4	chrV:424651-430449	603.06	216.418	-1.47848	0.0036	0.0212407
FRE5,YOR385W	chrXV:1061563-1066463	104.147	37.1903	-1.48563	5e-05	0.000560348
ATG5	chrXVI:271257-272992	162.787	57.4634	-1.50227	5e-05	0.000560348
YPS3	chrXII:388671-390270	79.0947	27.5421	-1.52194	5e-05	0.000560348
YPS1	chrXII:386510-388220	142.226	49.1368	-1.53331	5e-05	0.000560348
HAC1,YFL032W	chrVI:74871-76147	1084.01	372.621	-1.5406	5e-05	0.000560348
YGR122C-A	chrVII:735166-736319	81.1417	27.5246	-1.55972	5e-05	0.000560348
SNR63	chrIV:323216-323471	392.856	132.865	-1.56404	5e-05	0.000560348
YMC2	chrII:449666-450656	113.039	37.6266	-1.587	5e-05	0.000560348
MMP1	chrXII:17841-22980	17.382	5.72552	-1.60212	0.0007	0.0055865
PHO11	chrI:225459-226863	50.4814	16.5144	-1.61203	5e-05	0.000560348
SNR84	chrIV:1490300-1493174	90.7573	29.3135	-1.63045	0.0071	0.0366971
SNR49	chrXIV:716119-716284	1095.43	353.055	-1.63353	5e-05	0.000560348
SMP1	chrII:593505-594864	15.7194	5.03958	-1.64117	5e-05	0.000560348
SNR32	chrVIII:381539-381727	177.965	56.9885	-1.64285	0.0101	0.0482038
NOG2	chrXIV:721119-723112	173.797	55.2733	-1.65275	5e-05	0.000560348
CMK2	chrXV:292345-296210	177.089	53.0453	-1.73918	5e-05	0.000560348
SNR30	chrXII:198783-199389	114.525	34.1513	-1.74564	5e-05	0.000560348
RCR1	chrII:245755-246667	169.637	49.8298	-1.76737	5e-05	0.000560348
YBR238C	chrII:695106-697302	71.2206	20.6277	-1.78771	5e-05	0.000560348
HXT2	chrXIII:288078-289704	438.633	126.642	-1.79226	5e-05	0.000560348
BER1	chrXII:946983-950473	34.1462	9.85258	-1.79315	0.00075	0.00592838
DBP2	chrXIV:413638-416281	359.16	103.25	-1.79848	5e-05	0.000560348
ECL1,YGR146C-A	chrVII:784030-787136	161.341	46.1877	-1.80453	5e-05	0.000560348
MIG3	chrV:210489-214782	65.2248	18.2984	-1.83371	0.009	0.0440051
YAP6	chrIV:974630-975782	18.4779	5.05843	-1.86904	0.0001	0.00103096
NME1,SNR66	chrXIV:585552-591160	79.0503	21.3452	-1.88886	0.0009	0.00686132
ANB1	chrX:524907-525381	296.447	79.6496	-1.89604	5e-05	0.000560348
YMR317W	chrXIII:907320-910786	5.86546	1.55328	-1.91693	0.0007	0.0055865
DIA1	chrXIII:904824-905973	126.536	33.3272	-1.92477	5e-05	0.000560348
TLC1	chrII:307586-308887	501.135	131.868	-1.92611	5e-05	0.000560348
YLR194C	chrXII:540703-541893	292.496	76.5005	-1.93487	5e-05	0.000560348
YNR014W	chrXIV:652328-653238	18.445	4.78762	-1.94585	0.00025	0.00235528
SNR83	chrXIII:626348-626654	297.703	69.9468	-2.08955	5e-05	0.000560348
PHO12	chrVIII:552098-553502	156.363	36.2119	-2.11037	5e-05	0.000560348
COS111	chrII:628849-631942	17.4679	4.02616	-2.11723	0.00165	0.0113004
-	chrV:14971-16010	10.9925	2.46454	-2.15714	0.0024	0.0153653
YNL095C	chrXIV:444787-446966	21.1754	4.73866	-2.15984	0.00015	0.00148058
SNR34	chrXII:899179-899382	132.99	29.0101	-2.19669	0.00735	0.0376533
PRM10,YJL107C	chrX:217580-220021	52.3287	10.5617	-2.30877	5e-05	0.000560348
DAN1	chrX:708810-709707	10.622	2.07095	-2.35869	0.0032	0.0192932
SNR43	chrIII:107503-107712	234.275	43.4097	-2.43211	0.0011	0.00809835
CHA1	chrIII:15797-16880	482.426	84.224	-2.51801	5e-05	0.000560348
SNR86	chrXIII:757249-763115	334.512	55.3544	-2.59529	5e-05	0.000560348
SNR17B	chrXVI:281055-281517	194.732	29.4606	-2.72463	5e-05	0.000560348
YOL014W	chrXV:299692-300067	263.168	33.9193	-2.95581	5e-05	0.000560348
PHO89	chrII:796797-798522	160.118	19.6458	-3.02684	5e-05	0.000560348
HXT1	chrVIII:290912-292625	396.909	46.7201	-3.0867	5e-05	0.000560348
YBR056W-A	chrII:351254-351455	284.758	24.8157	-3.52041	0.00315	0.0190314
PRM7	chrIV:381984-384081	67.4028	3.07793	-4.45277	5e-05	0.000560348
BSC1	chrIV:384600-385587	61.3316	1.73929	-5.14006	0.00045	0.00390314

## Sheet: E2_G2
gene	locus	value_1	value_2	log2(fold_change)	p_value	q_value
-	chrVII:110471-110696	0	64.6814	inf	5e-05	0.000537856
-	chrII:226796-227301	3.67911	0	-inf	0.00095	0.00691341
-	chrIX:388556-389255	2.73327	0	-inf	0.00015	0.00143157
-	chrVI:181225-181746	3.57156	0	-inf	0.00175	0.0115761
YGR146C-A	chrVII:785275-785437	57.6932	0	-inf	0.00315	0.0188767
YHL045W	chrVIII:12501-12849	5.1206	0	-inf	0.00355	0.0209417
PAU13	chrVIII:11922-12285	3.3888	0	-inf	0.0082	0.0409567
ANS1	chrVIII:359701-360181	3.3332	0	-inf	0.0013	0.00895468
RRT7	chrXII:80355-81063	4.43032	0	-inf	0.0011	0.00778514
-	chrXII:448630-449166	4.19659	0	-inf	0.0002	0.00181699
PAU4	chrXII:1062918-1063281	35.2511	0	-inf	5e-05	0.000537856
-	chrXIII:290134-290677	3.51682	0	-inf	0.002	0.0129577
YOL085W-A	chrXV:161578-162014	24.2759	0	-inf	0.0011	0.00778514
-	chrXV:226691-227401	6.71151	0	-inf	5e-05	0.000537856
-	chrXV:340239-340845	26.4594	0	-inf	5e-05	0.000537856
OSW1	chrXV:807270-808107	18.8969	0	-inf	5e-05	0.000537856
YPR002C-A	chrXVI:560414-560766	34.3447	0	-inf	5e-05	0.000537856
ECM23	chrXVI:510588-511684	9.62334	0	-inf	5e-05	0.000537856
RPS7A	chrXV:505793-511260	88.0245	8459.46	6.58652	5e-05	0.000537856
RPL9A	chrVII:226287-228335	70.8718	6721.39	6.5674	5e-05	0.000537856
RPS22A	chrX:73709-75418	117.169	10889.6	6.53821	0.0003	0.00256903
EMG1,RPL37A,SKG3,YLR184W	chrXII:522105-527967	193.119	17361.5	6.49026	5e-05	0.000537856
RPL25	chrXV:80347-81190	266.803	22713.9	6.41166	5e-05	0.000537856
RPL14A	chrXI:431905-432720	125.967	10623.4	6.39805	5e-05	0.000537856
RPS16B	chrIV:305059-307809	135.153	11393.5	6.39748	5e-05	0.000537856
RPL30	chrVII:439090-439638	310.901	24961.8	6.32712	5e-05	0.000537856
RPS9B	chrII:604507-605508	113.908	9071.33	6.31537	5e-05	0.000537856
RPL8B	chrXII:47858-48662	75.4786	5908.04	6.29047	5e-05	0.000537856
RPL18A	chrXV:93394-94402	158.38	12164.8	6.26318	5e-05	0.000537856
RPL31B	chrXII:931064-931755	74.4422	5512.74	6.2105	5e-05	0.000537856
RPL1B	chrVII:254640-255294	53.2518	3806.5	6.15949	5e-05	0.000537856
RPL31A	chrIV:322225-322988	308.301	21586.9	6.12967	5e-05	0.000537856
RPL36B	chrXVI:75195-76244	218.174	15269.7	6.12905	5e-05	0.000537856
RPL22A	chrXII:263193-263954	178.263	12052.6	6.07918	5e-05	0.000537856
RPS20	chrVIII:75336-78542	178.82	11884.6	6.05444	0.0002	0.00181699
RPL34B	chrIX:256225-257063	144.998	9468.58	6.02905	5e-05	0.000537856
RPS17B	chrIV:1354828-1355553	94.8489	6103.88	6.00795	5e-05	0.000537856
RPS19A	chrXV:92025-92850	126.717	8153.65	6.00776	5e-05	0.000537856
RPL42A	chrXIV:331321-332154	238.851	15363.2	6.00723	5e-05	0.000537856
RPL2A	chrVI:220506-221418	76.7209	4852.7	5.98302	5e-05	0.000537856
RPL42B	chrVIII:381989-382751	273.129	17221.7	5.97851	5e-05	0.000537856
RPL12A	chrV:52720-53255	77.1978	4829.68	5.96722	5e-05	0.000537856
RPS10A	chrXV:867097-867852	206.147	12171.6	5.8837	5e-05	0.000537856
RPS19B	chrXIV:61957-62943	172.946	9956.42	5.84723	5e-05	0.000537856
RPL6A	chrXIII:123226-124172	162.099	9245.69	5.83383	5e-05	0.000537856
RPS2	chrVII:277616-278381	156.844	8784.91	5.80763	5e-05	0.000537856
RPL27A	chrVIII:126520-127538	221.365	12337.1	5.80044	5e-05	0.000537856
RPL17A	chrXI:109268-110129	145.118	7993.39	5.78351	5e-05	0.000537856
RPP2B	chrIV:1239491-1239824	363.11	19910.1	5.77695	5e-05	0.000537856
RPL23B	chrV:396768-397653	239.703	13099.5	5.77212	5e-05	0.000537856
RPL43A	chrXVI:654165-654877	513.885	27894.3	5.76238	5e-05	0.000537856
RPS18B	chrXIII:222986-223828	172.145	9232.06	5.74496	5e-05	0.000537856
RPS0A	chrVII:920574-921788	77.4981	4147.99	5.74211	5e-05	0.000537856
RKI1	chrXV:502696-505173	4.60667	245.04	5.73315	0.0006	0.00460271
RPL24A	chrVII:437466-438675	92.8661	4905.3	5.72305	5e-05	0.000537856
RPS18A	chrIV:1359922-1360798	254.264	12888.7	5.66363	5e-05	0.000537856
RPS5	chrX:651900-652578	236.151	11862.4	5.65054	5e-05	0.000537856
CSM2,RPL16A	chrIX:98363-100515	98.1808	4920.59	5.64725	5e-05	0.000537856
RPS15	chrXV:253148-253577	232.919	11669.1	5.64672	5e-05	0.000537856
RPS21B	chrX:156549-157273	445.816	21793.1	5.61128	5e-05	0.000537856
RPP2A	chrXV:254296-254617	285.469	13924.4	5.60814	5e-05	0.000537856
RPL17B	chrX:90785-91657	88.5822	4296.7	5.60007	5e-05	0.000537856
RPL28,SEH1,YGL101W	chrVII:310892-314397	279.638	13456.1	5.58856	0.0003	0.00256903
RPL29,YFR032C-B	chrVI:223128-223973	333.634	15934.1	5.57771	5e-05	0.000537856
RPS26A,YGL188C-A	chrVII:148228-148966	264.977	12642.9	5.57631	0.00015	0.00143157
RPS26B	chrV:423590-424311	75.1008	3560.72	5.5672	5e-05	0.000537856
RPS3	chrXIV:302679-303402	163.519	7664.67	5.55069	5e-05	0.000537856
RPL21A,YBR190W	chrII:605965-607140	243.653	11389.2	5.54669	5e-05	0.000537856
RPS1B	chrXIII:146270-148683	122.569	5525.93	5.49456	5e-05	0.000537856
RPS17A	chrXIII:225888-226697	282.092	12641.1	5.48582	5e-05	0.000537856
RPP1B	chrIV:229905-230527	338.512	15075	5.47681	5e-05	0.000537856
RPS10B	chrXIII:732413-733141	173.364	7709.86	5.47483	5e-05	0.000537856
MF(ALPHA)1	chrXVI:193449-202536	53.9407	2361.21	5.45201	0.001	0.00719416
RPS16A	chrXIII:551927-552903	164.671	7153.99	5.44109	5e-05	0.000537856
NSR1	chrVII:806411-807684	7.90017	341.337	5.43317	5e-05	0.000537856
RPL19A	chrII:410984-415316	133.798	5766.4	5.42955	5e-05	0.000537856
RPS4A	chrX:702026-703068	96.783	4127.38	5.41433	5e-05	0.000537856
RPS0B	chrXII:242231-243349	92.3106	3893.08	5.39827	5e-05	0.000537856
RPS13	chrIV:579457-580452	320.875	13476.9	5.39233	5e-05	0.000537856
RPL13B	chrXIII:550205-551207	199.696	8318.07	5.38037	5e-05	0.000537856
RPL20A	chrXIII:751681-754220	163.407	6775.19	5.37372	5e-05	0.000537856
RPL21B,RPS9A	chrXVI:404864-407643	193.883	7970.13	5.36134	5e-05	0.000537856
RPL7A	chrVII:364334-365996	78.2653	3129.19	5.32127	5e-05	0.000537856
RPL20B	chrXV:900249-901194	185.134	7266.87	5.29469	5e-05	0.000537856
RPS29B	chrIV:340583-341309	314.544	12214.3	5.27916	5e-05	0.000537856
RPL12B,SYF1	chrIV:1298229-1302695	168.351	6520.71	5.27549	5e-05	0.000537856
RPS11B	chrII:332830-336955	217.157	8373.65	5.26905	0.0005	0.00395328
RPL6B	chrXII:1028853-1029768	96.708	3721.32	5.26604	5e-05	0.000537856
RPS30B	chrXV:678190-678793	1580.55	60662.9	5.26232	5e-05	0.000537856
RPL40A	chrIX:68707-73867	454.512	17318.2	5.25182	5e-05	0.000537856
RPL2B	chrIX:316767-317932	193.037	7192.1	5.21946	5e-05	0.000537856
RPL32	chrII:45352-46370	264.31	9815.75	5.2148	5e-05	0.000537856
BRX1	chrXV:185333-186790	9.95328	367.497	5.20642	0.00155	0.0103865
HTA2	chrII:235262-237832	84.0737	3074.57	5.19259	5e-05	0.000537856
RPS27B	chrVIII:146362-149073	848.179	30800.3	5.18243	0.00055	0.0042829
RPL23A	chrII:59821-60739	199.152	7193.05	5.17466	5e-05	0.000537856
RPS24A	chrV:306322-307196	356.496	12837.3	5.17032	5e-05	0.000537856
RPL33A	chrXVI:282121-283003	430.807	15478.8	5.16711	5e-05	0.000537856
RPL5	chrXVI:303120-304014	111.217	3989.01	5.16458	5e-05	0.000537856
RPL43B	chrX:608304-608858	271.149	9687.53	5.15897	5e-05	0.000537856
RPS29A	chrXII:893627-899032	251.534	8918.18	5.14793	5e-05	0.000537856
RPL27B	chrIV:1401769-1402564	154.19	5438.52	5.14043	5e-05	0.000537856
RPL33B	chrXV:778554-779405	225.713	7946.36	5.13773	5e-05	0.000537856
RPS6A	chrXVI:373585-378465	67.4151	2333.8	5.11347	0.0006	0.00460271
RPS6B	chrII:591711-592774	67.3072	2323.13	5.10916	5e-05	0.000537856
RPL39	chrX:75932-79969	1457.83	50290.8	5.1084	5e-05	0.000537856
RPL37B	chrIV:1447563-1450859	700.263	23996.2	5.09877	5e-05	0.000537856
ASC1	chrXIII:499455-500688	121.705	4161.81	5.09575	5e-05	0.000537856
RPS21A	chrXI:551656-552242	269.655	8924.23	5.04854	5e-05	0.000537856
HMF1,RPL34A	chrV:269422-272259	316.361	10406.8	5.03981	5e-05	0.000537856
RPL40B	chrXI:617995-618750	262.107	8587.38	5.03399	5e-05	0.000537856
RPP1A	chrIV:309801-310122	429.102	13704.5	4.99719	5e-05	0.000537856
RPS11A	chrIV:491514-492324	249.045	7914.86	4.99009	5e-05	0.000537856
RPS8A	chrII:88522-89440	59.1344	1840.13	4.95966	5e-05	0.000537856
RPL8A	chrVIII:35254-36025	53.6976	1649.8	4.94129	5e-05	0.000537856
URA7	chrII:143988-145728	3.82093	116.894	4.93514	5e-05	0.000537856
STM1	chrXII:440293-441516	79.0601	2393.92	4.92028	5e-05	0.000537856
RPL38	chrXII:781142-781379	696.524	20450.5	4.87582	5e-05	0.000537856
RPL11B	chrVII:648382-648907	75.2241	2141.29	4.83114	5e-05	0.000537856
RPS4B	chrVIII:504475-505530	100.925	2831.14	4.81003	5e-05	0.000537856
RPP0	chrXII:805783-806825	264.81	7266.46	4.77822	5e-05	0.000537856
ADE16,RPL15A	chrXII:198783-202716	248.108	6752.13	4.7663	0.0004	0.00326273
MAM33,RPS24B	chrIX:230148-232642	114.25	3072.83	4.74931	5e-05	0.000537856
RPS28B	chrXII:673004-674201	217.181	5745.13	4.72537	5e-05	0.000537856
LSM2,NCL1,RPL19B,RRN10	chrII:168405-174715	312.482	8190.29	4.71207	0.0007	0.00525603
RPS23B	chrXVI:794964-795767	365.673	9327.1	4.6728	5e-05	0.000537856
RPS14A,SYP1	chrIII:173647-178354	485.477	12286.3	4.6615	0.0002	0.00181699
RPS25A	chrVII:534023-535357	322.325	7893.78	4.61413	0.00185	0.0121105
CWP2	chrXI:259252-259531	680.924	16564	4.60442	5e-05	0.000537856
SSB1	chrIV:43925-48161	38.5384	927.237	4.58857	5e-05	0.000537856
RPS1A	chrXII:1018140-1018908	167.419	3973.65	4.56893	5e-05	0.000537856
RPL13A	chrIV:308423-309388	115.976	2720.16	4.55179	5e-05	0.000537856
FLC1,RPL1A	chrXVI:132474-136504	114.462	2611.86	4.51213	5e-05	0.000537856
CYT1,RPL3	chrXV:444507-449033	198.302	4352.61	4.45611	5e-05	0.000537856
RPS25B	chrXII:795478-796554	175.773	3577.73	4.34726	5e-05	0.000537856
GUA1	chrXIII:701789-703367	23.6924	478.689	4.33659	5e-05	0.000537856
RPL26A,YLR345W	chrXII:819074-822050	291.916	5877.09	4.33148	5e-05	0.000537856
RPL41A	chrIV:126607-130631	405	7969.63	4.29852	0.00475	0.0264776
SSF1	chrVIII:229334-230696	3.47627	66.2166	4.25158	5e-05	0.000537856
NSA2	chrV:413393-414179	7.98759	151.248	4.24301	5e-05	0.000537856
TRM11	chrXV:85455-86757	3.70073	65.5658	4.14706	5e-05	0.000537856
MDM30,RPS22B,SSQ1,YLR366W	chrXII:849865-862400	46.5928	816.253	4.13084	5e-05	0.000537856
RPL22B	chrVI:64187-65025	54.8231	947.854	4.11181	5e-05	0.000537856
SSB2	chrXIV:252058-253900	46.5578	803.942	4.11	5e-05	0.000537856
RKM3,RPL4A	chrII:296260-301345	93.8849	1599.76	4.09082	5e-05	0.000537856
TMA7	chrXII:669467-669662	279.466	4720.11	4.07807	5e-05	0.000537856
NOG2	chrXIV:721119-723112	4.38397	73.5177	4.06778	5e-05	0.000537856
RPL24B	chrVII:787163-790329	229.169	3820.47	4.05927	0.00015	0.00143157
TMA19	chrXI:334411-334915	346.607	5661.83	4.0299	5e-05	0.000537856
NOP10	chrVIII:241663-241840	234.943	3816.66	4.02193	5e-05	0.000537856
ICY1,RPL36A,YMR196W	chrXIII:651071-658452	501.231	7954.59	3.98824	0.0002	0.00181699
GAR1	chrVIII:282573-283378	45.4957	697.553	3.9385	5e-05	0.000537856
LEU9	chrXV:523026-524841	8.57445	129.82	3.92032	5e-05	0.000537856
MAK16	chrI:100224-101145	6.43351	95.6535	3.89414	5e-05	0.000537856
RPL4B	chrIV:471852-472941	53.3112	781.539	3.87381	5e-05	0.000537856
YDL063C	chrIV:338271-340282	2.83961	41.3041	3.86252	5e-05	0.000537856
YBR300C	chrII:808599-809785	1.25825	18.0046	3.83888	0.0036	0.0211267
TOS6	chrXIV:65743-66052	37.9458	538.788	3.82771	5e-05	0.000537856
RPL14B	chrVIII:104276-105091	199.986	2837.79	3.82679	5e-05	0.000537856
SNU13	chrV:101811-106419	152.964	2151.12	3.81382	5e-05	0.000537856
NOP1	chrIV:427183-428761	39.0375	539.604	3.78897	5e-05	0.000537856
RPA12	chrX:555194-555572	44.9543	607.901	3.75731	5e-05	0.000537856
NOP56	chrXII:545978-550636	26.6949	355.948	3.73703	0.00275	0.0167993
DRS1	chrXII:131695-134091	3.72426	48.6119	3.70629	5e-05	0.000537856
YEF3	chrXII:636779-639914	87.3055	1129.04	3.69288	5e-05	0.000537856
ERG2	chrXIII:667536-668205	84.7052	1074.63	3.66525	5e-05	0.000537856
DUT1	chrII:722610-723054	50.3597	638.45	3.66423	5e-05	0.000537856
RPS7B	chrXIV:443397-444315	166.29	2073.09	3.64001	5e-05	0.000537856
EGD1	chrXVI:481308-485716	346.763	4292.08	3.62965	5e-05	0.000537856
PHO3	chrII:427078-434304	15.7982	193.687	3.6159	0.0089	0.0436832
RMT2	chrIV:1393335-1394574	5.94087	72.7721	3.61464	5e-05	0.000537856
RSA4	chrIII:240804-242352	4.62645	55.7985	3.59225	5e-05	0.000537856
UTP13	chrXII:579317-581771	4.04307	48.405	3.58163	5e-05	0.000537856
APT1	chrXIII:226947-234730	38.1016	454.653	3.57684	0.00585	0.0311396
SDA1	chrVII:979764-982068	3.35822	39.9444	3.57223	5e-05	0.000537856
URA5	chrXIII:56772-57453	79.0494	936.41	3.56631	5e-05	0.000537856
TEF1	chrXVI:700593-701970	61.8418	729.246	3.55975	5e-05	0.000537856
NHP2	chrIV:87511-87982	104.521	1211.85	3.53533	5e-05	0.000537856
TIF11	chrXIII:789377-789839	121.565	1399.68	3.5253	5e-05	0.000537856
RNH203	chrXII:447981-448314	31.8145	364.296	3.51735	5e-05	0.000537856
YTM1	chrXV:832812-834195	8.80545	100.746	3.51618	5e-05	0.000537856
FUR1	chrVIII:361652-364441	34.2228	389.84	3.50985	5e-05	0.000537856
CGR1	chrVII:439975-440450	14.4061	159.599	3.4697	0.0002	0.00181699
PHO12	chrVIII:552098-553502	11.542	127.63	3.467	5e-05	0.000537856
RPL10	chrXII:282713-283627	1205.99	13236.3	3.45621	0.0018	0.0118516
OXR1,RPL7B	chrXVI:173064-175875	32.106	352.132	3.4552	5e-05	0.000537856
ARO4	chrII:716645-720604	37.5803	411.819	3.45396	5e-05	0.000537856
RPS30A	chrXII:712536-713158	2202.83	23882.8	3.43854	5e-05	0.000537856
NOG1	chrXVI:370977-372921	12.4683	132.863	3.4136	5e-05	0.000537856
NCA3,RPE1,YJL119C	chrX:189681-196013	43.1538	458.124	3.40818	0.0028	0.0170496
ROK1	chrVII:182389-184084	4.02056	41.904	3.38162	5e-05	0.000537856
ERB1	chrXIII:366960-370517	5.66887	58.6558	3.37114	0.0004	0.00326273
IMP3	chrVIII:393520-396808	12.4805	126.513	3.34154	0.00505	0.0277677
RBG1	chrI:75004-76250	9.9816	100.963	3.33841	5e-05	0.000537856
KAP123	chrV:378761-382103	9.13634	91.4091	3.32265	5e-05	0.000537856
ECM1	chrI:36495-37147	15.6373	155.203	3.31109	5e-05	0.000537856
NOP58,YOR309C	chrXV:896697-898360	29.5419	292.965	3.30989	5e-05	0.000537856
YIH1	chrIII:223331-224887	18.3914	180.578	3.29552	5e-05	0.000537856
TIR1	chrV:175247-176012	14.373	140.36	3.28769	5e-05	0.000537856
PWP1	chrXII:543967-545698	8.85649	86.4845	3.28763	5e-05	0.000537856
HPT1	chrIV:1270067-1270733	110.684	1073.69	3.27806	5e-05	0.000537856
YGR283C	chrVII:1059014-1060040	6.13936	59.4356	3.27517	5e-05	0.000537856
TIF1	chrXI:554986-556174	30.6679	295.867	3.27015	5e-05	0.000537856
EGD2	chrVIII:480879-488355	281.919	2676.12	3.24679	0.00665	0.0348096
ADK1	chrIV:916485-917154	188.434	1784.82	3.24365	5e-05	0.000537856
DUS3	chrXII:922062-924448	5.2806	49.5936	3.23138	5e-05	0.000537856
NOP2	chrXIV:510539-512396	10.1366	94.8127	3.22551	5e-05	0.000537856
YLR050C	chrXII:245526-246186	10.8388	101.375	3.22543	0.0025	0.01554
-	chrXIV:726433-726704	19.0918	178.484	3.22477	0.00115	0.0080785
VTC1	chrV:302805-303195	448.481	4192.32	3.22463	5e-05	0.000537856
CLN2	chrXVI:62553-66614	12.6547	117.909	3.21993	0.00015	0.00143157
GIS2	chrXIV:164540-167812	137.809	1271.85	3.20618	5e-05	0.000537856
LHP1	chrIV:363951-364817	48.9385	451.576	3.20593	5e-05	0.000537856
ENP2	chrVII:781766-783890	4.60291	42.4587	3.20544	5e-05	0.000537856
SFG1,YOR314W-A	chrXV:904457-907555	13.0998	119.276	3.18669	0.0022	0.0140133
STE3	chrXI:112940-117986	28.7914	261.684	3.18412	0.0001	0.00101232
RRP5	chrXIII:725933-731123	3.37746	30.2335	3.16214	5e-05	0.000537856
EFT2	chrIV:1243229-1245758	24.0797	214.416	3.15453	5e-05	0.000537856
RPA135	chrXVI:576039-581254	10.3999	91.1833	3.1322	0.0027	0.0165474
YGR079W	chrVII:640719-641832	11.8606	101.522	3.09753	5e-05	0.000537856
HXT1	chrVIII:290912-292625	21.4446	182.935	3.09264	5e-05	0.000537856
DED81	chrVIII:141893-143558	35.5332	298.634	3.07114	5e-05	0.000537856
NMD3	chrVIII:443827-445384	13.1913	110.247	3.06308	5e-05	0.000537856
RNT1	chrXIII:748261-749677	3.79976	31.6734	3.05929	0.00015	0.00143157
RLP24	chrXII:166376-167876	38.3793	319.83	3.0589	0.00035	0.00292216
GUK1	chrIV:1366263-1366827	158.912	1304.4	3.03708	5e-05	0.000537856
PHO11	chrI:225459-226863	5.28837	42.8111	3.01709	5e-05	0.000537856
PRP43	chrVII:281633-283937	10.4979	84.5377	3.00949	5e-05	0.000537856
YHR020W	chrVIII:143995-146062	23.1454	183.715	2.98867	5e-05	0.000537856
TEF4	chrXI:280181-284455	177.702	1406.11	2.98417	5e-05	0.000537856
HXT2	chrXIII:288078-289704	19.0185	149.368	2.9734	5e-05	0.000537856
GDT1,PCH2	chrII:600503-604198	46.05	358.117	2.95916	5e-05	0.000537856
YDR524C-B	chrIV:1489597-1489798	2403.91	18658.1	2.95634	5e-05	0.000537856
ADE17	chrXIII:504894-509307	68.4955	528.689	2.94834	5e-05	0.000537856
FAR1	chrX:123770-126397	7.23945	55.8659	2.94801	5e-05	0.000537856
TOD6	chrII:117588-119166	3.82467	29.4096	2.94288	5e-05	0.000537856
KEI1	chrIV:1212847-1213614	44.0293	335.37	2.92922	5e-05	0.000537856
PXR1	chrVII:1050612-1051737	11.1195	84.657	2.92853	5e-05	0.000537856
PRS1	chrXI:107315-108599	43.1717	328.118	2.92606	5e-05	0.000537856
LYS12	chrIX:186516-187632	45.6268	346.415	2.92455	5e-05	0.000537856
CLB1,YGR107W	chrVII:701115-705220	10.4368	79.2027	2.92388	5e-05	0.000537856
VMA7	chrVII:526972-527329	201.372	1525.61	2.92145	5e-05	0.000537856
FCY2	chrV:266511-268113	36.2047	274.02	2.92003	5e-05	0.000537856
IMD3	chrXII:1002264-1007199	29.8228	224.193	2.91025	0.0003	0.00256903
CBF5	chrXII:506133-507585	42.8011	319.957	2.90215	5e-05	0.000537856
UTP25	chrIX:191029-193195	4.39638	32.5688	2.8891	5e-05	0.000537856
KRR1	chrIII:22428-23379	21.324	157.379	2.88369	5e-05	0.000537856
YLR050C	chrXII:245526-246186	35.3033	259.099	2.87563	0.00025	0.00220755
MAK21	chrIV:570648-573726	7.77191	56.598	2.86441	5e-05	0.000537856
CBR1	chrIX:274071-274926	100.784	730.643	2.8579	5e-05	0.000537856
HTA1	chrIV:915529-915928	334.632	2406.84	2.84649	5e-05	0.000537856
NOC2	chrXV:727511-729644	11.6731	83.4951	2.83851	5e-05	0.000537856
ALD6	chrXVI:432587-434090	151.569	1082	2.83565	5e-05	0.000537856
UTP9	chrVIII:491930-493658	11.7547	83.1411	2.82232	5e-05	0.000537856
NOP12	chrXV:251113-252817	14.796	103.827	2.81091	5e-05	0.000537856
CIC1	chrVIII:210847-211978	22.9999	160.826	2.8058	5e-05	0.000537856
UTP6	chrIV:1357579-1358902	9.60982	66.8379	2.79809	5e-05	0.000537856
RPL9B	chrXIV:499680-500256	164.143	1125.48	2.77751	5e-05	0.000537856
MTR4	chrX:342521-345743	6.22149	42.4848	2.77162	5e-05	0.000537856
PWP2	chrIII:220456-223228	7.12973	48.54	2.76725	5e-05	0.000537856
HYP2	chrV:85612-86598	699.301	4748.62	2.76352	5e-05	0.000537856
HIS1	chrV:264891-265785	124.373	840.737	2.75698	5e-05	0.000537856
RRS1,UAF30,YOR296W	chrXV:868249-874238	26.0339	174.417	2.74408	0.0001	0.00101232
SAM3,SAM4	chrXVI:17470-26207	70.4486	469.363	2.73606	5e-05	0.000537856
SPS4	chrXV:901857-902874	2.29747	15.2418	2.72992	0.0059	0.0313469
MRD1	chrXVI:749255-751919	4.08502	27.0025	2.72468	5e-05	0.000537856
ADE5%2C7	chrVII:56481-58890	49.3341	325.494	2.72197	5e-05	0.000537856
ZRT2	chrXII:402793-404062	29.7803	195.175	2.71234	5e-05	0.000537856
SAS10	chrIV:178333-183187	6.62226	43.3529	2.71073	0.00145	0.00982085
RUB1	chrIV:733617-733924	143.045	934.794	2.70818	5e-05	0.000537856
POC4	chrXVI:280479-280926	31.9692	208.706	2.70672	5e-05	0.000537856
DIM1	chrXVI:39120-40077	20.5676	134.14	2.70529	5e-05	0.000537856
ASP1	chrIV:1108701-1109847	40.7496	262.627	2.68816	5e-05	0.000537856
PRS3	chrVIII:78924-81757	35.5401	228.555	2.68502	5e-05	0.000537856
UTP11	chrXI:255719-256472	14.9637	96.1651	2.68405	5e-05	0.000537856
DBP9	chrXII:695045-696830	12.979	82.6741	2.67126	5e-05	0.000537856
CYB5,NOP15	chrXIV:413638-418560	60.1801	383.006	2.67001	0.00435	0.0245864
UTP5	chrIV:1267470-1269402	12.6653	80.4957	2.66803	5e-05	0.000537856
RPC40	chrXVI:743904-746860	41.7289	264.321	2.66317	0.00035	0.00292216
CWP1	chrXI:261131-261851	52.9832	334.108	2.65671	5e-05	0.000537856
GAS1	chrXIII:886969-892398	98.8007	623.016	2.65668	5e-05	0.000537856
LTV1	chrXI:176780-178172	6.19987	39.0501	2.65501	5e-05	0.000537856
TRM1	chrIV:691548-693261	12.0474	75.8476	2.65438	5e-05	0.000537856
HTB1	chrIV:914316-914712	469.312	2952.44	2.65329	5e-05	0.000537856
UTP4	chrIV:1114432-1116763	7.28819	45.7326	2.64959	5e-05	0.000537856
PPT1	chrVII:736661-738203	9.31238	58.2403	2.6448	5e-05	0.000537856
ADE1	chrI:169182-171727	63.7699	398.574	2.6439	5e-05	0.000537856
TRX1	chrXII:231701-232013	468.222	2921.72	2.64155	5e-05	0.000537856
RRP3	chrVIII:227531-229037	11.3486	70.5464	2.63606	5e-05	0.000537856
ATO3	chrIV:1241203-1243081	31.8766	198.074	2.63547	5e-05	0.000537856
PCC1	chrXI:625727-626597	54.3024	336.565	2.6318	0.00015	0.00143157
AIM1,GCV3,PTA1,SPC72,YAL045C	chrI:54936-61185	235.331	1448.04	2.62133	0.00045	0.00364436
TSR1	chrIV:341618-343985	7.40218	45.4333	2.61773	5e-05	0.000537856
MMF1	chrIX:257669-259907	501.402	3046.33	2.60303	5e-05	0.000537856
UTP18	chrX:310921-312706	10.0147	60.7973	2.60188	5e-05	0.000537856
ERG3	chrXII:253098-255135	82.1279	498.216	2.60083	5e-05	0.000537856
SRP40	chrXI:612664-613885	33.2873	201.657	2.59886	5e-05	0.000537856
VMA9	chrIII:106973-107417	418.68	2517.58	2.58812	5e-05	0.000537856
RPC19	chrXIV:412683-413199	53.5294	319.195	2.57604	5e-05	0.000537856
CTS1	chrXII:707074-712058	134.974	800.393	2.56803	0.0006	0.00460271
AGA1	chrXIV:703698-705876	11.6972	68.8097	2.55645	5e-05	0.000537856
NTF2	chrV:167807-173719	400.135	2341.04	2.54859	0.002	0.0129577
AIR1	chrIX:210819-212062	10.3355	60.1419	2.54076	5e-05	0.000537856
FYV7	chrXII:271007-271463	14.908	86.4411	2.53563	0.0002	0.00181699
YOL092W	chrXV:144203-145130	33.5621	192.185	2.51759	5e-05	0.000537856
RNR1	chrV:298663-302327	30.7744	176.016	2.5159	5e-05	0.000537856
FAF1	chrIX:315092-316133	6.42054	36.5311	2.50836	5e-05	0.000537856
SEE1	chrIX:241942-242716	21.1377	120.221	2.5078	5e-05	0.000537856
PUF6	chrIV:1441432-1443403	13.2686	75.2432	2.50355	5e-05	0.000537856
RPA190	chrXV:960986-965981	8.06141	45.696	2.50296	5e-05	0.000537856
RIX7	chrXII:70632-73146	5.32146	30.0949	2.49962	5e-05	0.000537856
-	chrV:449137-449393	85.4503	482.739	2.49808	0.0002	0.00181699
SPC1	chrX:458076-458361	47.9286	269.639	2.49207	0.0003	0.00256903
YDL157C	chrIV:174231-174588	87.4927	491.363	2.48956	5e-05	0.000537856
SNR63	chrIV:323216-323471	53.5826	300.797	2.48896	0.0005	0.00395328
ESF2	chrXIV:723355-724306	10.718	60.1277	2.488	5e-05	0.000537856
HOS1,SPE3	chrXVI:682172-685684	81.9702	459.317	2.48632	0.0008	0.00595171
SPB1	chrIII:31448-33974	5.73734	32.1211	2.48507	5e-05	0.000537856
NAT5	chrXV:804376-804907	64.9772	362.684	2.48071	5e-05	0.000537856
URA1	chrXI:25214-26159	22.9725	128.173	2.48012	5e-05	0.000537856
RBG2	chrVII:843853-845573	13.3781	74.2509	2.47253	5e-05	0.000537856
SOL3	chrVIII:423723-424473	58.7177	325.276	2.4698	5e-05	0.000537856
REI1	chrII:739840-741022	10.7156	58.8929	2.45838	5e-05	0.000537856
NOC4	chrXVI:819764-821423	9.24059	50.7455	2.45722	5e-05	0.000537856
REE1	chrX:23132-23729	107.1	584.176	2.44744	5e-05	0.000537856
YOX1	chrXIII:221405-222563	10.3726	55.8185	2.42796	5e-05	0.000537856
CDC33	chrXV:60382-61024	275.521	1480.86	2.4262	5e-05	0.000537856
LYS9	chrXIV:714047-715388	26.9574	144.032	2.41764	5e-05	0.000537856
PSA1	chrIV:355673-356759	566.473	3025.22	2.41696	0.0005	0.00395328
YBR271W	chrII:744851-746111	9.82593	51.6905	2.39523	5e-05	0.000537856
MDE1	chrX:469720-470969	59.555	312.914	2.39347	0.00125	0.0086735
SFT1	chrXI:430197-430632	52.7853	275.693	2.38485	5e-05	0.000537856
PHO84	chrXIII:24036-25800	196.029	1019.9	2.37929	5e-05	0.000537856
NCB2	chrIV:1266294-1266898	81.4078	423.308	2.37847	5e-05	0.000537856
YLR065C	chrXII:266326-266964	81.6731	421.571	2.36784	5e-05	0.000537856
ADH2	chrXIII:872779-874538	6.76963	34.6043	2.3538	5e-05	0.000537856
CIS3	chrX:122264-122948	273.971	1394.81	2.34798	5e-05	0.000537856
POP8	chrII:185997-186474	43.456	220.547	2.34346	5e-05	0.000537856
SNL1	chrIX:321358-324374	59.8087	301.197	2.33228	0.0001	0.00101232
RPL18B	chrXIV:63569-64562	199.269	1003.32	2.33198	5e-05	0.000537856
FPR4	chrXII:1030829-1032012	31.851	160.089	2.32946	5e-05	0.000537856
PCL1	chrXIV:87896-88736	30.9784	154.934	2.32232	5e-05	0.000537856
YCR051W	chrIII:214070-214739	44.8148	220.046	2.29576	5e-05	0.000537856
-	chrXII:656853-658173	8.12032	39.3796	2.27784	0.0079	0.0397736
RIM1	chrIII:172949-173440	217.316	1041.77	2.26118	5e-05	0.000537856
SCW10,YMR304C-A	chrXIII:874787-880384	98.6296	469.33	2.25051	0.0004	0.00326273
YCR043C	chrIII:206260-206644	104.674	495.71	2.24359	5e-05	0.000537856
RIB4	chrXV:53097-55375	81.3818	382.043	2.23096	0.0001	0.00101232
SPL2	chrVIII:374653-375100	130.906	611.213	2.22315	5e-05	0.000537856
ILV6	chrIII:104618-105548	113.881	529.905	2.21821	5e-05	0.000537856
SSZ1	chrVIII:225441-227141	76.7617	356.852	2.21687	5e-05	0.000537856
BUD20,RFU1	chrXII:281011-282684	44.2333	205.385	2.21512	5e-05	0.000537856
SIM1	chrIX:127343-129908	43.8402	200.071	2.19019	5e-05	0.000537856
RPO26	chrXVI:911256-911800	175.459	796.925	2.18331	5e-05	0.000537856
NOC3	chrXII:154342-156334	9.84083	44.6815	2.18283	5e-05	0.000537856
SHM2	chrXII:255222-259430	186.253	844.532	2.18089	5e-05	0.000537856
FEN1	chrIII:190477-193040	50.5097	228.928	2.18026	0.00235	0.0147532
RLI1	chrIV:626707-628534	26.7408	121.041	2.17838	5e-05	0.000537856
KEL3	chrXVI:44550-46506	13.3418	60.1887	2.17354	5e-05	0.000537856
RRN11	chrXIII:190243-191767	6.44	29.0517	2.17349	0.0002	0.00181699
CTR1	chrXVI:786140-787428	65.0344	293.296	2.17308	5e-05	0.000537856
YGR201C	chrVII:902519-903197	23.4316	105.551	2.17141	0.0001	0.00101232
GPA1	chrVIII:113498-114917	19.5471	87.7766	2.16688	5e-05	0.000537856
URM1	chrIX:342535-342835	98.3284	441.128	2.16552	5e-05	0.000537856
URA6	chrXI:392525-393140	77.9593	347.67	2.15693	5e-05	0.000537856
ADE13	chrXII:844281-845730	111.115	495.478	2.15677	5e-05	0.000537856
ACO1	chrXII:735211-737548	59.2195	261.991	2.14537	5e-05	0.000537856
YOL086W-A	chrXV:159172-159445	63.8883	282.022	2.14218	0.00035	0.00292216
DPH2	chrXI:81034-82639	22.7436	100.394	2.14214	5e-05	0.000537856
ERP4	chrXV:360460-361084	49.288	215.186	2.12628	5e-05	0.000537856
YMC2	chrII:449666-450656	18.8201	82.0145	2.1236	5e-05	0.000537856
UTP14	chrXIII:83089-85789	6.20409	27.0231	2.1229	5e-05	0.000537856
URB2	chrX:510238-513763	4.5121	19.6492	2.1226	0.0002	0.00181699
KRS1	chrIV:525439-527215	102.031	441.595	2.11371	5e-05	0.000537856
RRP12	chrXVI:529722-533409	11.1818	48.339	2.11204	5e-05	0.000537856
EMC6	chrXII:121321-121648	223.408	963.696	2.1089	5e-05	0.000537856
YKL023C-A	chrXI:393145-393373	131.65	565.982	2.10405	5e-05	0.000537856
SES1	chrIV:489507-490896	93.937	402.963	2.10088	5e-05	0.000537856
TIM10	chrVIII:115619-115901	453.584	1942.83	2.09872	5e-05	0.000537856
CIN4	chrXIII:545154-545730	11.5765	49.531	2.09713	0.00105	0.00752522
DTD1	chrIV:65241-65765	46.9069	200.484	2.09562	5e-05	0.000537856
RPC53	chrIV:183216-184710	14.235	60.701	2.09228	5e-05	0.000537856
RPB11	chrXV:315812-316175	116.821	492.344	2.07537	5e-05	0.000537856
GRX4,TMT1	chrV:536274-541454	40.6595	171.287	2.07475	0.00065	0.00494611
DFR1	chrXV:780771-781555	40.7498	171.105	2.07002	5e-05	0.000537856
DAD1	chrIV:478473-478758	125.372	526.171	2.06932	5e-05	0.000537856
ACM1	chrXVI:38168-38798	23.9676	100.535	2.06854	0.0003	0.00256903
CLB6	chrVII:705358-706501	7.42178	30.951	2.06015	0.00125	0.0086735
RAS1,YOR102W	chrXV:515094-516962	23.2415	96.5404	2.05443	0.0042	0.024026
UTP10	chrX:211999-217309	7.78306	32.2022	2.04875	5e-05	0.000537856
SGF11	chrXVI:465961-466261	54.5075	224.405	2.04158	0.0006	0.00460271
EXG1	chrXII:728954-730301	102.423	420.865	2.03881	5e-05	0.000537856
YJR085C	chrX:583653-585917	258.189	1060.21	2.03786	0.00525	0.0286727
PUS7	chrXV:790210-792241	12.5479	51.4163	2.03478	5e-05	0.000537856
YLR063W	chrXII:264156-265254	7.04981	28.8807	2.03445	0.00165	0.0109658
YOR342C	chrXV:966665-967625	36.6384	149.365	2.02742	5e-05	0.000537856
OTU1,SEC53,YFL042C	chrVI:42814-48995	276.601	1125.88	2.02517	0.0054	0.0292944
PHS1	chrX:245590-246244	65.1732	264.029	2.01835	5e-05	0.000537856
FSF1	chrXV:831022-832521	53.8262	217.569	2.01509	5e-05	0.000537856
PHO90	chrX:60843-63489	8.90284	35.921	2.01249	5e-05	0.000537856
FLX1	chrIX:97394-98330	13.201	53.0821	2.00758	0.0005	0.00395328
TRS33	chrXV:537350-539666	43.9936	176.55	2.00471	0.00905	0.0443044
YOS1	chrV:307608-311534	239.685	961.195	2.00369	0.0081	0.0405644
VMA11	chrXVI:103121-105505	214.483	858.411	2.0008	0.00365	0.0213098
YOL159C,YOL159C-A	chrXV:14312-18022	30.3551	121.194	1.99731	0.00475	0.0264776
TIF3	chrXVI:868644-869955	53.9531	214.494	1.99116	5e-05	0.000537856
YOR246C	chrXV:795800-796793	51.7244	204.568	1.98366	5e-05	0.000537856
ELG1,PNO1,THI80	chrXV:600658-606233	65.8893	260.017	1.98049	0.0008	0.00595171
TRM112	chrXIV:707787-708195	91.5859	360.098	1.97519	5e-05	0.000537856
EFB1	chrI:142173-143160	1160.57	4556.96	1.97324	0.00115	0.0080785
NSA1	chrVII:299937-303411	18.363	72.0782	1.97276	0.00635	0.0334245
LOC1	chrVI:149109-149724	50.957	200.01	1.97272	5e-05	0.000537856
ELP3	chrXVI:384772-386446	15.7397	61.7016	1.9709	5e-05	0.000537856
TRM13	chrXV:83746-85264	11.3943	44.6583	1.97062	0.0002	0.00181699
SOP4	chrX:71308-73439	148.125	580.265	1.96989	5e-05	0.000537856
EBP2,SNU114	chrXI:122429-127147	29.2748	113.831	1.95916	5e-05	0.000537856
FRE1	chrXII:568387-570702	39.3519	152.049	1.95003	5e-05	0.000537856
ERG5	chrXIII:300868-302485	33.2483	127.845	1.94304	5e-05	0.000537856
NOB1	chrXV:430246-431626	17.365	66.4769	1.93667	0.0001	0.00101232
SCW4	chrVII:1048797-1049958	111.477	425.919	1.93383	5e-05	0.000537856
ATP15	chrXVI:30078-30267	500.98	1911.9	1.93218	5e-05	0.000537856
SPC3	chrXII:267134-270892	107.581	408.232	1.92397	0.00225	0.0142517
YOR021C,YOR022C	chrXV:372149-375869	74.9439	282.574	1.91475	0.00055	0.0042829
EST3	chrIX:334788-336420	40.5664	151.119	1.89733	0.00875	0.0431712
ERG13	chrXIII:19059-20535	94.5463	349.528	1.88631	5e-05	0.000537856
RPP1	chrVIII:222876-223758	22.7784	83.9832	1.88244	0.00025	0.00220755
SPC2	chrXIII:164789-165326	77.6549	286.066	1.8812	5e-05	0.000537856
AMN1	chrII:549561-558387	79.7488	293.764	1.88112	0.0053	0.0288901
BAT1,CRG1	chrVIII:516558-522161	42.4186	156.236	1.88096	0.0021	0.0134519
MRT4	chrXI:426178-428795	107.836	395.064	1.87325	0.00955	0.0460757
GLN1	chrXVI:642207-643320	203.489	740.789	1.86411	0.0002	0.00181699
-	chrXV:38923-40343	11.0303	40.1527	1.86403	0.0006	0.00460271
YMR310C	chrXIII:895715-896669	20.7595	75.5468	1.8636	5e-05	0.000537856
FUI1	chrII:138340-140260	8.11247	29.499	1.86245	0.00015	0.00143157
ERG25	chrVII:610563-611493	155.475	563.563	1.85789	0.0001	0.00101232
PRS4	chrII:92413-93394	34.6392	125.517	1.85741	5e-05	0.000537856
RPC82	chrXVI:917076-919041	11.0837	39.9569	1.85001	5e-05	0.000537856
ERG7	chrVIII:238119-241293	19.7865	70.933	1.84194	5e-05	0.000537856
SEC11	chrIX:398732-399236	128.934	461.598	1.84	5e-05	0.000537856
GSP1	chrXII:720770-721430	533.107	1908.1	1.83964	0.0001	0.00101232
SCW11	chrVII:441280-442909	48.9598	175.1	1.83851	5e-05	0.000537856
ERG11	chrVIII:120090-121683	93.4358	333	1.83347	5e-05	0.000537856
CAB1	chrIV:1498192-1500634	36.3213	128.898	1.82734	0.0061	0.0323488
THS1	chrIX:212449-216495	80.5489	285.675	1.82644	0.00255	0.0157644
HTS1	chrXVI:634073-639027	56.2073	199.316	1.82623	0.0011	0.00778514
TRP1	chrIV:461841-462602	47.9745	170.078	1.82586	0.0001	0.00101232
YIL002W-A	chrIX:350300-350510	287.018	1016.75	1.82475	0.0002	0.00181699
CDC42	chrXII:603276-605034	152.003	537	1.82082	0.00035	0.00292216
ECM16	chrXIII:523695-527499	4.99461	17.629	1.81951	0.00015	0.00143157
SUN4	chrXIV:500738-503011	74.0193	260.9	1.81752	5e-05	0.000537856
YSA1	chrII:460312-462579	113.156	397.312	1.81196	0.0004	0.00326273
PCL2	chrIV:234926-235853	25.9525	90.9536	1.80925	0.0002	0.00181699
MRI1	chrXVI:767751-768987	52.7619	184.76	1.80808	5e-05	0.000537856
TYW1	chrXVI:159908-162341	13.8563	48.5046	1.80758	5e-05	0.000537856
ZUO1	chrVII:1061851-1063153	142.396	498.239	1.80693	5e-05	0.000537856
DPH5	chrXII:501259-502162	65.5895	229.287	1.80562	5e-05	0.000537856
MAE1	chrXI:382497-384725	30.8789	107.201	1.79562	5e-05	0.000537856
LSM12	chrVIII:352755-353319	106.183	367.86	1.79261	5e-05	0.000537856
NOP9	chrX:417561-419562	10.6787	36.9512	1.79088	0.0001	0.00101232
SUP45	chrII:528248-532256	107.772	370.624	1.78197	0.0001	0.00101232
FAA3	chrIX:339343-341428	10.9957	37.7879	1.78099	0.0002	0.00181699
ELP6	chrXIII:898404-899226	25.9456	88.5221	1.77055	0.00015	0.00143157
PUS1	chrXVI:150613-153204	22.0457	74.7631	1.76183	0.0013	0.00895468
ADF1	chrIII:23522-23981	27.9773	94.5428	1.75671	0.00445	0.0251015
YCR016W	chrIII:143581-144692	23.7653	80.1829	1.75444	5e-05	0.000537856
BMS1	chrXVI:139619-143305	7.91157	26.6892	1.75422	5e-05	0.000537856
KTI11	chrII:89977-90531	79.6278	267.047	1.74575	0.0023	0.0144874
GIM4	chrV:148175-148599	171.546	571.928	1.73723	5e-05	0.000537856
YLR049C	chrXII:243885-245172	20.2045	67.2718	1.73533	5e-05	0.000537856
RPC37	chrXI:487666-489655	20.8073	69.2398	1.73451	0.0098	0.0471215
PAM18	chrXII:164286-166197	69.5721	230.697	1.72942	0.00885	0.0435509
ATF2	chrVII:848719-850786	12.1693	40.3006	1.72755	0.00255	0.0157644
AIM7	chrIV:578662-579112	109.415	361.649	1.72478	0.00015	0.00143157
RSA3	chrXII:578361-579024	44.6177	146.685	1.71703	0.0001	0.00101232
IRC7	chrVI:263956-265226	46.3525	152.269	1.71591	0.0001	0.00101232
VMA3	chrV:100768-101251	722.107	2368.67	1.7138	5e-05	0.000537856
LYS20	chrIV:133436-134723	61.1608	199.786	1.70777	5e-05	0.000537856
REX4	chrXV:180557-181455	11.5253	37.6389	1.70742	0.00335	0.0199069
UTP15	chrXIII:454014-455556	26.3494	85.4809	1.69783	5e-05	0.000537856
CHS2	chrII:311897-314789	7.97982	25.8274	1.69447	0.00015	0.00143157
WRS1	chrXV:136526-137825	68.5349	221.655	1.6934	5e-05	0.000537856
URK1	chrXIV:647431-648937	11.7891	38.0887	1.69191	0.0007	0.00525603
SFT2	chrII:24097-24745	80.5087	259.259	1.68718	0.0001	0.00101232
-	chrXVI:780373-781802	24.4699	78.7109	1.68555	5e-05	0.000537856
BAS1	chrXI:635850-638286	4.89801	15.7074	1.68118	0.0007	0.00525603
YPT31	chrV:213350-214874	92.8241	296.63	1.67609	0.0032	0.0191359
GRS1	chrII:481363-483367	81.9485	261.792	1.67563	0.0005	0.00395328
EFT1	chrXV:575097-577626	32.5683	103.822	1.67257	0.00015	0.00143157
IRC22	chrV:150300-150978	165.304	526.693	1.67184	5e-05	0.000537856
NAN1	chrXVI:310209-312900	18.4519	58.7302	1.67034	0.00015	0.00143157
YHP1	chrIV:1361095-1362381	15.368	48.7376	1.66511	0.0049	0.0271006
FTR1,SCC4,YER145C-A	chrV:460361-464921	76.2743	241.68	1.66383	0.00855	0.0423688
ALG5	chrXVI:120162-121167	41.2788	130.044	1.65552	5e-05	0.000537856
GDA1,UTR2,YEF1	chrV:73571-80158	128.462	403.954	1.65285	0.00235	0.0147532
SAM1	chrXII:515020-517756	104.144	325.788	1.64535	0.0025	0.01554
YML079W	chrXIII:110246-110852	86.5712	270.475	1.64353	0.0002	0.00181699
PFY1	chrXV:552297-552887	828.477	2588.18	1.64341	0.0001	0.00101232
TSR4	chrXV:280271-281498	25.3371	78.7216	1.63551	0.0002	0.00181699
YER152C	chrV:472656-474805	35.0965	108.786	1.6321	0.0005	0.00395328
YPL199C	chrXVI:172032-172755	66.788	205.972	1.62479	5e-05	0.000537856
GLN4	chrXV:649302-651840	42.5124	130.764	1.62101	0.00025	0.00220755
CMS1	chrXII:156854-157730	43.2835	132.841	1.61781	0.00045	0.00364436
HXT3	chrIV:1161980-1164660	76.3637	234.333	1.6176	0.0002	0.00181699
ACS2	chrXII:445523-447575	50.856	155.504	1.61246	0.00025	0.00220755
FCF2	chrXII:246323-246977	43.2303	132.181	1.61241	0.00025	0.00220755
YGR001C	chrVII:497132-498034	90.7266	277.069	1.61065	0.0003	0.00256903
DLS1	chrX:315053-315570	75.8015	230.611	1.60516	0.00035	0.00292216
TIF2	chrX:153503-154691	77.769	234.406	1.59174	0.0001	0.00101232
PIS1	chrXVI:752256-752919	217.956	655.114	1.58771	0.00025	0.00220755
AIM29	chrXI:579207-580911	210.134	630.805	1.58588	0.00065	0.00494611
ALA1	chrXV:944540-949377	38.7344	115.952	1.58184	0.00055	0.0042829
ILV1	chrV:328476-330207	49.6502	148.361	1.57924	0.0001	0.00101232
FKH1	chrIX:100780-102235	16.0072	47.7534	1.57689	0.0002	0.00181699
MVD1	chrXIV:701894-703085	50.7612	151.161	1.57429	0.0001	0.00101232
LEU1	chrVII:476177-478839	21.8137	64.9446	1.57398	0.0002	0.00181699
TIF34	chrXIII:557480-558524	156.486	465.821	1.57374	0.00025	0.00220755
VMA10	chrVIII:187072-187691	889.795	2645.62	1.57206	0.00225	0.0142517
RAP1	chrXIV:241610-244172	15.3319	45.5554	1.57109	0.00055	0.0042829
ALD5	chrV:304029-305592	28.8925	85.7884	1.57009	0.0004	0.00326273
ERV14	chrVII:400870-401287	379.289	1125	1.56856	0.00025	0.00220755
FRS2	chrVI:90982-95458	73.7309	218.445	1.56693	0.0011	0.00778514
DCD1	chrVIII:387183-388886	22.3894	65.9522	1.5586	0.0024	0.0150504
YNL058C	chrXIV:515762-516735	18.2707	53.7364	1.55636	0.0022	0.0140133
EMP70	chrXII:294090-296094	35.1018	102.783	1.54999	0.0004	0.00326273
YJR124C	chrX:652891-654238	24.2422	70.7603	1.54542	0.00065	0.00494611
GLY1	chrV:67628-68792	90.3036	263.302	1.54386	0.0004	0.00326273
TIF5	chrXVI:648703-649921	90.7054	264.18	1.54226	0.00045	0.00364436
SPO12	chrVIII:401336-402818	39.7076	115.254	1.53733	0.00945	0.045749
BIO2	chrVII:1063812-1064940	15.1855	43.9208	1.53221	0.00075	0.00560917
GIM5	chrXIII:82218-82849	81.0678	234.263	1.53093	0.00055	0.0042829
DUS1	chrXIII:108805-110077	10.2066	29.4632	1.52941	0.0018	0.0118516
EMP24	chrVII:122693-123305	292.631	844.467	1.52896	0.00025	0.00220755
KAR5	chrXIII:399701-401216	12.443	35.8452	1.52645	0.00095	0.00691341
YDR341C	chrIV:1151802-1153626	62.2393	179.292	1.52642	0.00025	0.00220755
OPT1,YJL211C	chrX:33733-37736	20.2245	58.1534	1.52376	0.00925	0.0450888
RNA1	chrXIII:739083-742781	86.684	248.907	1.52177	0.00585	0.0311396
MRPL20	chrXI:599093-599681	103.846	297.88	1.52029	0.00035	0.00292216
CYS4	chrVII:798542-800066	157.325	451.117	1.51976	0.00095	0.00691341
YPL108W	chrXVI:348445-348952	18.6244	53.1278	1.51227	0.00715	0.0369156
PMT4	chrX:695873-700614	37.8719	106.924	1.49739	0.0092	0.0449223
YER156C	chrV:483324-484341	60.6249	170.542	1.49215	0.00025	0.00220755
HOF1	chrXIII:335297-337307	4.81326	13.4638	1.484	0.00545	0.0295091
BOS1	chrXII:285735-286559	59.3529	163.627	1.46302	0.0007	0.00525603
MIG3	chrV:210691-211876	13.8735	38.1981	1.46116	0.00365	0.0213098
HOM6	chrX:684531-690524	196.499	540.596	1.46003	0.0031	0.0186559
CGI121	chrXIII:205641-206293	36.3888	99.7659	1.45505	0.0026	0.0160385
SHM1	chrII:736176-738369	60.4556	165.747	1.45504	0.0019	0.0124091
ZRC1	chrXIII:754837-756166	112.735	308.997	1.45466	0.00035	0.00292216
ERG10	chrXVI:498095-499292	148.154	405.563	1.45283	0.001	0.00719416
NEW1	chrXVI:121766-125357	33.2658	90.9584	1.45116	0.0006	0.00460271
ATP16	chrIV:443028-443511	186.821	510.423	1.45004	0.00045	0.00364436
MRS1	chrIX:397205-398431	25.4473	69.3548	1.44648	0.0005	0.00395328
PET9	chrII:163040-163997	139.631	380.501	1.44628	0.00035	0.00292216
CDC60	chrXVI:246989-250262	34.6704	94.2356	1.44257	0.0007	0.00525603
SVS1,YPL162C	chrXVI:241614-244106	96.8433	263.013	1.44141	0.00145	0.00982085
SPR6	chrV:394291-394867	36.7644	99.7053	1.43936	0.00205	0.0132363
RRP9	chrXVI:802324-804080	22.026	59.5855	1.43575	0.00055	0.0042829
YFR018C	chrVI:183130-184222	24.3614	65.7116	1.43155	0.00245	0.0152963
MAK11	chrXI:397343-398750	22.2514	59.8325	1.42703	0.0015	0.0101112
VAS1	chrVII:672175-678047	72.3571	194.466	1.42631	0.00795	0.0399544
CLB2	chrXVI:771652-773128	12.9911	34.8415	1.42328	0.002	0.0129577
VBA4	chrIV:688226-690533	21.6637	57.8221	1.41634	0.0011	0.00778514
SDH3	chrXI:179666-180263	104.892	279.221	1.41251	0.0007	0.00525603
TSC3	chrII:356323-356566	288.095	764.771	1.40848	0.00155	0.0103865
FAS1	chrXI:100670-106826	33.5673	89.0532	1.40761	0.001	0.00719416
THG1	chrVII:531882-532596	146.505	387.789	1.40432	0.0005	0.00395328
MLC1	chrVII:306559-307009	209.215	552.216	1.40025	0.00055	0.0042829
TEC1	chrII:409168-410629	20.8471	54.7741	1.39365	0.0015	0.0101112
DIP5	chrXVI:41042-42869	69.7628	183.021	1.39148	0.00055	0.0042829
HHO1	chrXVI:308532-309858	60.9021	159.552	1.38947	0.00095	0.00691341
FUS3	chrII:192450-193512	28.8208	75.3744	1.38697	0.001	0.00719416
SKG6	chrVIII:393520-396808	12.1597	31.7669	1.38542	0.0079	0.0397736
SDC1	chrIV:1399014-1399542	78.654	205.439	1.38512	0.0012	0.00838816
AIM38	chrXIV:664269-664944	70.7203	184.678	1.38482	0.0009	0.00659186
MTO1	chrVII:53786-55815	6.4063	16.7149	1.38357	0.00355	0.0209417
COS9	chrXI:14388-15851	20.8533	54.333	1.38155	0.00365	0.0213098
SAR1	chrXVI:138697-139409	595.043	1547.94	1.37929	0.00265	0.0162938
TAE1	chrII:734831-735530	46.2705	120.244	1.3778	0.0015	0.0101112
MCD1	chrIV:444682-446383	21.0422	54.4993	1.37295	0.00115	0.0080785
RAM2	chrXI:402567-403518	62.0237	160.572	1.37232	0.00105	0.00752522
APQ12	chrIX:277722-278139	149.301	385.103	1.36702	0.0013	0.00895468
MNN11	chrX:84067-85336	56.495	145.695	1.36676	0.0009	0.00659186
ATP5	chrIV:1058175-1058814	141.49	360.087	1.34765	0.0005	0.00395328
MET31	chrXVI:480534-481068	54.2617	138.039	1.34707	0.0018	0.0118516
ILS1	chrII:80896-84261	73.3266	186.47	1.34653	0.0016	0.0106836
MRPL37	chrII:741298-741616	148.878	375.669	1.33534	0.0028	0.0170496
TRM10	chrXV:142814-143696	20.6832	51.9127	1.32763	0.00345	0.0204796
SIC1	chrXII:286819-287674	75.5473	189.118	1.32383	0.00125	0.0086735
RPC34	chrXIV:634343-635297	30.1376	75.3833	1.32268	0.00225	0.0142517
YML018C	chrXIII:234757-236242	57.4313	143.351	1.31965	0.00145	0.00982085
TRM5	chrVIII:234813-236512	12.3375	30.7314	1.31667	0.00805	0.0403854
PRT1	chrXV:1015360-1017652	78.4222	195.315	1.31647	0.0012	0.00838816
MKC7	chrIV:744310-746101	24.9032	61.987	1.31564	0.0014	0.00956217
GCD11	chrV:205250-206834	77.7495	193.476	1.31525	0.0008	0.00595171
LYS21	chrIV:227392-228715	47.7921	118.715	1.31266	0.00285	0.0172983
NIP1	chrXIII:892987-895426	51.8926	128.708	1.3105	0.00155	0.0103865
DPS1	chrXII:109901-111575	102.938	254.917	1.30825	0.00205	0.0132363
PAB1	chrV:510372-512106	201.144	495.919	1.30187	0.0048	0.0266515
YDR115W	chrIV:681923-682492	213.217	525.184	1.3005	0.00185	0.0121105
CDC20	chrVII:289808-291641	13.6752	33.513	1.29316	0.00245	0.0152963
TSC10	chrII:738484-739679	50.8295	124.186	1.28876	0.001	0.00719416
GND1	chrVIII:470938-472429	136.239	331.959	1.28486	0.00305	0.0183745
RPC17	chrX:414284-414770	36.1663	87.471	1.27416	0.0081	0.0405644
YMR226C	chrXIII:721592-722396	114.325	276.26	1.27289	0.00285	0.0172983
YCL002C	chrIII:110807-111675	53.4649	129.134	1.2722	0.0036	0.0211267
NHP6A,YPR053C	chrXVI:665692-666243	652.697	1575.87	1.27166	0.00255	0.0157644
RMA1	chrXI:193573-194999	16.4271	39.5692	1.2683	0.0048	0.0266515
YPT7	chrXIII:267173-267800	220.751	527.545	1.25687	0.0021	0.0134519
LCP5	chrV:414480-415554	23.7963	56.7589	1.25411	0.0048	0.0266515
SWI5	chrIV:748612-750742	11.9183	28.3768	1.25153	0.0064	0.0336252
DIB1	chrXVI:704224-704656	88.3931	209.01	1.24156	0.00535	0.0291067
RET1	chrXV:729726-733620	13.5643	32.0365	1.2399	0.00275	0.0167993
THR4	chrIII:216696-218241	134.815	317.617	1.23631	0.00265	0.0162938
MRPL44	chrXIII:720959-721403	128.772	303.106	1.23501	0.0074	0.0378274
TPA1	chrV:251727-253662	36.3512	84.6681	1.21982	0.0023	0.0144874
YOL019W	chrXV:288897-290553	19.1372	44.4845	1.21692	0.00615	0.0325531
DBP10	chrIV:394216-397204	13.3571	31.047	1.21685	0.00385	0.0222711
YDL177C	chrIV:141208-141721	51.2539	118.611	1.21051	0.0074	0.0378274
ERG1	chrVII:846932-848423	125.74	289.78	1.20451	0.0044	0.0248442
RRP40	chrXV:55557-56280	76.3847	176.02	1.20438	0.00425	0.0242143
LDB16	chrIII:108020-108791	54.0477	124.105	1.19926	0.00405	0.0232619
DBP8	chrVIII:442180-443476	23.6374	54.1014	1.19459	0.00565	0.0303026
VTC4	chrX:411233-413399	121.754	277.395	1.18797	0.00565	0.0303026
RSM27	chrVII:922174-922507	131.93	300.159	1.18596	0.00695	0.0361132
OLE1	chrVII:398627-400160	68.7847	156.222	1.18344	0.00355	0.0209417
GNP1	chrIV:1466452-1468573	77.2352	175.26	1.18217	0.00405	0.0232619
COA3	chrX:316722-316980	238.636	537.205	1.17066	0.00785	0.0396628
GAS3	chrXIII:696795-698370	54.2087	121.752	1.16735	0.00355	0.0209417
MGM101	chrX:700881-701691	69.4663	155.958	1.16678	0.0038	0.0220268
SUR7	chrXIII:170081-171403	96.586	216.802	1.16649	0.0043	0.0244011
PAN5	chrVIII:224029-225169	43.6968	97.8501	1.16305	0.0093	0.0451771
HEM3	chrIV:92761-93745	28.1331	62.9904	1.16286	0.00705	0.0364657
PRO3	chrV:201075-201936	160.366	358.375	1.1601	0.00315	0.0188767
SRL1,YOR248W	chrXV:797675-798315	291.08	649.636	1.15822	0.00475	0.0264776
RRP6	chrXV:326831-329033	22.272	49.583	1.15461	0.0062	0.0327566
RTT109	chrXII:146290-147601	17.6521	39.2925	1.15441	0.0094	0.0455848
MNL1	chrVIII:506318-508779	21.1307	47.0087	1.15359	0.0082	0.0409567
TRS20	chrII:723735-724263	70.3741	156.3	1.1512	0.00965	0.0464791
GAL80	chrXIII:171593-172901	56.3272	124.979	1.14978	0.0047	0.0263284
YLR040C	chrXII:228907-229697	239.879	532.125	1.14946	0.00515	0.0282353
GDS1	chrXV:1005136-1006705	51.3842	113.744	1.14639	0.0046	0.0258192
CAM1	chrXVI:464400-465648	138.822	306.942	1.14473	0.00435	0.0245864
TAT1	chrII:376573-378433	63.9687	140.967	1.13992	0.0054	0.0292944
BUD31,HCM1	chrIII:228094-231322	26.735	58.5555	1.13108	0.00755	0.038421
RPG1	chrII:395382-398277	62.16	135.89	1.12838	0.00955	0.0460757
YER138W-A	chrV:449462-449893	289.905	629.884	1.11951	0.00735	0.0376737
GCD7	chrXII:718316-719462	64.5643	140.249	1.11918	0.00505	0.0277677
MRPS8	chrXIII:572247-572715	86.068	186.702	1.11719	0.00985	0.0473217
SCP160	chrX:285557-289226	49.0353	106.324	1.11658	0.007	0.0362733
YAH1	chrXVI:73362-73927	92.5335	200.438	1.11511	0.0088	0.0433425
YNL217W	chrXIV:240330-241311	91.0926	196.76	1.11103	0.00475	0.0264776
TAF9	chrXIII:742970-743444	169.661	366.37	1.11064	0.00555	0.0300219
GUS1	chrVII:39022-41149	90.3758	194.382	1.10489	0.0073	0.0375192
GRX5	chrXVI:444578-445031	169.97	365.183	1.10334	0.00635	0.0334245
GET1	chrVII:457162-457870	107.756	230.526	1.09716	0.00565	0.0303026
VMA8	chrV:58377-59148	209.379	447.826	1.09682	0.00575	0.0306937
COX6	chrVIII:209704-210151	162.036	346.325	1.09581	0.0076	0.0386407
THO1	chrV:281350-282484	104.501	222.878	1.09273	0.01015	0.0484754
MLC2	chrXVI:911987-912479	100.01	212.754	1.08904	0.00935	0.0453811
YRA1	chrIV:1236557-1238004	315.122	666.32	1.08031	0.00795	0.0399544
TED1	chrIX:278425-279847	44.2684	91.7332	1.05117	0.0099	0.0475217
AAT2	chrXII:196828-198085	162.892	336.106	1.045	0.00965	0.0464791
SEC65	chrXIII:57865-58687	69.196	142.671	1.04393	0.0101	0.0482773
TIM23	chrXIV:662912-663581	109.866	220.849	1.00732	0.01	0.0479205
GTS1	chrVII:157905-159096	106.976	53.4235	-1.00174	0.01005	0.0481195
VPS17	chrXV:573174-574830	80.661	38.9408	-1.05059	0.0065	0.034119
GLO1	chrXIII:261704-262685	270.645	129.357	-1.06504	0.00855	0.0423688
YPK1	chrXI:205706-207749	135.54	64.7219	-1.0664	0.0083	0.0413105
FAA1	chrXV:909342-911445	176.658	84.3538	-1.06644	0.00995	0.0477213
SCJ1	chrXIII:695349-696483	139.228	66.3867	-1.06848	0.0079	0.0397736
NVJ1	chrVIII:490746-491712	76.1049	36.0047	-1.0798	0.00915	0.0447553
SIR4	chrIV:917443-921813	30.9238	14.6293	-1.07985	0.0087	0.0429994
ATG26	chrXII:530796-534393	35.5928	16.7923	-1.08378	0.0071	0.0366909
PGS1	chrIII:109104-110670	47.8743	22.5632	-1.08528	0.0101	0.0482773
PEX3	chrIV:1126269-1127595	95.5367	44.9748	-1.08694	0.0069	0.0358863
YPR117W	chrXVI:760024-767494	12.6374	5.94883	-1.08703	0.0098	0.0471215
SWH1	chrI:192566-197505	35.6686	16.7593	-1.08969	0.0075	0.0382008
ECM22	chrXII:600018-602463	37.3589	17.5161	-1.09277	0.00825	0.0411339
HFA1	chrXIII:677057-684067	10.1756	4.73225	-1.10451	0.00955	0.0460757
IOC2	chrXII:329676-332115	52.8372	24.5641	-1.105	0.00875	0.0431712
SAC3	chrIV:771876-775782	33.4232	15.5212	-1.10661	0.0056	0.0301772
SDS22	chrXI:78865-79882	132.823	61.6229	-1.10797	0.0069	0.0358863
KEL2	chrVII:966038-968687	28.6669	13.2201	-1.11665	0.00735	0.0376737
JIP4	chrIV:1407463-1410094	35.8446	16.5224	-1.11733	0.00545	0.0295091
YML002W	chrXIII:264540-266754	29.4593	13.5395	-1.12155	0.0088	0.0433425
NUT1	chrVII:217479-221073	45.1845	20.7607	-1.12198	0.00705	0.0364657
PTC4	chrII:487198-488380	89.2178	40.9826	-1.12232	0.00745	0.0380487
RAD53	chrXVI:261726-264192	28.4702	13.0714	-1.12304	0.0083	0.0413105
YLR072W	chrXII:278788-281005	48.8415	22.4217	-1.12321	0.00565	0.0303026
RGC1	chrXVI:754876-758128	40.8508	18.7368	-1.12449	0.0067	0.035039
RTS1	chrXV:357673-359947	113.49	51.9848	-1.12641	0.00495	0.0273238
MSF1	chrXVI:657528-658938	37.4567	17.1422	-1.12767	0.0089	0.0436832
YNG2	chrVIII:283776-284625	100.098	45.7679	-1.12901	0.0072	0.0371062
RPT5	chrXV:545028-546333	273.105	124.769	-1.13019	0.00775	0.0392976
ROM2	chrXII:862713-866784	34.7665	15.8026	-1.13753	0.0051	0.0279883
FLO5	chrVIII:522173-528706	14.7741	6.71456	-1.1377	0.0056	0.0301772
SPT2	chrV:499346-500348	139.763	63.4659	-1.13893	0.0043	0.0244011
SEC59	chrXIII:295178-296738	75.9312	34.3983	-1.14236	0.0057	0.030513
PRK1	chrIX:183936-186369	35.9583	16.2754	-1.14363	0.0087	0.0429994
PLC1	chrXVI:35235-37845	50.9935	23.0785	-1.14377	0.00505	0.0277677
YPR014C	chrXVI:586361-589856	22.7785	10.2991	-1.14515	0.0075	0.0382008
YKL133C	chrXI:191678-193070	48.0327	21.5566	-1.15589	0.0093	0.0451771
USA1	chrXIII:217361-219878	31.8382	14.2507	-1.15973	0.00665	0.0348096
TPD3	chrI:124754-126786	183.715	82.1631	-1.16091	0.00455	0.0256146
ADH5	chrII:533761-534817	117.703	52.5555	-1.16324	0.005	0.027573
MYO5	chrXIII:486586-490246	80.3277	35.5897	-1.17444	0.00425	0.0242143
FAB1	chrVI:184501-191338	14.1995	6.2905	-1.17459	0.0054	0.0292944
PAR32	chrIV:148190-149086	265.828	117.378	-1.17934	0.00405	0.0232619
RIM20	chrXV:839083-841069	64.4839	28.4526	-1.18038	0.00375	0.0217815
KGD1	chrIX:122688-125733	67.5814	29.769	-1.18281	0.0047	0.0263284
PEP7	chrIV:1112479-1114027	29.2411	12.8364	-1.18775	0.0093	0.0451771
STP2	chrVIII:117813-119439	108.133	47.4187	-1.18928	0.0046	0.0258192
MSC1	chrXIII:15032-16817	95.739	41.9629	-1.18999	0.00265	0.0162938
NUP116	chrXIII:363363-366705	83.4273	36.564	-1.1901	0.00315	0.0188767
KAP95	chrXII:823827-826413	93.3815	40.916	-1.19047	0.003	0.0180926
PIM1	chrII:177873-181275	82.8639	36.2887	-1.19122	0.0039	0.0225144
YJR056C	chrX:541791-542502	102.211	44.7539	-1.19147	0.00635	0.0334245
UBP3	chrV:469685-472424	94.5345	41.3794	-1.19193	0.0036	0.0211267
YCR095W-A	chrIII:289482-291684	36.5011	15.9554	-1.1939	0.0078	0.0394453
ATP22	chrIV:1176119-1178174	73.0784	31.8881	-1.19643	0.0035	0.020733
RPH1	chrV:523368-525759	40.3175	17.5795	-1.19751	0.0053	0.0288901
YGR125W	chrVII:742324-745435	33.5636	14.6141	-1.19954	0.0039	0.0225144
MUD2	chrXI:294609-296193	56.5729	24.6128	-1.2007	0.0046	0.0258192
DNA2	chrVIII:424609-429178	13.8905	6.0359	-1.20245	0.00825	0.0411339
SPT20	chrXV:45716-47617	55.618	24.1091	-1.20597	0.00245	0.0152963
WSC3	chrXV:114137-115808	46.3715	20.1	-1.20604	0.00735	0.0376737
SOG2	chrXV:998302-1000871	40.9506	17.7393	-1.20693	0.00315	0.0188767
CDC39	chrIII:280116-286443	42.9857	18.6091	-1.20785	0.0029	0.0175455
PSK2	chrXV:243465-246802	37.5621	16.2593	-1.20802	0.0022	0.0140133
YPR1	chrIV:1213823-1217610	257.353	111.188	-1.21074	0.0079	0.0397736
SCO1	chrII:310564-311452	84.7132	36.5959	-1.21091	0.0043	0.0244011
UGO1	chrIV:1399705-1401214	64.9879	28.0399	-1.21269	0.00395	0.0227798
-	chrV:431740-432344	105.76	45.5796	-1.21433	0.007	0.0362733
SWC4	chrVII:498475-499906	72.388	31.1292	-1.21748	0.00385	0.0222711
SMC1	chrVI:119428-123106	35.2042	15.1386	-1.21752	0.00425	0.0242143
SMY1	chrXI:286602-288573	47.84	20.5115	-1.22179	0.00335	0.0199069
SCS22	chrII:46564-47180	169.861	72.7991	-1.22236	0.00435	0.0245864
SCT1	chrII:203405-206982	110.485	47.267	-1.22494	0.0072	0.0371062
NFI1	chrXV:628359-630540	22.3395	9.52709	-1.22949	0.0042	0.024026
MAL11	chrVII:1073962-1075925	27.0145	11.5121	-1.23058	0.0078	0.0394453
CUL3	chrVII:500131-502366	38.5704	16.43	-1.23116	0.00435	0.0245864
MRL1	chrXVI:698868-700014	52.7102	22.4504	-1.23134	0.0036	0.0211267
PEX5	chrIV:950562-952401	35.9651	15.3047	-1.23262	0.0043	0.0244011
PSY4	chrII:132423-133749	57.0673	24.2113	-1.23699	0.0036	0.0211267
REG1	chrIV:497834-500879	68.6734	29.1122	-1.23813	0.00335	0.0199069
SNF5	chrII:779666-782384	32.4928	13.7726	-1.23832	0.00405	0.0232619
SUM1	chrIV:1081127-1084316	60.3482	25.5112	-1.24218	0.00145	0.00982085
PIB1	chrIV:1089218-1090079	103.046	43.4742	-1.24506	0.00475	0.0264776
DOP1	chrIV:734900-739997	29.7925	12.5212	-1.25058	0.0021	0.0134519
MPS1	chrIV:400996-403291	42.3235	17.7359	-1.25479	0.0038	0.0220268
MSN1	chrXV:99808-100957	72.2994	30.1768	-1.26055	0.00285	0.0172983
ENT5	chrIV:766735-767971	120.938	50.3482	-1.26425	0.00185	0.0121105
SED4	chrIII:231441-236322	71.6936	29.7836	-1.26733	0.0056	0.0301772
IFM1	chrXV:278055-280086	45.5971	18.9185	-1.26915	0.0026	0.0160385
CLF1	chrXII:382470-384534	42.5443	17.6385	-1.27024	0.0033	0.0196923
AVT3	chrXI:171550-173861	95.4486	39.3617	-1.27793	0.0014	0.00956217
IBA57	chrX:649775-651269	76.6406	31.5831	-1.27896	0.0021	0.0134519
SPC105	chrVII:334885-337639	39.2204	16.1065	-1.28396	0.0023	0.0144874
ROG3	chrVI:196832-199034	39.1315	16.047	-1.28602	0.00205	0.0132363
MAL33	chrII:800522-801929	40.8434	16.7471	-1.28619	0.0059	0.0313469
GRS2	chrXVI:702113-703970	31.832	13.051	-1.28632	0.00375	0.0217815
RCK2	chrXII:634251-636084	157.022	64.2953	-1.28818	0.00175	0.0115761
ECM21	chrII:24945-28299	30.0559	12.3014	-1.28883	0.00255	0.0157644
TGL1	chrXI:180778-182425	103.964	42.2684	-1.29844	0.0017	0.0112717
YBR241C	chrII:702588-704055	53.8469	21.8487	-1.30131	0.0021	0.0134519
AHA1	chrIV:892874-893927	476.919	192.764	-1.30691	0.00225	0.0142517
CYC8	chrII:462674-466282	93.9796	37.877	-1.31102	0.0018	0.0118516
YPL150W	chrXVI:267647-271052	41.7032	16.7955	-1.31209	0.0017	0.0112717
NTE1	chrXIII:153218-158258	39.3663	15.8499	-1.31249	0.00125	0.0086735
ATG34	chrXV:165713-166952	36.1813	14.5322	-1.31599	0.00525	0.0286727
HES1	chrXV:781993-783298	27.57	11.0632	-1.31733	0.0077	0.0390791
PDE2	chrXV:1013240-1014821	126.23	50.5583	-1.32004	0.00115	0.0080785
PDR1	chrVII:469046-472452	58.7083	23.5004	-1.32088	0.001	0.00719416
MIA40	chrXI:75820-77032	215.189	86.1138	-1.32129	0.00165	0.0109658
HBT1	chrIV:57264-60405	19.0718	7.60846	-1.32576	0.00165	0.0109658
IMD2	chrVIII:554395-555967	47.1823	18.7219	-1.33352	0.0085	0.0421948
BAP2	chrII:373860-375690	375.184	148.646	-1.33572	0.00625	0.03299
YMR031C	chrXIII:332060-335035	64.5435	25.5428	-1.33736	0.00115	0.0080785
RTG3	chrII:22075-23536	72.765	28.6578	-1.34432	0.00145	0.00982085
MCH4	chrXV:94855-96361	90.2754	35.5508	-1.34445	0.00135	0.00926531
VPS72	chrIV:1424819-1427207	48.7928	19.2028	-1.34535	0.00135	0.00926531
BNA3	chrX:323385-324720	149.878	58.9645	-1.34587	0.00105	0.00752522
HEF3	chrXIV:606318-609510	11.1633	4.39154	-1.34597	0.00565	0.0303026
YPR013C	chrXVI:584631-585585	76.45	30.0063	-1.34925	0.0022	0.0140133
UFO1	chrXIII:92234-94241	74.2979	29.0422	-1.35517	0.0007	0.00525603
CRP1	chrVIII:390299-391697	268.298	104.793	-1.35629	0.0011	0.00778514
LAS17	chrXV:675420-678039	76.0246	29.6938	-1.3563	0.0012	0.00838816
GCR1	chrXVI:412253-415583	123.758	48.1898	-1.36072	0.0009	0.00659186
YIL001W	chrIX:353939-355481	37.7897	14.696	-1.36257	0.0019	0.0124091
TFB1	chrIV:1085064-1086993	87.1844	33.8839	-1.36347	0.00115	0.0080785
BNI1	chrXIV:129521-135383	30.3989	11.7538	-1.37089	0.0011	0.00778514
PSO2	chrXIII:542977-544963	28.0329	10.786	-1.37797	0.003	0.0180926
SLF1	chrIV:1473428-1474772	62.0972	23.7971	-1.38374	0.0016	0.0106836
FZO1	chrII:586470-589222	47.1027	18.0212	-1.38612	0.0008	0.00595171
SPG5	chrXIII:645655-646777	140.464	53.635	-1.38896	0.00135	0.00926531
STE7	chrIV:172480-174174	66.7372	25.4527	-1.39067	0.00145	0.00982085
RTG1	chrXV:201984-202518	68.5502	26.1367	-1.39108	0.00485	0.0268765
COS1	chrXIV:8329-9475	64.3732	24.4888	-1.39434	0.0015	0.0101112
COS10	chrXIV:779915-781040	42.7362	16.2177	-1.3979	0.0056	0.0301772
PAN3	chrXI:390239-392279	77.4714	29.3497	-1.40032	0.001	0.00719416
PAN2	chrVII:331117-334465	55.8343	21.1337	-1.4016	0.0011	0.00778514
YLR346C	chrXII:822286-822592	295.573	111.876	-1.40161	0.00365	0.0213098
STF1	chrIV:229170-229431	576.638	218.215	-1.40192	0.0029	0.0175455
MVP1	chrXIII:274016-275552	103.223	38.9691	-1.40536	0.00085	0.00627428
PRP8	chrVIII:429413-436958	20.4876	7.73342	-1.40557	0.00085	0.00627428
IRR1	chrIX:304476-307929	51.7341	19.5119	-1.40677	0.0006	0.00460271
VPS35	chrX:131100-133935	103.979	39.1767	-1.40822	0.00035	0.00292216
YMR1	chrX:633614-635681	44.0354	16.5829	-1.40897	0.0009	0.00659186
RAD34	chrIV:1090432-1092511	13.7499	5.17264	-1.41045	0.00765	0.0388601
SPO14	chrXI:501343-506395	19.4259	7.28437	-1.4151	0.00125	0.0086735
BUR6	chrV:491486-491958	436.497	163.589	-1.41589	0.00125	0.0086735
SDS3	chrIX:202275-203259	30.987	11.6021	-1.41728	0.00535	0.0291067
MRP8	chrXI:178514-179174	569.444	212.019	-1.42536	0.00085	0.00627428
YFR039C	chrVI:229355-233544	110.608	41.1151	-1.42772	0.0084	0.0417716
XKS1	chrVII:886072-887875	56.7966	21.1089	-1.42795	0.00085	0.00627428
YAR047C	chrI:200561-203394	10.7261	3.98564	-1.42824	0.00615	0.0325531
ACH1	chrII:194121-195702	69.3677	25.7528	-1.42953	0.0006	0.00460271
PRP22	chrV:178840-182278	29.0334	10.7751	-1.43002	0.0007	0.00525603
TAO3	chrIX:106106-113237	21.8327	8.0914	-1.43203	0.0009	0.00659186
IKS1	chrX:328117-330121	64.7987	23.9688	-1.43481	0.0014	0.00956217
PIG2	chrIX:271160-272777	34.8964	12.9071	-1.43491	0.00235	0.0147532
DCP2,YNL120C	chrXIV:401003-408258	109.026	40.3073	-1.43555	0.0069	0.0358863
UFD1	chrVII:589825-590911	171.691	63.3732	-1.43787	0.0004	0.00326273
STV1	chrXIII:383302-385975	85.7834	31.6271	-1.43954	0.0005	0.00395328
IOC4	chrXIII:355383-356811	68.5348	25.2586	-1.44006	0.0007	0.00525603
SAP1	chrV:243699-246503	37.3586	13.7544	-1.44155	0.0005	0.00395328
YME2	chrXIII:870072-872625	73.9265	27.1304	-1.44618	0.00035	0.00292216
UBP2	chrXV:554823-558642	48.6277	17.6706	-1.46043	0.0004	0.00326273
YLR410W-B	chrXII:941482-946796	7.1693	2.604	-1.4611	0.00425	0.0242143
SFP1	chrXII:925567-927619	84.3078	30.6008	-1.4621	0.00065	0.00494611
RPO21	chrIV:205128-211164	90.8306	32.7584	-1.47131	0.00015	0.00143157
YJU2	chrXI:262276-263113	27.2167	9.75034	-1.48097	0.0073	0.0375192
BBC1	chrX:398936-402410	79.0372	28.2955	-1.48196	0.0002	0.00181699
SOL1	chrXIV:690320-691286	93.7182	33.4647	-1.48569	0.0006	0.00460271
SSK2	chrXIV:680693-685433	27.1172	9.65675	-1.4896	0.00035	0.00292216
SIN4	chrXIV:206929-209979	60.2749	21.4199	-1.4926	0.00015	0.00143157
UBP6	chrVI:165066-166566	281.347	99.8879	-1.49397	0.0004	0.00326273
SSL2	chrIX:78073-83165	89.801	31.8065	-1.49741	0.0068	0.0355292
AIR2	chrIV:144483-145518	94.2897	33.3731	-1.49842	0.0004	0.00326273
NEO1	chrIX:261436-264892	61.3779	21.6774	-1.50153	0.00015	0.00143157
DON1	chrIV:1010175-1011273	18.0247	6.33743	-1.508	0.00955	0.0460757
SSK1	chrXII:161669-164081	88.6172	30.9115	-1.51944	0.0004	0.00326273
LAG2	chrXV:274956-276939	37.0137	12.9012	-1.52056	0.00065	0.00494611
UPS2	chrXII:499577-500270	154.449	53.7946	-1.5216	0.0007	0.00525603
CCC2	chrIV:1005664-1008766	37.1304	12.9262	-1.5223	0.00035	0.00292216
SPT7	chrII:401252-405251	32.5246	11.3187	-1.52283	0.0003	0.00256903
RSC4	chrXI:452160-454319	144.848	50.3151	-1.52548	0.0002	0.00181699
ERV29	chrVII:1060657-1061590	535.185	185.703	-1.52704	0.00015	0.00143157
PUT3	chrXI:408543-416932	61.3201	21.2457	-1.52919	0.007	0.0362733
LHS1	chrXI:296429-299075	69.2027	23.9483	-1.53091	0.0005	0.00395328
FCJ1	chrXI:469716-471339	93.1505	32.1198	-1.5361	0.00015	0.00143157
GPH1	chrXVI:861305-864014	22.6008	7.78539	-1.53753	0.0011	0.00778514
YMR034C	chrXIII:339417-340837	31.8789	10.981	-1.5376	0.0037	0.0215573
PEP8	chrX:335897-337037	159.061	54.7186	-1.53947	0.00015	0.00143157
UBC5	chrIV:569233-569770	256.896	87.7898	-1.54906	0.00025	0.00220755
SAP155	chrVI:233889-238263	80.0103	27.2909	-1.55176	0.0021	0.0134519
AIM17	chrVIII:64320-66048	140.112	47.7376	-1.55338	5e-05	0.000537856
YOL087C	chrXV:155286-158637	55.8879	19.0358	-1.55382	0.0001	0.00101232
YCF1	chrIV:722157-727551	74.1315	25.2461	-1.55403	0.0002	0.00181699
NDD1	chrXV:1034806-1036471	92.1388	31.3373	-1.55593	0.0003	0.00256903
YDL027C	chrIV:403694-405060	139.095	47.2472	-1.55777	0.00015	0.00143157
RIM11	chrXIII:546124-547237	157.717	53.5683	-1.55789	5e-05	0.000537856
RPN2	chrIX:216609-220700	282.421	95.7181	-1.56098	0.0092	0.0449223
SHQ1,SLM1	chrIX:166414-171567	102.402	34.6546	-1.56312	0.00905	0.0443044
GLC8	chrXIII:896913-897603	346.422	117.205	-1.5635	0.00015	0.00143157
CYR1	chrX:425156-431237	25.0235	8.46039	-1.56449	0.0001	0.00101232
YCR061W	chrIII:225489-227809	37.3287	12.5829	-1.56882	0.0001	0.00101232
SPT23	chrXI:398831-402080	72.5754	24.3898	-1.5732	5e-05	0.000537856
FSH1	chrVIII:204433-207530	659.443	221.553	-1.57359	0.00195	0.0126772
WHI3	chrXIV:266894-269988	105.082	35.2328	-1.57652	0.0001	0.00101232
CDC55	chrVII:145554-147973	133.17	44.6037	-1.57803	0.0002	0.00181699
VPS8	chrI:143706-147531	45.5509	15.2437	-1.57926	0.0002	0.00181699
YMR247W-A	chrXIII:768720-770506	24.0812	8.02752	-1.58488	0.00155	0.0103865
GAD1	chrXIII:770800-772558	79.726	26.5537	-1.58614	0.00035	0.00292216
GAL11	chrXV:234939-238202	60.0995	19.9888	-1.58816	5e-05	0.000537856
YBR016W	chrII:270246-270633	585.721	194.651	-1.58932	0.0004	0.00326273
SGS1	chrXIII:640914-645258	23.9046	7.94332	-1.58948	0.0002	0.00181699
TPS1	chrII:488904-490392	410.137	136.145	-1.59096	0.0005	0.00395328
FRA1	chrXII:81460-83710	138.578	45.9536	-1.59245	0.00025	0.00220755
MON2	chrXIV:71672-76587	34.5113	11.4228	-1.59516	0.0002	0.00181699
PET20	chrXVI:250906-251668	162.095	53.5694	-1.59736	0.00025	0.00220755
GAL7	chrII:274426-275527	29.3655	9.69913	-1.59819	0.0045	0.0253583
RIB1	chrII:158655-159693	120.354	39.7395	-1.59863	5e-05	0.000537856
CDC34	chrIV:561439-562327	250.19	82.3129	-1.60383	0.0001	0.00101232
STB6	chrXI:299355-302773	51.7073	16.9943	-1.60532	5e-05	0.000537856
CDC25,IMH1	chrXII:746650-757167	57.8595	18.9459	-1.61067	0.00075	0.00560917
YLR132C	chrXII:407282-408155	65.1908	21.3196	-1.61249	0.00055	0.0042829
MID2	chrXII:790055-792477	158.453	51.8005	-1.61302	0.0004	0.00326273
BET4	chrX:386347-388269	179.377	58.6255	-1.61339	0.0093	0.0451771
SNF2	chrXV:855024-860425	47.8719	15.5774	-1.61973	0.0001	0.00101232
REX3	chrXII:364067-365330	148.435	48.0929	-1.62594	0.00055	0.0042829
PPQ1	chrXVI:208156-209806	216.742	70.2122	-1.62618	5e-05	0.000537856
MSS11	chrXIII:587273-589550	23.6466	7.65916	-1.62637	0.00025	0.00220755
YBR053C	chrII:339674-340751	171.656	55.5845	-1.62676	5e-05	0.000537856
RPO41	chrVI:58541-62929	38.8548	12.5269	-1.63307	0.0002	0.00181699
FPK1	chrXIV:708522-711204	30.6602	9.88058	-1.6337	0.0003	0.00256903
VPS13	chrXII:54210-63645	16.7095	5.38041	-1.63489	5e-05	0.000537856
YDL206W	chrIV:90175-92464	37.0111	11.9069	-1.63616	0.0003	0.00256903
SLI1	chrVII:916995-919937	35.6233	11.4005	-1.64373	0.00365	0.0213098
SIP5	chrXIII:547558-550044	93.5605	29.913	-1.64513	5e-05	0.000537856
MPM1	chrX:314083-314872	154.138	49.2748	-1.6453	5e-05	0.000537856
RRT6	chrVII:228750-229686	27.1112	8.63351	-1.65087	0.0025	0.01554
NAB3	chrXVI:185316-187725	96.2008	30.4632	-1.65898	0.00015	0.00143157
ROX1	chrXVI:679692-680799	119.497	37.8067	-1.66026	0.00025	0.00220755
STU1	chrII:153847-158389	26.2271	8.27118	-1.6649	0.00015	0.00143157
UBC4	chrII:406627-407169	4762.7	1500.25	-1.66658	0.00335	0.0199069
JID1	chrXVI:675911-676882	48.1719	15.1447	-1.66938	0.00225	0.0142517
NGR1	chrII:647885-649904	103.193	32.3936	-1.67157	0.0003	0.00256903
EAP1	chrXI:53703-55602	119.914	37.5499	-1.67512	5e-05	0.000537856
YBR012W-B	chrII:259868-265140	4.72311	1.47199	-1.68197	0.0033	0.0196923
MIP6	chrVIII:133511-136648	15.3679	4.78823	-1.68235	0.008	0.0401701
GSH1	chrX:234319-236356	135.016	41.9471	-1.68649	0.00015	0.00143157
AVO1	chrXV:181681-185212	22.1595	6.86773	-1.69002	0.0001	0.00101232
VPS54	chrIV:494648-497318	67.561	20.8843	-1.69377	5e-05	0.000537856
PTR3	chrVI:210936-212973	38.0077	11.7249	-1.69672	0.0003	0.00256903
SEF1	chrII:96302-100307	23.3073	7.16942	-1.70086	0.0003	0.00256903
UGA3	chrIV:156317-157904	84.2877	25.9198	-1.70127	0.00035	0.00292216
CAD1	chrIV:1318045-1319275	84.3994	25.9087	-1.7038	0.00015	0.00143157
MET4	chrXIV:427734-429753	135.674	41.4951	-1.70913	0.0001	0.00101232
YDR506C	chrIV:1459727-1461554	21.9472	6.70956	-1.70975	0.00065	0.00494611
GID7	chrIII:52644-54882	84.8164	25.8962	-1.7116	5e-05	0.000537856
GID8	chrXIII:536063-540444	127.999	39.0785	-1.71169	0.00525	0.0286727
ATG11	chrXVI:661136-664673	24.5892	7.50082	-1.71291	0.0002	0.00181699
KIP2,PEP4,PRM4	chrXVI:251964-261230	772.699	235.694	-1.71299	0.00585	0.0311396
DAN4	chrX:712254-715740	10.7864	3.28953	-1.71326	0.0025	0.01554
MOT2	chrV:293049-294813	126.637	38.5988	-1.71407	5e-05	0.000537856
ROD1	chrXV:364368-366882	55.8091	17.002	-1.7148	5e-05	0.000537856
YGR109W-B	chrVII:707609-712437	10.2999	3.13474	-1.71622	0.0005	0.00395328
PGM3	chrXIII:822711-831961	55.449	16.8453	-1.71881	0.0013	0.00895468
YPR157W	chrXVI:840657-843041	22.163	6.72091	-1.72143	0.0052	0.0284819
YLR108C	chrXII:366666-368124	178.485	53.8235	-1.7295	0.0001	0.00101232
YPK2	chrXIII:473419-475453	44.3708	13.267	-1.74176	5e-05	0.000537856
YKR096W	chrXI:626792-630380	47.0638	14.0402	-1.74506	0.0002	0.00181699
PSP1	chrIV:1456694-1459220	58.5948	17.4622	-1.74654	0.0001	0.00101232
TGL2	chrIV:567722-568703	50.1508	14.9364	-1.74744	0.0005	0.00395328
YPC1	chrII:595007-597109	86.6378	25.7562	-1.75008	0.0003	0.00256903
TGL3	chrXIII:899378-901307	88.1682	26.1839	-1.75158	5e-05	0.000537856
KNS1,YLL020C	chrXII:105555-107899	147.246	43.6046	-1.75567	0.00815	0.0407788
YGR237C	chrVII:963297-965655	58.7583	17.3642	-1.75868	5e-05	0.000537856
YGL036W	chrVII:428498-431429	100.882	29.7713	-1.76068	5e-05	0.000537856
DHH1	chrIV:170409-171930	100.802	29.6776	-1.76407	5e-05	0.000537856
GIP2	chrV:262051-263698	20.1893	5.93515	-1.76623	0.00275	0.0167993
YAP1801	chrVIII:420203-422693	97.2587	28.535	-1.7691	5e-05	0.000537856
YIL108W	chrIX:160886-162977	93.5288	27.3111	-1.77592	5e-05	0.000537856
ATG29	chrXVI:237253-241561	56.3953	16.4546	-1.77709	0.00375	0.0217815
PKH2	chrXV:129236-132508	61.0284	17.7636	-1.78056	5e-05	0.000537856
YDL233W	chrIV:36796-38173	67.3113	19.5445	-1.78408	5e-05	0.000537856
YDC1	chrXVI:383454-384408	255.206	73.8324	-1.78934	5e-05	0.000537856
COY1	chrXI:110463-112503	84.1887	24.2109	-1.79797	5e-05	0.000537856
RAD2	chrVII:1007670-1010766	28.6508	8.19809	-1.80522	5e-05	0.000537856
[truncated: 240 more rows]

## Sheet: E4_G4
gene	locus	value_1	value_2	log2(fold_change)	p_value	q_value
[truncated: 1,667 more rows]

[truncated: 2 more sheets: E2_E4, G2_G4]
