# Supplementary material for: Ethanol exposure increases mutation rate through error-prone polymerases
Source: Nat Commun. 2020 Jul 21;11:3664. doi: 10.1038/s41467-020-17447-3 (PMC7374746; doi:10.1038/s41467-020-17447-3)
Supplement: Supplementary file 6 — Supplementary Data 3 [file 41467_2020_17447_MOESM6_ESM.xls]

## Sheet: T0_E2_down2
Annotation Cluster 1	Enrichment Score: 61.09475741729936
Category	Term	Count	%	PValue	Genes	List Total	Pop Hits	Pop Total	Fold Enrichment	Bonferroni	Benjamini	FDR
GOTERM_CC_FAT	GO:0022626~cytosolic ribosome	113	24.8899	4.7537e-101	RPS8A, RPL36A, RPL36B, YEF3, RPL1B, RPL1A, RPL26A, RPL9B, RPS27B, RPL9A, RPL15A, RPP2B, RPL10, RPS30B, RPS27A, RPS7B, RPL35A, RPS9A, RPS9B, RPS0B, RPS0A, RPS26B, RPL16A, RPL8A, RPL16B, RPS26A, RPP1A, RPP1B, RPS12, RPS13, RPL8B, RPS11A, RPS11B, RPL24B, RPL24A, RPS1A, RPS1B, RPL43A, RPL17B, RPL43B, RPL17A, RPS29A, RPL3, RPL7B, RPL5, RPS20, RPL7A, RPS29B, RPS19A, RPS19B, RPS10B, RPL37B, RPS10A, RPL2…	358	145	4595	10.0026	1.08384e-98	1.08384e-98	6.08594e-98
GOTERM_CC_FAT	GO:0030529~ribonucleoprotein complex	200	44.0529	3.77942e-94	RPL1B, RPL1A, RPL15A, RPP2B, MAK16, RPL10, LSM2, RPS30B, KRR1, EMG1, RPS0B, SPB1, RPS0A, NOP1, RPL16A, RPL16B, NOP2, HAS1, RPP1A, RPP1B, RPS12, RPS13, NOP9, MAK21, ECM16, CDC33, RPS1A, RPS1B, SRO9, EBP2, RPL43A, RPL17B, RPL43B, RPL17A, RPS20, RBG1, RPS19A, RPS19B, UTP23, NOP10, RPF1, NOP14, NOP15, RPL18A, RPL18B, RPS31, POP5, RPS18A, RPS18B, POP8, SSB2, NRP1, SBP1, UTP18, GAR1, UTP11, UTP10, SUI1…	358	590	4595	4.35091	8.61708e-92	4.30854e-92	4.83862e-91
KEGG_PATHWAY	sce03010:Ribosome	107	23.5683	5.97248e-88	RPS8A, RPL36A, RPL36B, RPL1B, RPL1A, RPL26A, RPL9B, RPS27B, RPL9A, RPL15A, RPP2B, RPL10, RPS30B, RPS27A, RPS7B, RPL35A, RPS9A, RPS9B, RPS0B, RPS0A, RPS26B, RPL16A, RPL8A, RPS26A, RPL16B, RPP1A, RPP1B, RPS12, RPS13, RPL8B, RPS11A, RPS11B, RPL24B, RPL24A, RPS1A, RPS1B, RPL43A, RPL17B, RPL43B, RPL17A, RPS29A, RPL3, RPL7B, RPL5, RPS20, RPL7A, RPS29B, RPS19A, RPS19B, RPS10B, RPL37B, RPS10A, RPL23A, RP…	197	121	1439	6.45941	3.10569e-86	3.10569e-86	5.80265e-85
SP_PIR_KEYWORDS	ribonucleoprotein	134	29.5154	5.15721e-84	RPS8A, RPL36A, RPL36B, MRD1, RPL1B, RPL1A, RPL9B, RPL26A, RPS27B, RPL9A, RPL15A, IMP3, RPP2B, RPL10, CBF5, LSM2, RPS30B, RPS27A, RPS7B, RPL35A, RPS9A, KRR1, RPS9B, EMG1, RRP5, RPS0B, RPS0A, RPS26B, RPL16A, NOP1, RPL8A, RPL16B, RPS26A, RPP1A, RPP1B, RPS12, RPS13, RPL8B, ECM16, NAN1, RPS11A, RPS11B, RPL24B, RPL24A, RPS1A, RPS1B, SOF1, RPL43A, RPL17B, RPL43B, RPL17A, RPL3, RPS29A, RPL7B, RPL5, RPS20…	450	280	6448	6.8574	1.22226e-81	1.22226e-81	6.64339e-81
SP_PIR_KEYWORDS	ribosome	101	22.2467	1.26034e-79	RPS8A, RPL36A, RPL36B, RPL1B, RPL1A, RPL26A, RPL9B, RPS27B, RPL15A, RPL9A, IMP3, RPP2B, RPL10, RPS30B, RPS27A, RPS7B, RPL35A, RPS9A, RPS9B, RPS0B, RPS0A, RPS26B, RPL16A, RPL8A, RPS26A, RPL16B, RPP1A, RPP1B, RPS12, RPS13, RPL8B, RPS11A, RPS11B, RPL24B, RPL24A, RPS1B, RPL17B, RPL17A, RPS29A, RPL3, RPL7B, RPL5, RPS20, RPL7A, RPS29B, RPS19A, RPS19B, RPS10B, RPL37B, RPS10A, RPL23A, RPL23B, RPL18A, RPL…	450	156	6448	9.27704	2.98702e-77	1.49351e-77	1.62355e-76
GOTERM_CC_FAT	GO:0043228~non-membrane-bounded organelle	242	53.304	6.28167e-73	RPL1B, RPL1A, RPL15A, RPP2B, MAK16, PXR1, RPL10, LSM2, RPS30B, HTB1, KRR1, EMG1, RPS0B, SPB1, RPS0A, RPO26, NOP1, RPL16A, NOP2, RPL16B, HAS1, RPP1A, POL5, NOP6, RPP1B, RPS12, RRN11, HTA2, RPS13, NOP8, HTA1, NOP9, RRN10, MAK21, ECM16, RPC40, CDC33, RPS1A, RPS1B, EBP2, RPL43A, RPL17B, RPL43B, RPL17A, RPS20, SRP40, RPS19A, RPS19B, UTP23, AIR1, RNT1, ECM1, NOP10, RPF1, NOP14, NOP15, RPL18A, RPL18B, D…	358	1120	4595	2.77332	1.43222e-70	4.77407e-71	8.04213e-70
GOTERM_CC_FAT	GO:0043232~intracellular non-membrane-bounded organelle	242	53.304	6.28167e-73	RPL1B, RPL1A, RPL15A, RPP2B, MAK16, PXR1, RPL10, LSM2, RPS30B, HTB1, KRR1, EMG1, RPS0B, SPB1, RPS0A, RPO26, NOP1, RPL16A, NOP2, RPL16B, HAS1, RPP1A, POL5, NOP6, RPP1B, RPS12, RRN11, HTA2, RPS13, NOP8, HTA1, NOP9, RRN10, MAK21, ECM16, RPC40, CDC33, RPS1A, RPS1B, EBP2, RPL43A, RPL17B, RPL43B, RPL17A, RPS20, SRP40, RPS19A, RPS19B, UTP23, AIR1, RNT1, ECM1, NOP10, RPF1, NOP14, NOP15, RPL18A, RPL18B, D…	358	1120	4595	2.77332	1.43222e-70	4.77407e-71	8.04213e-70
SP_PIR_KEYWORDS	ribosomal protein	106	23.348	1.35494e-72	RPS8A, RPL36A, RPL36B, RPL1B, RPL1A, RPL26A, RPL9B, RPS27B, RPL9A, RPL15A, RPP2B, RPL10, RPS30B, RPS27A, RPS7B, RPL35A, RPS9A, RPS9B, RPS0B, RPS0A, RPS26B, RPL16A, RPL8A, RPS26A, RPL16B, RPP1A, RPP1B, RPS12, RPS13, RPL8B, RPS11A, RPS11B, RPL24B, RPL24A, RPS1A, RPS1B, RPL17B, RPL43A, RPL43B, RPL17A, RPS29A, RPL3, RPL7B, RPL5, RPS20, RPL7A, RPS29B, RPS19A, RPS19B, RPS10B, RPL37B, RPS10A, RPL23A, RP…	450	195	6448	7.78904	3.2112e-70	1.0704e-70	1.7454e-69
GOTERM_CC_FAT	GO:0044445~cytosolic part	107	23.5683	4.36923e-72	RPS8A, RPL36A, RPL36B, RPL1B, RPL1A, RPL26A, RPL9B, RPS27B, RPL9A, RPL15A, RPP2B, RPL10, RPS30B, RPS27A, RPS7B, RPL35A, RPS9A, RPS9B, RPS0B, RPS0A, RPS26B, RPL16A, RPL8A, RPS26A, RPL16B, RPP1A, RPP1B, RPS12, RPS13, RPL8B, RPS11A, RPS11B, RPL24B, RPL24A, RPS1A, RPS1B, RPL17B, RPL43A, RPL43B, RPL17A, RPS29A, RPL3, RPL7B, RPL5, RPS20, RPL7A, RPS29B, RPS19A, RPS19B, RPS10B, RPL37B, RPS10A, RPL23A, RP…	358	190	4595	7.22824	9.96184e-70	2.49046e-70	5.59372e-69
SP_PIR_KEYWORDS	protein biosynthesis	119	26.2115	9.57802e-72	KRS1, RPS8A, RPL36A, RPL36B, YEF3, DED81, RPL1B, RPL1A, RPL9B, RPL26A, RPS27B, RPL9A, RPL15A, IMP3, RPP2B, RPL10, RPS30B, RPS27A, RPS7B, RPL35A, RPS9A, RPS9B, RPS0B, RPS0A, TMA7, RPS26B, RPL16A, RPL8A, RPL16B, RPS26A, RPP1A, YHR020W, RPP1B, RPS12, RPS13, RPL8B, RPS11A, RPS11B, RPL24B, CDC33, RPL24A, TMA19, SES1, RPS1B, RPL17B, TEF4, TEF1, RPL17A, RPS29A, RPL3, RPL7B, RPL5, RPS20, RPL7A, RPS29B, R…	450	257	6448	6.63478	2.26999e-69	5.67498e-70	1.23382e-68
GOTERM_CC_FAT	GO:0033279~ribosomal subunit	108	23.7885	1.01232e-68	RPS8A, RPL36A, RPL36B, RPL1B, RPL1A, RPL26A, RPL9B, RPS27B, RPL9A, RPL15A, RPP2B, RPL10, RPS30B, RPS27A, RPS7B, RPL35A, RPS9A, RPS9B, RPS0B, RPS0A, RPS26B, RPL16A, RPL8A, RPS26A, RPL16B, RPP1A, RPP1B, RPS12, RPS13, RPL8B, RPS11A, RPS11B, RPL24B, RPL24A, RPS1A, RPS1B, RPL17B, RPL43A, RPL43B, RPL17A, RPS29A, RPL3, RPL7B, RPL5, RPS20, RPL7A, RPS29B, RPS19A, RPS19B, RPS10B, RPL37B, RPS10A, RPL23A, RP…	358	205	4595	6.76196	2.30809e-66	4.61618e-67	1.29603e-65
GOTERM_MF_FAT	GO:0003735~structural constituent of ribosome	109	24.0088	1.48123e-68	RPS8A, RPL36A, RPL36B, RPL1B, RPL1A, RPL26A, RPL9B, RPS27B, RPL9A, RPL15A, IMP3, RPP2B, RPL10, RPS30B, RPS27A, RPS7B, RPL35A, RPS9A, RPS9B, RPS0B, RPS0A, RPS26B, RPL16A, RPL8A, RPL16B, RPS26A, RPP1A, RPP1B, RPS12, RPS13, RPL8B, RPS11A, RPS11B, RPL24B, RPL24A, RPS1A, RPS1B, RPL43A, RPL17B, RPL43B, RPL17A, RPS29A, RPL3, RPL7B, RPL5, RPS20, RPL7A, RPS29B, RPS19A, RPS19B, RPS10B, RPL37B, RPS10A, RPL2…	352	199	4190	6.51996	6.44334e-66	6.44334e-66	2.09123e-65
GOTERM_CC_FAT	GO:0005840~ribosome	129	28.4141	2.06165e-66	RPS8A, RPL36A, RPL36B, YEF3, RPL1B, RPL1A, RPL9B, RPL26A, RPS27B, RPL9A, RPL15A, RPP2B, RPL10, RPS30B, RPS27A, RPS7B, RPL35A, RPS9A, RPS9B, RPS0B, RPS0A, RPS26B, RPL16A, NOP1, RPL8A, RPL16B, RPS26A, RPP1A, YHR020W, RPP1B, RPS12, RPS13, RPL8B, RPS11A, RPS11B, RPL24B, CDC33, RPL24A, TMA19, RPS1A, RPS1B, RPL43A, RPL17B, RPL43B, TEF4, TEF1, RPL17A, TMA16, RPL3, RPS29A, RPL7B, RPL5, RPS20, RPL7A, RPS2…	358	316	4595	5.23968	4.70057e-64	7.83428e-65	2.63944e-63
GOTERM_CC_FAT	GO:0022625~cytosolic large ribosomal subunit	63	13.8767	5.07138e-56	RPL36A, RPL22B, RPL36B, RPL22A, RPL1B, RPL1A, RPL12A, RPL9B, RPL26A, RPL12B, RPL9A, RPL15A, RPP2B, RPL10, RPL19B, RPL19A, RPL21B, RPL35A, RPL21A, RPL4B, RPL4A, RPL42A, RPL42B, RPL31A, RPL31B, RPL16A, RPL8A, RPL16B, RPP1A, RPP1B, RPL8B, RPL20B, RPL20A, RPL24B, RPL27A, RPL27B, RPL24A, RPL34B, RPL39, RPL34A, RPL30, RPL32, RPL43A, RPL17B, RPL43B, RPL14A, RPL17A, RPL14B, RPL3, RPL7B, RPL5, RPL7A, NMD3…	358	78	4595	10.3669	1.15628e-53	1.44534e-54	6.49266e-53
GOTERM_MF_FAT	GO:0005198~structural molecule activity	112	24.6696	1.08216e-42	RPS8A, RPL36A, RPL36B, RPL1B, RPL1A, RPL26A, RPL9B, RPS27B, RPL9A, SEH1, RPL15A, IMP3, RPP2B, RPL10, RPS30B, RPS27A, RPS7B, RPL35A, RPS9A, RPS9B, TIR1, RPS0B, RPS0A, RPS26B, RPL16A, RPL8A, RPL16B, RPS26A, RPP1A, RPP1B, RPS12, RPS13, RPL8B, RPS11A, RPS11B, RPL24B, RPL24A, RPS1A, RPS1B, RPL43A, RPL17B, RPL43B, RPL17A, RPS29A, RPL3, RPL7B, RPL5, RPS20, RPL7A, RPS29B, RPS19A, RPS19B, RPS10B, RPL37B, …	352	338	4190	3.94432	4.70738e-40	2.35369e-40	1.52781e-39
GOTERM_CC_FAT	GO:0005829~cytosol	120	26.4317	1.37895e-41	RPS8A, RPL36A, RPL36B, RPL1B, RPL1A, RPL9B, RPL26A, RPS27B, RPL9A, RPL15A, RPP2B, RPL10, RPS30B, RPS27A, RPS7B, RPL35A, RPS9A, ASP1, RPS9B, RPS0B, RPS0A, RPS26B, RPL16A, RPL8A, RPL16B, RPS26A, RPP1A, RPP1B, RPS12, RPS13, CIC1, RPL8B, ADK1, RPS11A, RPS11B, RPL24B, RPL24A, TMA19, RPS1A, RPE1, RPS1B, ALD6, RPL43A, RPL17B, RPL43B, RPL17A, RPS29A, RPL3, RPL7B, RPL5, RPS20, RPL7A, RPS29B, RPS19A, RPS19…	358	422	4595	3.64982	3.144e-39	3.144e-40	1.7654e-38
GOTERM_CC_FAT	GO:0022627~cytosolic small ribosomal subunit	45	9.91189	2.71452e-41	RPS8A, RPS17B, RPS17A, RPS2, RPS3, RPS27B, RPS23A, RPS23B, RPS30B, RPS27A, RPS7B, RPS16A, RPS9A, RPS9B, ASC1, RPS0B, RPS0A, RPS16B, RPS26B, RPS26A, RPS4A, RPS4B, RPS12, RPS13, RPS21B, RPS22A, RPS21A, RPS22B, RPS11A, RPS11B, RPS1A, RPS1B, RPS29A, RPS29B, RPS20, RPS25A, RPS19A, RPS25B, RPS19B, RPS10B, RPS10A, RPS14A, RPS7A, RPS6A, RPS6B, RPS28B, RPS28A, RPS31, RPS24A, RPS24B, RPS18A, RPS18B	358	53	4595	10.8978	6.1891e-39	5.62645e-40	3.47527e-38
GOTERM_CC_FAT	GO:0015934~large ribosomal subunit	63	13.8767	1.5424e-38	RPL36A, RPL22B, RPL36B, RPL22A, RPL1B, RPL1A, RPL12A, RPL9B, RPL26A, RPL12B, RPL9A, RPL15A, RPP2B, RPL10, RPL19B, RPL19A, RPL21B, RPL35A, RPL21A, RPL4B, RPL4A, RPL42A, RPL42B, RPL31A, RPL31B, RPL16A, RPL8A, RPL16B, RPP1A, RPP1B, RPL8B, RPL20B, RPL20A, RPL24B, RPL27A, RPL27B, RPL24A, RPL34B, RPL39, RPL34A, RPL30, RPL32, RPL43A, RPL17B, RPL43B, RPL14A, RPL17A, RPL14B, RPL3, RPL7B, RPL5, RPL7A, NMD3…	358	120	4595	6.73848	3.51668e-36	2.93057e-37	1.97467e-35
SP_PIR_KEYWORDS	cytosol	47	10.3524	3.22165e-36	RPS8A, RPL36A, RPL22A, RPL1B, RPL1A, RPL9B, RPL26A, RPL12A, RPS27B, RPL12B, RPL15A, RPL10, RPL19B, RPL19A, RPS30B, RPS27A, RPL21B, RPL35A, RPL21A, ASP1, RPL31B, RPS26B, RPL16A, RPS26A, RPS4A, RPS4B, RPS11A, RPS11B, RPL20B, RPL20A, RPL34B, RPL34A, ARO4, RPL17B, RPL32, RPL14A, RPL17A, RPL14B, RPS29A, RPL5, RPL7B, RPS29B, RPS25B, RPL37B, RPS10B, RPS10A, RPL29, RPL13B, RPL6A, RPS28B, RPL37A, RPL6B, R…	450	72	6448	9.35358	7.6353e-34	1.09076e-34	4.15005e-33
GOTERM_BP_FAT	GO:0006412~translation	149	32.8194	5.51354e-34	RPS8A, KRS1, RPL36A, RPL36B, YEF3, DED81, RPL1B, RPL1A, RPL9B, RPL26A, RPS27B, RPL9A, RPL15A, RPP2B, SSZ1, RPL10, RPS30B, RPS27A, RPS7B, RPL35A, RPS9A, TIR1, RPS9B, RPS0B, RPS0A, FLC1, ZRT1, TMA7, RPL8A, RPS26B, RPL16A, RPL16B, RPS26A, RPP1A, YHR020W, RPP1B, RPS12, RPS13, RPL8B, FET3, RPS11A, RPS11B, RPL24B, CDC33, RPL24A, TMA19, RPS1A, SES1, DTD1, RPS1B, SRO9, ALD6, RPL43A, RPL17B, TEF4, RPL43B,…	404	677	4870	2.65305	5.88846e-31	6.54273e-32	8.78426e-31
SP_PIR_KEYWORDS	cytoplasm	199	43.8326	1.16634e-28	KRS1, PCL1, HIS1, RPL1B, RPL1A, RPL15A, RPP2B, RPL10, LSM2, RPS30B, YLR063W, CSM2, RPS0B, RPS0A, RPO26, RPL16A, RPL16B, RPP1A, RPP1B, RPS12, ECM15, RPS13, RPC82, RNH203, RPS1A, RPE1, DTD1, RPS1B, SRO9, YPL067C, ALD6, RPL43A, RPL17B, RPL43B, RPL17A, YJR146W, RPS20, RBG1, RPS19A, RPS19B, RMT2, AIR1, NTF2, NOP15, RPL18A, RPL18B, RPS31, POP5, RPS18A, RPS18B, GIS2, TRZ1, APE2, SSB2, SBP1, GUA1, RLI1, …	450	1397	6448	2.04112	2.76424e-26	3.4553e-27	1.50246e-25
GOTERM_CC_FAT	GO:0015935~small ribosomal subunit	46	10.1322	2.59854e-28	RPS8A, RPS17B, RPS17A, RPS2, RPS3, RPS27B, RPS23A, RPS23B, RPS30B, RPS27A, RPS7B, RPS16A, RPS9A, RPS9B, ASC1, RPS0B, RPS0A, RPS16B, RPS26B, RPS26A, RPS4A, RPS4B, RPS12, RPS13, RPS21B, RPS22A, RPS21A, RPS22B, RPS11A, RPS11B, RPS1A, RPS1B, RPS29A, RPS29B, RPS20, RPS25A, RPS19A, RPS25B, RPS19B, RPS10B, RPS10A, RPS14A, RPS7A, RPS6A, RPS6B, RPS28B, RPS28A, RPS31, RPS24A, RSM25, RPS24B, RPS18A, RPS18B	358	86	4595	6.86534	5.92467e-26	3.94978e-27	3.32679e-25
Annotation Cluster 2	Enrichment Score: 40.76476853424812
Category	Term	Count	%	PValue	Genes	List Total	Pop Hits	Pop Total	Fold Enrichment	Bonferroni	Benjamini	FDR
GOTERM_BP_FAT	GO:0042254~ribosome biogenesis	146	32.1586	9.06101e-73	RPS8A, SSF1, RRB1, MRD1, NOG1, NOG2, RPL9B, RPS27B, SEH1, IMP3, ESF2, MAK16, PXR1, ERB1, RPL10, CBF5, LSM2, RPS27A, RPS7B, RPS9A, RRP3, KRR1, RPS9B, EMG1, RRP5, RPS0B, SPB1, RPS0A, RRP8, RCL1, RPS26B, NOP1, RPL8A, NOP2, RPS26A, HAS1, MRT4, NOP6, RRN11, NOP8, RPS13, NOP9, CIC1, MAK21, RPL8B, ECM16, NAN1, RPS11A, RPS11B, RPS1A, PUS7, RPS1B, EBP2, SOF1, DRS1, RPL3, RPL5, RPS20, RPS19A, RPS19B, UTP23…	404	351	4870	5.0141	9.67716e-70	9.67716e-70	1.44362e-69
GOTERM_CC_FAT	GO:0005730~nucleolus	118	25.9912	2.88366e-64	SSF1, RRB1, MRD1, NOG1, NOG2, IMP3, ESF2, MAK16, ERB1, PXR1, CBF5, LSM2, RPS7B, RPS9A, RRP3, KRR1, RPS9B, EMG1, RRP5, SPB1, RPA135, RRP8, RPO26, RPA49, RCL1, NOP1, NOP2, MRT4, HAS1, POL5, NOP6, RRN11, NOP8, NOP9, RRN10, MAK21, CIC1, ECM16, NAN1, RPC40, YIL096C, LHP1, EBP2, SOF1, DRS1, RPL7B, SRP40, UTP23, TSR1, AIR1, RNT1, NOP10, ECM1, RPF1, NOP14, ROK1, NOP15, RRS1, DBP3, POP5, DBP7, DBP9, POP8,…	358	269	4595	5.63031	6.57475e-62	9.3925e-63	3.69182e-61
GOTERM_BP_FAT	GO:0022613~ribonucleoprotein complex biogenesis	146	32.1586	3.8057e-64	RPS8A, SSF1, RRB1, MRD1, NOG1, NOG2, RPL9B, RPS27B, SEH1, IMP3, ESF2, MAK16, PXR1, ERB1, RPL10, CBF5, LSM2, RPS27A, RPS7B, RPS9A, RRP3, KRR1, RPS9B, EMG1, RRP5, RPS0B, SPB1, RPS0A, RRP8, RCL1, RPS26B, NOP1, RPL8A, NOP2, RPS26A, HAS1, MRT4, NOP6, RRN11, NOP8, RPS13, NOP9, CIC1, MAK21, RPL8B, ECM16, NAN1, RPS11A, RPS11B, RPS1A, PUS7, RPS1B, EBP2, SOF1, DRS1, RPL3, RPL5, RPS20, RPS19A, RPS19B, UTP23…	404	397	4870	4.43312	4.06449e-61	2.03224e-61	6.0633e-61
GOTERM_BP_FAT	GO:0006364~rRNA processing	109	24.0088	1.81475e-57	RPS8A, RRB1, MRD1, NOG1, RPS27B, IMP3, ESF2, MAK16, ERB1, PXR1, CBF5, LSM2, RPS27A, RPS7B, RRP3, KRR1, RPS9A, RPS9B, EMG1, RRP5, RPS0B, SPB1, RPS0A, RRP8, RCL1, NOP1, NOP2, MRT4, HAS1, NOP6, RRN11, NOP8, RPS13, NOP9, ECM16, NAN1, RPS11A, RPS11B, RPS1A, PUS7, RPS1B, EBP2, SOF1, DRS1, RPS20, UTP23, TSR1, TSR2, RNT1, NOP10, RPF1, ROK1, NOP14, NOP15, RPS31, RRS1, DBP3, POP5, RPS18A, DBP7, RPS18B, POP…	404	239	4870	5.49764	1.93816e-54	6.46052e-55	2.8913e-54
GOTERM_BP_FAT	GO:0016072~rRNA metabolic process	110	24.2291	1.69316e-56	RPS8A, RRB1, MRD1, NOG1, RPS27B, IMP3, ESF2, MAK16, ERB1, PXR1, CBF5, LSM2, RPS27A, RPS7B, RRP3, KRR1, RPS9A, RPS9B, EMG1, RRP5, RPS0B, SPB1, RPS0A, RRP8, RCL1, NOP1, NOP2, MRT4, HAS1, NOP6, RRN11, NOP8, RPS13, NOP9, ECM16, NAN1, RPS11A, RPS11B, RPS1A, PUS7, RPS1B, EBP2, SOF1, DRS1, RPS20, UTP23, TSR1, TSR2, AIR1, RNT1, NOP10, RPF1, ROK1, NOP14, NOP15, RPS31, RRS1, DBP3, POP5, RPS18A, DBP7, RPS18…	404	248	4870	5.34673	1.8083e-53	4.52074e-54	2.69757e-53
SP_PIR_KEYWORDS	ribosome biogenesis	82	18.0617	3.07917e-56	SSF1, UTP18, GAR1, RRB1, NOG1, RPS2, UTP11, NOG2, UTP10, RLI1, IMP3, ESF2, URB2, URB1, ERB1, PXR1, CBF5, RPS7B, KRR1, RPS9A, RRP3, RPS9B, LOC1, EMG1, RRP5, SPB1, DIM1, NOC4, NOC2, NOC3, RCL1, BUD21, NOP1, NOP2, HAS1, MRT4, NOP6, NOP8, ENP2, MAK21, CIC1, NHP2, ECM16, NAN1, UTP4, UTP8, UTP5, UTP6, NOB1, SNU13, SDA1, FCF2, PUS7, EBP2, SOF1, DRS1, NSA1, NSA2, UTP23, IPI1, RRP12, RIX7, TSR1, RLP7, PNO…	450	148	6448	7.93898	7.29764e-54	1.45953e-54	3.96652e-53
GOTERM_CC_FAT	GO:0030684~preribosome	78	17.1806	6.32206e-55	RPS8A, UTP18, MRD1, NOG1, UTP11, RPS2, NOG2, UTP10, RPS3, IMP3, ESF2, MAK16, ERB1, CBF5, RPS7B, RPS16A, KRR1, RPS9A, RPS9B, LOC1, EMG1, RRP5, SPB1, RPS0A, DIM1, NOC4, NOC2, RPS16B, NOC3, RCL1, BUD21, NOP1, NOP2, HAS1, MRT4, RPS4A, RPS4B, ENP2, RPS13, NOP9, PRP43, MAK21, CIC1, LTV1, ECM16, NAN1, UTP4, RPS11A, RPS11B, UTP8, UTP5, YBL028C, UTP6, NOB1, SNU13, RPS1A, RPS1B, EBP2, SOF1, DRS1, NSA1, NSA…	358	128	4595	7.82145	1.44143e-52	1.60159e-53	8.09385e-52
GOTERM_BP_FAT	GO:0034470~ncRNA processing	119	26.2115	5.16451e-49	RPS8A, RRB1, MRD1, NOG1, RPS27B, IMP3, ESF2, MAK16, ERB1, PXR1, CBF5, LSM2, RPS27A, RPS7B, RPS9A, RRP3, KRR1, RPS9B, EMG1, RRP5, RPS0B, SPB1, RPS0A, RRP8, RCL1, NOP1, NOP2, MRT4, HAS1, NOP6, RRN11, NOP8, RPS13, NOP9, ECM16, NAN1, RPS11A, RPS11B, RPS1A, PUS7, RPS1B, LHP1, EBP2, SOF1, DRS1, RPS20, UTP23, TSR1, TSR2, AIR1, RNT1, NOP10, RPF1, NOP14, ROK1, NOP15, URM1, RRS1, RPS31, DBP3, POP5, RPS18A,…	404	335	4870	4.28203	5.51569e-46	1.10314e-46	8.22818e-46
GOTERM_BP_FAT	GO:0034660~ncRNA metabolic process	125	27.533	1.0629e-45	KRS1, RPS8A, RRB1, MRD1, DED81, NOG1, RPS27B, IMP3, ESF2, MAK16, PXR1, ERB1, CBF5, LSM2, RPS27A, RPS7B, RPS9A, RRP3, KRR1, RPS9B, EMG1, RRP5, RPS0B, SPB1, RPS0A, RRP8, RCL1, NOP1, NOP2, MRT4, HAS1, YHR020W, NOP6, RRN11, NOP8, RPS13, NOP9, ECM16, NAN1, RPS11A, RPS11B, RPS1A, SES1, PUS7, RPS1B, LHP1, EBP2, SOF1, ATC1, DRS1, RPS20, RMT2, UTP23, TSR1, TSR2, AIR1, RNT1, NOP10, RPF1, NOP14, ROK1, NOP15…	404	393	4870	3.83411	1.13518e-42	1.89197e-43	1.69343e-42
GOTERM_BP_FAT	GO:0030490~maturation of SSU-rRNA	57	12.5551	3.14883e-41	RPS8A, UTP18, MRD1, UTP11, UTP10, RPS27B, ESF2, RPS23A, RPS23B, RPS27A, RPS16A, KRR1, RRP3, RPS9A, RPS9B, LOC1, EMG1, RRP5, RPS0B, RPS0A, NOC4, RPS16B, RCL1, BUD21, NOP1, RPS13, NOP9, PRP43, RPS21B, ECM16, RPS21A, NAN1, UTP4, RPS11A, UTP8, RPS11B, UTP5, UTP6, SNU13, NOB1, FCF2, RPS1A, RPS1B, SOF1, RPS20, UTP23, RRP12, TSR2, PNO1, RPS14A, PWP2, RPS6A, NOP14, RPS6B, RPS31, RRS1, NOP58, FAF1, RPS24A…	404	85	4870	8.08358	3.36295e-38	4.80421e-39	5.01677e-38
GOTERM_BP_FAT	GO:0000462~maturation of SSU-rRNA from tricistronic rRNA transcript (SSU-rRNA, 5.8S rRNA, LSU-rRNA)	56	12.3348	1.06221e-40	RPS8A, UTP18, MRD1, UTP11, UTP10, RPS27B, ESF2, RPS23A, RPS23B, RPS27A, RPS16A, KRR1, RRP3, RPS9A, RPS9B, LOC1, EMG1, RRP5, RPS0B, RPS0A, NOC4, RPS16B, RCL1, BUD21, NOP1, RPS13, NOP9, PRP43, RPS21B, ECM16, RPS21A, NAN1, UTP4, RPS11A, UTP8, RPS11B, UTP5, UTP6, SNU13, NOB1, FCF2, RPS1A, RPS1B, SOF1, RPS20, UTP23, RRP12, TSR2, PNO1, RPS14A, PWP2, RPS6A, NOP14, RPS6B, RRS1, NOP58, FAF1, RPS24A, RPS24…	404	83	4870	8.13313	1.13444e-37	1.41804e-38	1.69232e-37
SP_PIR_KEYWORDS	rrna processing	68	14.978	6.91342e-38	MTR4, UTP18, GAR1, RRB1, MRD1, RPS2, UTP11, UTP10, RLI1, IMP3, ESF2, URB2, URB1, ERB1, PXR1, CBF5, LSM2, RPS7B, KRR1, RRP3, RPS9A, RPS9B, EMG1, RRP5, SPB1, DIM1, RRP8, NOC4, BUD21, NOP1, HAS1, NOP6, ENP2, NHP2, ECM16, NAN1, UTP4, UTP8, UTP5, UTP6, SNU13, NSR1, FCF2, PUS7, SOF1, NSA1, NSA2, UTP23, IPI1, TSR2, REX4, RPS14A, NOP10, CGR1, RPF1, PWP2, RPS7A, NOP14, RPS6A, ROK1, RPS6B, NOP15, DBP3, NOP…	450	155	6448	6.28622	1.63848e-35	2.7308e-36	8.90571e-35
GOTERM_CC_FAT	GO:0030686~90S preribosome	50	11.0132	1.16649e-35	RPS8A, UTP18, MRD1, UTP10, RPS3, IMP3, ESF2, ERB1, CBF5, RPS16A, KRR1, RPS9A, RPS9B, EMG1, RRP5, RPS0A, DIM1, NOC4, NOC2, RPS16B, RCL1, BUD21, NOP1, HAS1, RPS4A, RPS4B, RPS13, ENP2, NOP9, PRP43, MAK21, ECM16, NAN1, UTP4, RPS11A, UTP8, RPS11B, UTP5, UTP6, RPS1A, RPS1B, SOF1, RRP12, TSR1, PNO1, RPP0, RPS14A, RPS7A, PWP2, RPS6A, ROK1, NOP14, RPS6B, NOP58	358	79	4595	8.12354	2.6596e-33	2.04585e-34	1.49341e-32
GOTERM_CC_FAT	GO:0031981~nuclear lumen	125	27.533	6.32482e-33	SSF1, RRB1, MRD1, NOG1, NOG2, IMP3, ESF2, MAK16, ERB1, PXR1, CBF5, LSM2, RPS7B, RPS9A, RRP3, KRR1, RPS9B, EMG1, RRP5, HHF1, SPB1, RPA135, RRP8, RPO26, RPA49, RCL1, NOP1, NOP2, MRT4, HAS1, POL5, NOP6, RRN11, NOP8, HTA1, NOP9, RRN10, RPC82, MAK21, CIC1, ECM16, NAN1, RPC40, YIL096C, LHP1, EBP2, SOF1, DRS1, RPL7B, SRP40, UTP23, TSR1, AIR1, GAS1, RNT1, NOP10, ECM1, RPF1, NOP14, ROK1, NOP15, RRS1, DBP3…	358	545	4595	2.94385	1.44206e-30	1.03004e-31	8.09738e-30
GOTERM_BP_FAT	GO:0006396~RNA processing	122	26.8722	3.66226e-30	RPS8A, RRB1, MRD1, RPL1B, NOG1, RPL1A, RPS27B, IMP3, ESF2, MAK16, ERB1, PXR1, CBF5, LSM2, RPS27A, RPS7B, RPS9A, RRP3, KRR1, RPS9B, EMG1, RRP5, RPS0B, SPB1, RPS0A, RRP8, RCL1, NOP1, NOP2, MRT4, HAS1, NOP6, RRN11, NOP8, RPS13, NOP9, CIC1, ECM16, NAN1, RPS11A, RPS11B, RPS1A, PUS7, RPS1B, LHP1, EBP2, SOF1, DRS1, RPS20, UTP23, TSR1, TSR2, AIR1, RNT1, NOP10, RPF1, NOP14, ROK1, NOP15, URM1, RRS1, RPS31,…	404	515	4870	2.85562	3.91129e-27	3.91129e-28	5.83477e-27
GOTERM_CC_FAT	GO:0032040~small-subunit processome	29	6.38767	9.63814e-21	UTP4, UTP18, UTP8, UTP5, UTP6, SNU13, UTP11, RPS2, UTP10, SOF1, IMP3, RPS7B, UTP23, KRR1, RPS9A, RPS9B, EMG1, RRP5, RPS14A, NOC4, PWP2, RPS7A, NOP14, RPS6A, BUD21, RPS6B, NOP1, NOP58, ECM16, NAN1	358	45	4595	8.27157	2.1975e-18	1.37344e-19	1.23393e-17
GOTERM_CC_FAT	GO:0043233~organelle lumen	131	28.8546	1.75253e-20	SSF1, RRB1, MRD1, NOG1, NOG2, IMP3, ESF2, MAK16, PXR1, ERB1, CBF5, LSM2, RPS7B, RPS9A, RRP3, KRR1, RPS9B, EMG1, RRP5, HHF1, SPB1, RPA135, RRP8, RPO26, RPA49, RCL1, NOP1, NOP2, MRT4, HAS1, POL5, NOP6, RRN11, NOP8, HTA1, NOP9, RRN10, RPC82, MAK21, CIC1, ECM16, NAN1, RPC40, YIL096C, LHP1, EBP2, SOF1, DRS1, ALD5, RPL7B, SRP40, UTP23, TSR1, AIR1, GAS1, RNT1, NOP10, ECM1, RPF1, NOP14, ROK1, NOP15, RRS1…	358	783	4595	2.1474	3.99576e-18	2.35045e-19	2.24368e-17
GOTERM_CC_FAT	GO:0070013~intracellular organelle lumen	131	28.8546	1.75253e-20	SSF1, RRB1, MRD1, NOG1, NOG2, IMP3, ESF2, MAK16, PXR1, ERB1, CBF5, LSM2, RPS7B, RPS9A, RRP3, KRR1, RPS9B, EMG1, RRP5, HHF1, SPB1, RPA135, RRP8, RPO26, RPA49, RCL1, NOP1, NOP2, MRT4, HAS1, POL5, NOP6, RRN11, NOP8, HTA1, NOP9, RRN10, RPC82, MAK21, CIC1, ECM16, NAN1, RPC40, YIL096C, LHP1, EBP2, SOF1, DRS1, ALD5, RPL7B, SRP40, UTP23, TSR1, AIR1, GAS1, RNT1, NOP10, ECM1, RPF1, NOP14, ROK1, NOP15, RRS1…	358	783	4595	2.1474	3.99576e-18	2.35045e-19	2.24368e-17
GOTERM_CC_FAT	GO:0031974~membrane-enclosed lumen	132	29.0749	9.13465e-19	SSF1, RRB1, MRD1, NOG1, NOG2, IMP3, ESF2, MAK16, PXR1, ERB1, CBF5, LSM2, RPS7B, RPS9A, RRP3, KRR1, RPS9B, EMG1, RRP5, HHF1, SPB1, RPA135, RRP8, RPO26, RPA49, RCL1, NOP1, NOP2, MRT4, HAS1, POL5, NOP6, RRN11, NOP8, HTA1, NOP9, RRN10, RPC82, MAK21, CIC1, ECM16, NAN1, ADK1, RPC40, YIL096C, LHP1, EBP2, SOF1, DRS1, ALD5, RPL7B, SRP40, UTP23, TSR1, AIR1, GAS1, RNT1, NOP10, ECM1, RPF1, NOP14, ROK1, NOP15…	358	827	4595	2.04866	2.0827e-16	1.15706e-17	1.16947e-15
SP_PIR_KEYWORDS	nucleus	171	37.6652	9.18326e-10	PCL1, SSF1, RRB1, MRD1, NOG1, NOG2, SEH1, IMP3, ESF2, MAK16, PXR1, ERB1, CBF5, LSM2, HTB1, RPS7B, SFG1, RPS9A, RRP3, KRR1, RPS9B, EMG1, CSM2, RRP5, HHF1, RPA135, SPB1, YDR161W, RRP8, RPO26, SWE1, TMA7, PCC1, RPA49, RCL1, NOP1, NOP2, HAS1, MRT4, URK1, NOP6, RRN11, HTA2, NOP8, AMN1, ECM15, HTA1, RPC82, RRN10, SWT1, CIC1, MAK21, ECM16, NAN1, RPC40, RNH203, EGD1, PPT1, PUS7, LHP1, EBP2, SOF1, ATC1, D…	450	1636	6448	1.4977	2.17643e-07	1.67418e-08	1.18297e-06
Annotation Cluster 3	Enrichment Score: 24.90906770915023
Category	Term	Count	%	PValue	Genes	List Total	Pop Hits	Pop Total	Fold Enrichment	Bonferroni	Benjamini	FDR
GOTERM_BP_FAT	GO:0006417~regulation of translation	66	14.5374	5.0358e-27	RPS8A, SSB2, RPS17A, SBP1, YEF3, RPL1B, RPL1A, RPS2, RPL12A, SUI1, RPL12B, RLI1, SSZ1, RPL10, RPS23A, RPS23B, SSB1, RPS16A, RPS9A, RPL4B, RPS9B, RPL4A, RPS0B, ASC1, RPS0A, EFT2, IMD3, RPL31A, KAP123, YIH1, RPL31B, RPS16B, CDC55, RPL16A, RPL8A, RPS4A, RPS4B, HYP2, RPL8B, RPS11A, RPL20B, RPS11B, RPL20A, PSA1, RPL27B, CDC33, RPL24A, RPS1A, TKL1, ARO4, RPS1B, SRO9, RPL30, RPL17B, TEF4, TEF1, RPL17A, …	404	180	4870	4.41997	5.37824e-24	4.88931e-25	8.02313e-24
GOTERM_BP_FAT	GO:0010608~posttranscriptional regulation of gene expression	66	14.5374	3.51745e-25	RPS8A, SSB2, RPS17A, SBP1, YEF3, RPL1B, RPL1A, RPS2, RPL12A, SUI1, RPL12B, RLI1, SSZ1, RPL10, RPS23A, RPS23B, SSB1, RPS16A, RPS9A, RPL4B, RPS9B, RPL4A, RPS0B, ASC1, RPS0A, EFT2, IMD3, RPL31A, KAP123, YIH1, RPL31B, RPS16B, CDC55, RPL16A, RPL8A, RPS4A, RPS4B, HYP2, RPL8B, RPS11A, RPL20B, RPS11B, RPL20A, PSA1, RPL27B, CDC33, RPL24A, RPS1A, TKL1, ARO4, RPS1B, SRO9, RPL30, RPL17B, TEF4, TEF1, RPL17A, …	404	192	4870	4.14372	3.75664e-22	2.88972e-23	5.60407e-22
GOTERM_BP_FAT	GO:0032268~regulation of cellular protein metabolic process	67	14.7577	1.05803e-24	RPS8A, SSB2, RPS17A, SBP1, YEF3, RPL1B, RPL1A, RPS2, RPL12A, SUI1, RPL12B, RLI1, SSZ1, RPL10, RPS23A, RPS23B, SSB1, RPS16A, RPS9A, RPL4B, RPS9B, RPL4A, RPS0B, ASC1, RPS0A, EFT2, IMD3, RPL31A, KAP123, YIH1, RPL31B, RPS16B, CDC55, RPL16A, RPL8A, RPS4A, RPS4B, HYP2, RPL8B, RPS11A, RPL20B, RPS11B, RPL20A, PSA1, RPL27B, CDC33, RPL24A, RPS1A, TKL1, FPR4, ARO4, RPS1B, SRO9, RPL30, RPL17B, TEF4, TEF1, RP…	404	201	4870	4.01815	1.12998e-21	8.07129e-23	1.68568e-21
Annotation Cluster 4	Enrichment Score: 19.608238388298766
Category	Term	Count	%	PValue	Genes	List Total	Pop Hits	Pop Total	Fold Enrichment	Bonferroni	Benjamini	FDR
GOTERM_BP_FAT	GO:0030490~maturation of SSU-rRNA	57	12.5551	3.14883e-41	RPS8A, UTP18, MRD1, UTP11, UTP10, RPS27B, ESF2, RPS23A, RPS23B, RPS27A, RPS16A, KRR1, RRP3, RPS9A, RPS9B, LOC1, EMG1, RRP5, RPS0B, RPS0A, NOC4, RPS16B, RCL1, BUD21, NOP1, RPS13, NOP9, PRP43, RPS21B, ECM16, RPS21A, NAN1, UTP4, RPS11A, UTP8, RPS11B, UTP5, UTP6, SNU13, NOB1, FCF2, RPS1A, RPS1B, SOF1, RPS20, UTP23, RRP12, TSR2, PNO1, RPS14A, PWP2, RPS6A, NOP14, RPS6B, RPS31, RRS1, NOP58, FAF1, RPS24A…	404	85	4870	8.08358	3.36295e-38	4.80421e-39	5.01677e-38
GOTERM_BP_FAT	GO:0000462~maturation of SSU-rRNA from tricistronic rRNA transcript (SSU-rRNA, 5.8S rRNA, LSU-rRNA)	56	12.3348	1.06221e-40	RPS8A, UTP18, MRD1, UTP11, UTP10, RPS27B, ESF2, RPS23A, RPS23B, RPS27A, RPS16A, KRR1, RRP3, RPS9A, RPS9B, LOC1, EMG1, RRP5, RPS0B, RPS0A, NOC4, RPS16B, RCL1, BUD21, NOP1, RPS13, NOP9, PRP43, RPS21B, ECM16, RPS21A, NAN1, UTP4, RPS11A, UTP8, RPS11B, UTP5, UTP6, SNU13, NOB1, FCF2, RPS1A, RPS1B, SOF1, RPS20, UTP23, RRP12, TSR2, PNO1, RPS14A, PWP2, RPS6A, NOP14, RPS6B, RRS1, NOP58, FAF1, RPS24A, RPS24…	404	83	4870	8.13313	1.13444e-37	1.41804e-38	1.69232e-37
GOTERM_BP_FAT	GO:0000478~endonucleolytic cleavages during rRNA processing	28	6.1674	1.11684e-20	UTP18, MRD1, UTP6, UTP11, FCF2, UTP10, RPS27B, ESF2, UTP23, KRR1, LOC1, EMG1, PNO1, RRP5, RPS0B, RPS0A, NOC4, PWP2, NOP14, BUD21, RCL1, NOP58, RRS1, NOP9, RPS21B, NHP2, RPS18A, RPS21A, RPS18B	404	40	4870	8.43812	1.19279e-17	7.45494e-19	1.77938e-17
GOTERM_BP_FAT	GO:0000479~endonucleolytic cleavage of tricistronic rRNA transcript (SSU-rRNA, 5.8S rRNA, LSU-rRNA)	28	6.1674	1.11684e-20	UTP18, MRD1, UTP6, UTP11, FCF2, UTP10, RPS27B, ESF2, UTP23, KRR1, LOC1, EMG1, PNO1, RRP5, RPS0B, RPS0A, NOC4, PWP2, NOP14, BUD21, RCL1, NOP58, RRS1, NOP9, RPS21B, NHP2, RPS18A, RPS21A, RPS18B	404	40	4870	8.43812	1.19279e-17	7.45494e-19	1.77938e-17
GOTERM_BP_FAT	GO:0000447~endonucleolytic cleavage in ITS1 to separate SSU-rRNA from 5.8S rRNA and LSU-rRNA from tricistronic rRNA transcript (SSU-rRNA, 5.8S rRNA, LSU-rRNA)	26	5.72687	8.23258e-19	UTP18, MRD1, UTP6, UTP11, FCF2, UTP10, ESF2, UTP23, KRR1, LOC1, EMG1, PNO1, RRP5, RPS0B, RPS0A, NOC4, PWP2, NOP14, BUD21, RCL1, NOP58, RRS1, NOP9, RPS18A, RPS21B, RPS21A, RPS18B	404	38	4870	8.24779	8.7924e-16	4.88467e-17	1.31163e-15
GOTERM_BP_FAT	GO:0000460~maturation of 5.8S rRNA	34	7.48899	1.67521e-18	MTR4, UTP18, MRD1, UTP6, UTP11, FCF2, UTP10, ESF2, MAK16, URB1, NSA2, UTP23, KRR1, LOC1, EMG1, RLP7, PNO1, RRP5, SPB1, RPS0B, RPS0A, NOC4, RPF1, PWP2, NOP14, RCL1, BUD21, NOP58, RRS1, NOP9, PRP43, RPS21B, RPS18A, RPS18B, RPS21A	404	69	4870	5.93988	1.78912e-15	9.41643e-17	2.66897e-15
GOTERM_BP_FAT	GO:0000466~maturation of 5.8S rRNA from tricistronic rRNA transcript (SSU-rRNA, 5.8S rRNA, LSU-rRNA)	34	7.48899	1.67521e-18	MTR4, UTP18, MRD1, UTP6, UTP11, FCF2, UTP10, ESF2, MAK16, URB1, NSA2, UTP23, KRR1, LOC1, EMG1, RLP7, PNO1, RRP5, SPB1, RPS0B, RPS0A, NOC4, RPF1, PWP2, NOP14, RCL1, BUD21, NOP58, RRS1, NOP9, PRP43, RPS21B, RPS18A, RPS18B, RPS21A	404	69	4870	5.93988	1.78912e-15	9.41643e-17	2.66897e-15
GOTERM_BP_FAT	GO:0000469~cleavages during rRNA processing	30	6.60793	8.40487e-17	MTR4, UTP18, MRD1, UTP6, UTP11, FCF2, UTP10, RPS27B, ESF2, UTP23, KRR1, LOC1, EMG1, RLP7, PNO1, RRP5, RPS0B, RPS0A, NOC4, PWP2, NOP14, BUD21, RCL1, NOP58, RRS1, NOP9, RPS21B, NHP2, RPS18A, RPS18B, RPS21A	404	59	4870	6.12938	1.18572e-13	5.88418e-15	1.77636e-13
GOTERM_BP_FAT	GO:0000967~rRNA 5'-end processing	20	4.40529	1.69591e-14	UTP23, LOC1, EMG1, UTP18, RLP7, RRP5, PNO1, UTP6, MRD1, FCF2, NOC4, UTP11, UTP10, PWP2, NOP14, RCL1, BUD21, ESF2, NOP58, NOP9	404	29	4870	8.31342	1.81415e-11	7.88813e-13	2.70672e-11
GOTERM_BP_FAT	GO:0034471~ncRNA 5'-end processing	20	4.40529	1.69591e-14	UTP23, LOC1, EMG1, UTP18, RLP7, RRP5, PNO1, UTP6, MRD1, FCF2, NOC4, UTP11, UTP10, PWP2, NOP14, RCL1, BUD21, ESF2, NOP58, NOP9	404	29	4870	8.31342	1.81415e-11	7.88813e-13	2.70672e-11
GOTERM_BP_FAT	GO:0000966~RNA 5'-end processing	20	4.40529	4.26302e-14	UTP23, LOC1, EMG1, UTP18, RLP7, RRP5, PNO1, UTP6, MRD1, FCF2, NOC4, UTP11, UTP10, PWP2, NOP14, RCL1, BUD21, ESF2, NOP58, NOP9	404	30	4870	8.0363	4.55316e-11	1.89715e-12	6.79234e-11
GOTERM_BP_FAT	GO:0000472~endonucleolytic cleavage to generate mature 5'-end of SSU-rRNA from (SSU-rRNA, 5.8S rRNA, LSU-rRNA)	19	4.18502	1.39665e-13	UTP23, LOC1, EMG1, UTP18, RRP5, PNO1, UTP6, MRD1, FCF2, NOC4, UTP11, UTP10, PWP2, NOP14, RCL1, BUD21, ESF2, NOP58, NOP9	404	28	4870	8.17981	1.49163e-10	5.96656e-12	2.22522e-10
GOTERM_BP_FAT	GO:0000480~endonucleolytic cleavage in 5'-ETS of tricistronic rRNA transcript (SSU-rRNA, 5.8S rRNA, LSU-rRNA)	17	3.74449	8.92778e-12	UTP23, LOC1, EMG1, UTP18, RRP5, UTP6, MRD1, FCF2, NOC4, UTP11, UTP10, PWP2, NOP14, RCL1, ESF2, NOP58, NOP9	404	26	4870	7.88176	9.53483e-09	3.66724e-10	1.42238e-08
Annotation Cluster 5	Enrichment Score: 11.23990306227789
Category	Term	Count	%	PValue	Genes	List Total	Pop Hits	Pop Total	Fold Enrichment	Bonferroni	Benjamini	FDR
GOTERM_BP_FAT	GO:0042255~ribosome assembly	40	8.81057	3.23961e-25	RPS17B, SSF1, RPS17A, RPS11A, RPS11B, MRD1, NSR1, SDA1, NOG1, RPL12A, RPL9B, RPS27B, RPL12B, DRS1, ESF2, URB1, RPL3, RPL10, RPL5, RPS27A, NMD3, IPI1, RLP7, REX4, RPS0B, RPP0, RPS0A, RPS14A, RPL25, RPL31A, RPF1, RPL28, NOC2, HAS1, RPL6A, DBP3, RPS31, RPL6B, MAK21, RLP24, DBP7, DBP9	404	69	4870	6.98809	3.4599e-22	2.88325e-23	5.1614e-22
GOTERM_BP_FAT	GO:0042273~ribosomal large subunit biogenesis	39	8.59031	1.99066e-23	SSF1, SDA1, NOG1, RPL12A, RLI1, RPL12B, DRS1, MAK16, RPL3, ERB1, RPL10, RPL5, NSA1, NMD3, NSA2, IPI1, RIX7, LOC1, RLP7, REX4, RPP0, RPL25, CGR1, RPF1, BUD20, NOP15, MRT4, HAS1, RPL6A, NOP8, RRS1, DBP3, FAF1, PRP43, RPL6B, CIC1, RLP24, MAK21, DBP7, DBP9	404	71	4870	6.62146	2.12602e-20	1.41735e-21	3.17155e-20
GOTERM_BP_FAT	GO:0042257~ribosomal subunit assembly	31	6.82819	2.5146e-19	SSF1, RPS17B, RPS17A, RPS11A, RPS11B, MRD1, NSR1, RPL12A, RPS27B, RPL12B, DRS1, ESF2, RPL3, RPL10, RPL5, RPS27A, NMD3, IPI1, REX4, RPS0B, RPS0A, RPP0, RPS14A, RPL25, RPF1, HAS1, RPL6A, RPS31, DBP3, RPL6B, MAK21, DBP7, DBP9	404	54	4870	6.92015	2.68559e-16	1.57976e-17	4.00631e-16
GOTERM_BP_FAT	GO:0022618~ribonucleoprotein complex assembly	40	8.81057	4.69963e-15	RPS17B, SSF1, RPS17A, RPS11A, RPS11B, MRD1, NSR1, SDA1, NOG1, RPL12A, RPL9B, RPS27B, RPL12B, DRS1, ESF2, URB1, RPL3, RPL10, RPL5, RPS27A, NMD3, IPI1, RLP7, REX4, RPS0B, RPP0, RPS0A, RPS14A, RPL25, RPL31A, RPF1, RPL28, NOC2, HAS1, RPL6A, DBP3, RPS31, RPL6B, MAK21, RLP24, DBP7, DBP9	404	117	4870	4.12118	4.98002e-12	2.26374e-13	7.42739e-12
GOTERM_BP_FAT	GO:0000027~ribosomal large subunit assembly	19	4.18502	1.6363e-10	SSF1, IPI1, REX4, RPP0, RPL25, RPF1, RPL12A, RPL12B, DRS1, HAS1, RPL6A, RPL3, RPL10, DBP3, RPL5, RPL6B, MAK21, DBP7, DBP9, NMD3	404	38	4870	6.02723	1.74757e-07	6.47248e-09	2.60698e-07
GOTERM_BP_FAT	GO:0034622~cellular macromolecular complex assembly	48	10.5727	1.89107e-05	SSF1, RPS17B, RPS17A, MRD1, NOG1, RPL9B, RPL12A, RPL12B, RPS27B, ESF2, URB1, RPL10, HTB1, RPS27A, POC4, HHF1, RPS0B, RPS0A, RPL31A, KAP123, NOC2, HAS1, HTA2, HTA1, MAK21, RPS11A, RPS11B, NOB1, NSR1, SDA1, FPR4, DRS1, RPL3, RPL5, NMD3, IPI1, REX4, RLP7, RPP0, RPS14A, RPL25, RPL28, RPF1, RPL6A, RPS31, DBP3, RPL6B, RLP24, DBP7, DBP9	404	308	4870	1.87862	0.0199942	0.000576884	0.0301245
GOTERM_BP_FAT	GO:0065003~macromolecular complex assembly	51	11.2335	0.00158443	RPS17B, SSF1, RPS17A, MRD1, NOG1, RPL9B, RPL12A, RPS27B, RPL12B, ESF2, URB1, RPL10, HTB1, RPS27A, POC4, HHF1, RPS0B, RPS0A, RPL31A, KAP123, NOC2, HAS1, VMA9, RRN11, HTA2, HTA1, MAK21, RPS11A, RPS11B, NOB1, NSR1, SDA1, FPR4, DRS1, RPL3, RPL5, NMD3, IPI1, RLP7, REX4, PNO1, RPP0, RPS14A, RPL25, RPF1, RPL28, RPL6A, DBP3, RPS31, RPL6B, RLP24, DBP7, DBP9	404	400	4870	1.53694	0.816128	0.0346664	2.4947
GOTERM_BP_FAT	GO:0034621~cellular macromolecular complex subunit organization	52	11.4537	0.0045628	RPS17B, SSF1, RPS17A, MRD1, NOG1, RPL9B, RPL12A, RPS27B, SEH1, RPL12B, ESF2, RPA12, URB1, RPL10, HTB1, SSB1, RPS27A, POC4, HHF1, RPS0B, RPS0A, RPL31A, KAP123, NOC2, HAS1, HTA2, HTA1, PRP43, MAK21, RPS11A, RPS11B, NOB1, NSR1, SDA1, FPR4, DRS1, RPL3, RPL5, NMD3, IPI1, RLP7, REX4, RPP0, RPS14A, RPL25, RPF1, RPL28, RPL6A, DBP3, RPS31, RPL6B, RLP24, DBP7, DBP9	404	431	4870	1.45437	0.992435	0.0849752	7.02706
GOTERM_BP_FAT	GO:0043933~macromolecular complex subunit organization	55	12.1145	0.0406608	RPS17B, SSF1, RPS17A, MRD1, NOG1, RPL9B, RPL12A, RPS27B, RPL12B, SEH1, ESF2, RPA12, URB1, RPL10, HTB1, SSB1, RPS27A, POC4, RPS0B, HHF1, RPS0A, RPL31A, KAP123, NOC2, HAS1, VMA9, HTA2, RRN11, HTA1, PRP43, MAK21, RPS11A, RPS11B, NOB1, NSR1, SDA1, FPR4, DRS1, RPL3, RPL5, NMD3, IPI1, REX4, RLP7, PNO1, RPP0, RPS14A, RPL25, RPF1, RPL28, RPL6A, DBP3, RPS31, RPL6B, RLP24, DBP7, DBP9	404	519	4870	1.27745	1	0.450693	48.3848
Annotation Cluster 6	Enrichment Score: 4.085236597454947
Category	Term	Count	%	PValue	Genes	List Total	Pop Hits	Pop Total	Fold Enrichment	Bonferroni	Benjamini	FDR
GOTERM_BP_FAT	GO:0051169~nuclear transport	33	7.26872	2.52767e-07	UTP8, SDA1, NOG1, RPS2, NOG2, RPS3, RLI1, SEH1, TEF1, SRP40, RPS19A, NMD3, RPS19B, IPI1, RIX7, RPS10B, NTF2, RPS10A, RPS0B, RPS0A, ECM1, KAP123, RPF1, NOC2, RPS26B, RPS26A, RPS28B, NOP58, RRS1, RPS28A, NOP9, RPS18A, LTV1, RPS18B	404	148	4870	2.68782	0.000269919	8.7082e-06	0.000402712
GOTERM_BP_FAT	GO:0006913~nucleocytoplasmic transport	33	7.26872	2.52767e-07	UTP8, SDA1, NOG1, RPS2, NOG2, RPS3, RLI1, SEH1, TEF1, SRP40, RPS19A, NMD3, RPS19B, IPI1, RIX7, RPS10B, NTF2, RPS10A, RPS0B, RPS0A, ECM1, KAP123, RPF1, NOC2, RPS26B, RPS26A, RPS28B, NOP58, RRS1, RPS28A, NOP9, RPS18A, LTV1, RPS18B	404	148	4870	2.68782	0.000269919	8.7082e-06	0.000402712
GOTERM_BP_FAT	GO:0051168~nuclear export	29	6.38767	5.73279e-07	UTP8, SDA1, NOG1, RPS2, NOG2, RPS3, RLI1, SEH1, TEF1, RPS19A, RPS19B, NMD3, IPI1, RIX7, RPS10B, RPS10A, RPS0B, RPS0A, ECM1, RPF1, NOC2, RPS26B, RPS26A, RPS28B, RPS28A, RRS1, NOP9, LTV1, RPS18A, RPS18B	404	124	4870	2.81919	0.000612074	1.9133e-05	0.000913353
GOTERM_BP_FAT	GO:0000054~ribosome export from nucleus	13	2.86344	0.000125713	RIX7, IPI1, NOG1, SDA1, NOG2, ECM1, NOC2, RPF1, RLI1, RRS1, NOP9, LTV1, NMD3	404	43	4870	3.64437	0.125646	0.00326952	0.2001
GOTERM_BP_FAT	GO:0033750~ribosome localization	13	2.86344	0.000125713	RIX7, IPI1, NOG1, SDA1, NOG2, ECM1, NOC2, RPF1, RLI1, RRS1, NOP9, LTV1, NMD3	404	43	4870	3.64437	0.125646	0.00326952	0.2001
GOTERM_BP_FAT	GO:0033753~establishment of ribosome localization	13	2.86344	0.000125713	RIX7, IPI1, NOG1, SDA1, NOG2, ECM1, NOC2, RPF1, RLI1, RRS1, NOP9, LTV1, NMD3	404	43	4870	3.64437	0.125646	0.00326952	0.2001
GOTERM_BP_FAT	GO:0000055~ribosomal large subunit export from nucleus	7	1.54185	0.00120901	RIX7, RRS1, SDA1, NOG2, ECM1, RPF1, NMD3	404	16	4870	5.27382	0.72528	0.0276963	1.90893
GOTERM_BP_FAT	GO:0051656~establishment of organelle localization	14	3.0837	0.02136	IPI1, RIX7, NOG1, SDA1, NOG2, ECM1, NOC2, RPF1, RLI1, GPA1, RRS1, NOP9, LTV1, NMD3	404	85	4870	1.98544	1	0.284088	29.107
GOTERM_BP_FAT	GO:0051640~organelle localization	15	3.30396	0.0909688	IPI1, RIX7, NOG1, SDA1, NOG2, ECM1, RPF1, NOC2, RLI1, OLE1, GPA1, RRS1, NOP9, LTV1, NMD3	404	115	4870	1.57232	1	0.694081	78.1188
Annotation Cluster 7	Enrichment Score: 3.426834275089832
Category	Term	Count	%	PValue	Genes	List Total	Pop Hits	Pop Total	Fold Enrichment	Bonferroni	Benjamini	FDR
GOTERM_BP_FAT	GO:0051169~nuclear transport	33	7.26872	2.52767e-07	UTP8, SDA1, NOG1, RPS2, NOG2, RPS3, RLI1, SEH1, TEF1, SRP40, RPS19A, NMD3, RPS19B, IPI1, RIX7, RPS10B, NTF2, RPS10A, RPS0B, RPS0A, ECM1, KAP123, RPF1, NOC2, RPS26B, RPS26A, RPS28B, NOP58, RRS1, RPS28A, NOP9, RPS18A, LTV1, RPS18B	404	148	4870	2.68782	0.000269919	8.7082e-06	0.000402712
GOTERM_BP_FAT	GO:0006913~nucleocytoplasmic transport	33	7.26872	2.52767e-07	UTP8, SDA1, NOG1, RPS2, NOG2, RPS3, RLI1, SEH1, TEF1, SRP40, RPS19A, NMD3, RPS19B, IPI1, RIX7, RPS10B, NTF2, RPS10A, RPS0B, RPS0A, ECM1, KAP123, RPF1, NOC2, RPS26B, RPS26A, RPS28B, NOP58, RRS1, RPS28A, NOP9, RPS18A, LTV1, RPS18B	404	148	4870	2.68782	0.000269919	8.7082e-06	0.000402712
GOTERM_BP_FAT	GO:0051168~nuclear export	29	6.38767	5.73279e-07	UTP8, SDA1, NOG1, RPS2, NOG2, RPS3, RLI1, SEH1, TEF1, RPS19A, RPS19B, NMD3, IPI1, RIX7, RPS10B, RPS10A, RPS0B, RPS0A, ECM1, RPF1, NOC2, RPS26B, RPS26A, RPS28B, RPS28A, RRS1, NOP9, LTV1, RPS18A, RPS18B	404	124	4870	2.81919	0.000612074	1.9133e-05	0.000913353
GOTERM_BP_FAT	GO:0051029~rRNA transport	14	3.0837	1.93998e-05	RPS10B, RPS10A, RPS0B, RPS0A, RPS2, RPS3, SEH1, RPS26B, RPS26A, RPS28B, RPS28A, RPS18A, RPS18B, RPS19A, RPS19B	404	42	4870	4.01815	0.020506	0.000575367	0.0309036
GOTERM_BP_FAT	GO:0006407~rRNA export from nucleus	14	3.0837	1.93998e-05	RPS10B, RPS10A, RPS0B, RPS0A, RPS2, RPS3, SEH1, RPS26B, RPS26A, RPS28B, RPS28A, RPS18A, RPS18B, RPS19A, RPS19B	404	42	4870	4.01815	0.020506	0.000575367	0.0309036
GOTERM_BP_FAT	GO:0015931~nucleobase, nucleoside, nucleotide and nucleic acid transport	21	4.62555	0.0065288	RPS10B, LOC1, UTP8, RPS10A, RPS0B, RPS0A, FCY2, FLC1, RPS2, KAP123, RPS3, SEH1, RPS26B, RPS26A, FUI1, TEF1, RPS28B, RPS28A, RPS18A, RPS19A, RPS18B, RPS19B	404	134	4870	1.88913	0.999084	0.11181	9.90982
GOTERM_BP_FAT	GO:0006405~RNA export from nucleus	16	3.52423	0.00869511	RPS10B, UTP8, RPS10A, RPS0B, RPS0A, RPS2, RPS3, SEH1, RPS26B, RPS26A, TEF1, RPS28B, RPS28A, RPS18A, RPS19A, RPS18B, RPS19B	404	93	4870	2.07388	0.999911	0.141786	12.9892
GOTERM_BP_FAT	GO:0050657~nucleic acid transport	18	3.96476	0.00992967	RPS10B, LOC1, UTP8, RPS10A, RPS0B, RPS0A, RPS2, KAP123, RPS3, SEH1, RPS26B, RPS26A, TEF1, RPS28B, RPS28A, RPS18A, RPS19A, RPS18B, RPS19B	404	112	4870	1.93732	0.999976	0.155637	14.6997
GOTERM_BP_FAT	GO:0050658~RNA transport	18	3.96476	0.00992967	RPS10B, LOC1, UTP8, RPS10A, RPS0B, RPS0A, RPS2, KAP123, RPS3, SEH1, RPS26B, RPS26A, TEF1, RPS28B, RPS28A, RPS18A, RPS19A, RPS18B, RPS19B	404	112	4870	1.93732	0.999976	0.155637	14.6997
GOTERM_BP_FAT	GO:0051236~establishment of RNA localization	18	3.96476	0.00992967	RPS10B, LOC1, UTP8, RPS10A, RPS0B, RPS0A, RPS2, KAP123, RPS3, SEH1, RPS26B, RPS26A, TEF1, RPS28B, RPS28A, RPS18A, RPS19A, RPS18B, RPS19B	404	112	4870	1.93732	0.999976	0.155637	14.6997
GOTERM_BP_FAT	GO:0006403~RNA localization	20	4.40529	0.0107146	MTR4, RPS10B, LOC1, UTP8, RPS10A, RPS0B, RPS0A, RPS2, KAP123, RPS3, ROK1, SEH1, RPS26B, RPS26A, TEF1, RPS28B, RPS28A, RPS18A, RPS19A, RPS18B, RPS19B	404	131	4870	1.84037	0.99999	0.162219	15.7707
GOTERM_BP_FAT	GO:0046907~intracellular transport	43	9.47137	0.919812	UTP8, SDA1, NOG1, NOG2, RPS2, YMC2, RPS3, RLI1, SEH1, YOS1, TEF1, GPA1, SRP40, SUR4, MRS6, RPS19A, NMD3, RPS19B, IPI1, RIX7, RPS10B, NTF2, RPS10A, RPS0B, VTC1, RPS0A, ECM1, KAP123, SEC53, RPF1, SHR3, NOC2, RPS26B, RPS26A, ARF1, RPS28B, NOP58, RRS1, RPS28A, NOP9, RPS18A, LTV1, ERP4, RPS18B	404	608	4870	0.852536	1	0.999997	100
Annotation Cluster 8	Enrichment Score: 3.112163377976841
Category	Term	Count	%	PValue	Genes	List Total	Pop Hits	Pop Total	Fold Enrichment	Bonferroni	Benjamini	FDR
INTERPRO	IPR004038:Ribosomal protein L7Ae/L30e/S12e/Gadd45	6	1.32159	2.43557e-05	RPL8A, RPL30, SNU13, RPS12, RPL8B, NHP2	399	6	4676	11.7193	0.0168328	0.0168328	0.0367024
INTERPRO	IPR018492:Ribosomal protein L7A/RS6 family	4	0.881057	0.00229425	RPL8A, SNU13, RPL8B, NHP2	399	4	4676	11.7193	0.79829	0.329835	3.40261
INTERPRO	IPR004037:Ribosomal protein L7Ae conserved site	4	0.881057	0.00229425	RPL8A, SNU13, RPL8B, NHP2	399	4	4676	11.7193	0.79829	0.329835	3.40261
PIR_SUPERFAMILY	PIRSF002165:ribosomal protein, L7Ab/L7Aa/L7Ae/L8e types/H/ACA ribonucleoprotein complex, NHP2 subunit	4	0.881057	0.0027763	RPL8A, SNU13, RPL8B, NHP2	295	4	3234	10.9627	0.566919	0.566919	3.64879
Annotation Cluster 9	Enrichment Score: 2.611561495266705
Category	Term	Count	%	PValue	Genes	List Total	Pop Hits	Pop Total	Fold Enrichment	Bonferroni	Benjamini	FDR
GOTERM_BP_FAT	GO:0031120~snRNA pseudouridine synthesis	5	1.10132	0.000605895	GAR1, CBF5, NHP2, NOP10, PUS7	404	6	4870	10.0454	0.476539	0.0142813	0.960968
GOTERM_BP_FAT	GO:0040031~snRNA modification	5	1.10132	0.000605895	GAR1, CBF5, NHP2, NOP10, PUS7	404	6	4870	10.0454	0.476539	0.0142813	0.960968
GOTERM_BP_FAT	GO:0000154~rRNA modification	7	1.54185	0.00120901	NOP1, SPB1, CBF5, DIM1, NHP2, NOP10, PUS7	404	16	4870	5.27382	0.72528	0.0276963	1.90893
GOTERM_BP_FAT	GO:0031118~rRNA pseudouridine synthesis	4	0.881057	0.00211245	CBF5, NHP2, NOP10, PUS7	404	4	4870	12.0545	0.895491	0.0441646	3.31302
GOTERM_BP_FAT	GO:0016073~snRNA metabolic process	8	1.76211	0.00963264	MTR4, AIR1, GAR1, CBF5, RNT1, NHP2, NOP10, PUS7	404	30	4870	3.21452	0.999968	0.153576	14.291
GOTERM_BP_FAT	GO:0001522~pseudouridine synthesis	5	1.10132	0.0237069	GAR1, CBF5, NHP2, NOP10, PUS7	404	14	4870	4.30516	1	0.306536	31.7677
Annotation Cluster 10	Enrichment Score: 2.301340061295506
Category	Term	Count	%	PValue	Genes	List Total	Pop Hits	Pop Total	Fold Enrichment	Bonferroni	Benjamini	FDR
GOTERM_BP_FAT	GO:0009161~ribonucleoside monophosphate metabolic process	12	2.64317	1.40124e-05	PRS1, ADE16, PRS4, ADE1, PRS3, APT1, HPT1, URA1, IMD3, GUA1, ADE5%2C7, GUK1	404	30	4870	4.82178	0.014854	0.000440062	0.0223225
GOTERM_BP_FAT	GO:0009156~ribonucleoside monophosphate biosynthetic process	11	2.42291	6.42089e-05	PRS1, ADE16, PRS4, ADE1, PRS3, APT1, HPT1, URA1, IMD3, GUA1, ADE5%2C7	404	29	4870	4.57238	0.0662788	0.00180304	0.10225
GOTERM_BP_FAT	GO:0009123~nucleoside monophosphate metabolic process	12	2.64317	7.31543e-05	PRS1, ADE16, PRS4, ADE1, PRS3, APT1, HPT1, URA1, IMD3, GUA1, ADE5%2C7, GUK1	404	35	4870	4.13296	0.0751573	0.00200137	0.116487
GOTERM_BP_FAT	GO:0009124~nucleoside monophosphate biosynthetic process	11	2.42291	0.000164901	PRS1, ADE16, PRS4, ADE1, PRS3, APT1, HPT1, URA1, IMD3, GUA1, ADE5%2C7	404	32	4870	4.14372	0.16149	0.00408763	0.262399
SP_PIR_KEYWORDS	purine nucleotide biosynthesis	6	1.32159	0.000520306	ADE16, ADE1, ADE12, IMD3, GUA1, ADE5%2C7	450	11	6448	7.81576	0.116041	0.00767939	0.668178
GOTERM_BP_FAT	GO:0009167~purine ribonucleoside monophosphate metabolic process	8	1.76211	0.00143797	ADE16, ADE1, APT1, HPT1, IMD3, GUA1, ADE5%2C7, GUK1	404	22	4870	4.38344	0.784944	0.0321703	2.26657
GOTERM_BP_FAT	GO:0009126~purine nucleoside monophosphate metabolic process	8	1.76211	0.00192237	ADE16, ADE1, APT1, HPT1, IMD3, GUA1, ADE5%2C7, GUK1	404	23	4870	4.19285	0.871916	0.0410728	3.01918
GOTERM_BP_FAT	GO:0034654~nucleobase, nucleoside, nucleotide and nucleic acid biosynthetic process	22	4.84581	0.00225051	RNR1, ADE1, URA5, URA7, HPT1, IMD3, GUA1, PRS1, ADE16, PRS4, PRS3, VMA7, APT1, ADE12, PMA1, URK1, BAS1, URA1, FUR1, ADE5%2C7, URH1, ADK1	404	131	4870	2.02441	0.909848	0.0460857	3.52593
GOTERM_BP_FAT	GO:0034404~nucleobase, nucleoside and nucleotide biosynthetic process	22	4.84581	0.00225051	RNR1, ADE1, URA5, URA7, HPT1, IMD3, GUA1, PRS1, ADE16, PRS4, PRS3, VMA7, APT1, ADE12, PMA1, URK1, BAS1, URA1, FUR1, ADE5%2C7, URH1, ADK1	404	131	4870	2.02441	0.909848	0.0460857	3.52593
GOTERM_BP_FAT	GO:0009259~ribonucleotide metabolic process	16	3.52423	0.00226596	ADE1, URA7, HPT1, IMD3, GUA1, PRS1, PRS4, ADE16, PRS3, VMA7, APT1, PMA1, URA1, ADE5%2C7, GUK1, ADK1	404	81	4870	2.38113	0.911326	0.0455234	3.54973
KEGG_PATHWAY	sce00230:Purine metabolism	23	5.06608	0.00261311	RPC40, RNR1, ADE1, RPA190, RPA135, RPB8, IMD3, RPO26, GUA1, PRS1, RPA49, ADE16, PRS4, RPA34, PRS3, APT1, ADE12, RPA12, RPC19, RPC82, ADE5%2C7, GUK1, ADK1	197	89	1439	1.8877	0.127209	0.0657674	2.51009
GOTERM_BP_FAT	GO:0009116~nucleoside metabolic process	11	2.42291	0.00364619	PRS1, PRS4, PRS3, DUT1, URA5, APT1, URA7, HPT1, URA1, SAM4, URH1	404	46	4870	2.88259	0.979783	0.0709646	5.65367
GOTERM_BP_FAT	GO:0009260~ribonucleotide biosynthetic process	15	3.30396	0.00476342	ADE1, URA7, HPT1, IMD3, GUA1, PRS1, PRS4, ADE16, PRS3, VMA7, APT1, PMA1, URA1, ADE5%2C7, ADK1	404	79	4870	2.28882	0.9939	0.0870392	7.32514
GOTERM_BP_FAT	GO:0009168~purine ribonucleoside monophosphate biosynthetic process	7	1.54185	0.00573998	ADE16, ADE1, APT1, HPT1, IMD3, GUA1, ADE5%2C7	404	21	4870	4.01815	0.997862	0.100575	8.76338
GOTERM_BP_FAT	GO:0009127~purine nucleoside monophosphate biosynthetic process	7	1.54185	0.00735323	ADE16, ADE1, APT1, HPT1, IMD3, GUA1, ADE5%2C7	404	22	4870	3.83551	0.999623	0.123108	11.0936
SP_PIR_KEYWORDS	purine biosynthesis	6	1.32159	0.00822401	ADE16, ADE1, ADE12, IMD3, GUA1, ADE5%2C7	450	19	6448	4.52491	0.85874	0.0889865	10.0915
GOTERM_BP_FAT	GO:0009165~nucleotide biosynthetic process	19	4.18502	0.0099495	RNR1, ADE1, URA5, URA7, HPT1, IMD3, GUA1, PRS1, PRS4, ADE16, PRS3, VMA7, APT1, ADE12, PMA1, URA1, ADE5%2C7, URH1, ADK1	404	121	4870	1.89285	0.999977	0.153685	14.7269
GOTERM_BP_FAT	GO:0046037~GMP metabolic process	4	0.881057	0.0152979	HPT1, IMD3, GUA1, GUK1	404	7	4870	6.88826	1	0.217873	21.7775
GOTERM_BP_FAT	GO:0044271~nitrogen compound biosynthetic process	38	8.37004	0.0183482	SPE3, ADE1, HIS1, LYS9, LEU9, ARO2, GUA1, ARO4, ADE16, LYS12, APT1, ADE12, PMA1, MDE1, BAS1, GLY1, IRC7, MMF1, ILV6, FUR1, URH1, MRI1, RNR1, URA5, URA7, HPT1, IMD3, SAM4, THI80, PRS1, PRS4, PRS3, VMA7, GLN1, URK1, URA1, ADE5%2C7, ADK1	404	317	4870	1.44501	1	0.252373	25.55
GOTERM_BP_FAT	GO:0046040~IMP metabolic process	4	0.881057	0.0435227	ADE16, ADE1, HPT1, ADE5%2C7	404	10	4870	4.82178	1	0.469351	50.7841
GOTERM_BP_FAT	GO:0006188~IMP biosynthetic process	4	0.881057	0.0435227	ADE16, ADE1, HPT1, ADE5%2C7	404	10	4870	4.82178	1	0.469351	50.7841
GOTERM_BP_FAT	GO:0006163~purine nucleotide metabolic process	12	2.64317	0.0546258	ADE16, ADE1, VMA7, APT1, ADE12, PMA1, HPT1, IMD3, GUA1, ADE5%2C7, GUK1, ADK1	404	78	4870	1.85453	1	0.545882	59.1385
GOTERM_BP_FAT	GO:0009150~purine ribonucleotide metabolic process	11	2.42291	0.0655095	ADE16, ADE1, VMA7, APT1, PMA1, HPT1, IMD3, GUA1, ADE5%2C7, GUK1, ADK1	404	71	4870	1.86759	1	0.595261	66.0223
GOTERM_BP_FAT	GO:0006177~GMP biosynthetic process	3	0.660793	0.0819633	HPT1, IMD3, GUA1	404	6	4870	6.02723	1	0.667262	74.3976
GOTERM_BP_FAT	GO:0006164~purine nucleotide biosynthetic process	11	2.42291	0.0880283	ADE16, ADE1, VMA7, APT1, ADE12, PMA1, HPT1, IMD3, GUA1, ADE5%2C7, ADK1	404	75	4870	1.76799	1	0.68582	76.9635
GOTERM_BP_FAT	GO:0009152~purine ribonucleotide biosynthetic process	10	2.20264	0.113449	ADE16, ADE1, VMA7, APT1, PMA1, HPT1, IMD3, GUA1, ADE5%2C7, ADK1	404	69	4870	1.74702	1	0.760438	85.3173
GOTERM_BP_FAT	GO:0006189~'de novo' IMP biosynthetic process	3	0.660793	0.167107	ADE16, ADE1, ADE5%2C7	404	9	4870	4.01815	1	0.863672	94.5698
Annotation Cluster 11	Enrichment Score: 2.0314609425507264
Category	Term	Count	%	PValue	Genes	List Total	Pop Hits	Pop Total	Fold Enrichment	Bonferroni	Benjamini	FDR
SP_PIR_KEYWORDS	isopeptide bond	18	3.96476	0.00441705	ERG3, RPL40B, URA7, RPL25, RPL40A, RPS3, URM1, ALD6, RPS4A, PMA1, GLN1, RPS4B, GPA1, HTA2, GLY1, HTA1, RPS31, RPS20, HTB1, PHO84	450	122	6448	2.1141	0.649768	0.0598494	5.54299
SP_PIR_KEYWORDS	ubl conjugation	20	4.40529	0.00950779	RPL40B, ERG3, URA7, EGD1, RPL25, RPL40A, RPS3, EBP2, ALD6, RPS4A, PMA1, GLN1, RPS4B, GPA1, HTA2, GLY1, HTA1, RPS31, EGD2, RPS20, HTB1, PHO84	450	153	6448	1.87306	0.896079	0.0937502	11.5792
UP_SEQ_FEATURE	cross-link:Glycyl lysine isopeptide (Lys-Gly) (interchain with G-Cter in ubiquitin)	14	3.0837	0.0191604	ERG3, RPL40B, URA7, RPL40A, RPS3, ALD6, RPS4A, PMA1, RPS4B, GPA1, GLN1, GLY1, RPS31, RPS20, HTB1, PHO84	450	99	6448	2.02631	1	0.859995	25.7399
Annotation Cluster 12	Enrichment Score: 1.7995986219652058
Category	Term	Count	%	PValue	Genes	List Total	Pop Hits	Pop Total	Fold Enrichment	Bonferroni	Benjamini	FDR
SMART	SM00363:S4	4	0.881057	0.00480643	RPS9A, RPS9B, IMP3, RPS4A, RPS4B	101	6	1517	10.0132	0.254648	0.254648	4.7299
UP_SEQ_FEATURE	domain:S4 RNA-binding	4	0.881057	0.00950057	RPS9A, RPS9B, IMP3, RPS4A, RPS4B	450	7	6448	8.18794	0.999574	0.788214	13.6569
INTERPRO	IPR002942:RNA-binding S4	4	0.881057	0.0100718	RPS9A, RPS9B, IMP3, RPS4A, RPS4B	399	6	4676	7.81287	0.999137	0.691471	14.1502
PIR_SUPERFAMILY	PIRSF002118:rat ribosomal protein S9	3	0.660793	0.023228	RPS9A, RPS9B, IMP3	295	3	3234	10.9627	0.999153	0.970901	26.964
INTERPRO	IPR018079:Ribosomal protein S4, conserved site	3	0.660793	0.0386241	RPS9A, RPS9B, IMP3	399	4	4676	8.78947	1	0.878992	44.771
INTERPRO	IPR001912:Ribosomal protein S4	3	0.660793	0.0386241	RPS9A, RPS9B, IMP3	399	4	4676	8.78947	1	0.878992	44.771
Annotation Cluster 13	Enrichment Score: 1.7894799301939026
Category	Term	Count	%	PValue	Genes	List Total	Pop Hits	Pop Total	Fold Enrichment	Bonferroni	Benjamini	FDR
GOTERM_CC_FAT	GO:0005736~DNA-directed RNA polymerase I complex	9	1.98238	9.08524e-06	RPA49, RPA34, RPC40, RPA12, RPA190, RPC19, RPA135, RPB8, RPO26	358	16	4595	7.2198	0.0020693	9.41522e-05	0.0116308
SP_PIR_KEYWORDS	dna-directed rna polymerase	11	2.42291	6.94481e-05	RPA49, RPA34, RPC40, RPA12, RPC37, RPA190, RPC19, RPA135, RPB8, RPC82, RPO26	450	34	6448	4.63582	0.0163251	0.00109672	0.0894246
GOTERM_BP_FAT	GO:0006360~transcription from RNA polymerase I promoter	11	2.42291	0.00012225	RPA49, RPA34, RPC40, RPA12, RPA190, RPC19, RRN11, RPA135, RPB8, RRN10, RPO26	404	31	4870	4.27739	0.122406	0.00325897	0.194594
GOTERM_CC_FAT	GO:0055029~nuclear DNA-directed RNA polymerase complex	11	2.42291	0.000129138	RPA49, RPA34, RPC40, RPA12, RPC37, RPA190, RPC19, RPA135, RPB8, RPC82, RPO26	358	33	4595	4.2784	0.029016	0.00127941	0.165203
GOTERM_CC_FAT	GO:0030880~RNA polymerase complex	11	2.42291	0.000287124	RPA49, RPA34, RPC40, RPA12, RPC37, RPA190, RPC19, RPA135, RPB8, RPC82, RPO26	358	36	4595	3.92187	0.0633762	0.00261552	0.366969
GOTERM_CC_FAT	GO:0000428~DNA-directed RNA polymerase complex	11	2.42291	0.000287124	RPA49, RPA34, RPC40, RPA12, RPC37, RPA190, RPC19, RPA135, RPB8, RPC82, RPO26	358	36	4595	3.92187	0.0633762	0.00261552	0.366969
GOTERM_MF_FAT	GO:0003899~DNA-directed RNA polymerase activity	11	2.42291	0.000525224	RPA49, RPA34, RPC40, RPA12, RPC37, RPA190, RPC19, RPA135, RPB8, RPC82, RPO26	352	36	4190	3.63715	0.2043	0.0373725	0.738975
GOTERM_MF_FAT	GO:0034062~RNA polymerase activity	11	2.42291	0.000525224	RPA49, RPA34, RPC40, RPA12, RPC37, RPA190, RPC19, RPA135, RPB8, RPC82, RPO26	352	36	4190	3.63715	0.2043	0.0373725	0.738975
KEGG_PATHWAY	sce00230:Purine metabolism	23	5.06608	0.00261311	RPC40, RNR1, ADE1, RPA190, RPA135, RPB8, IMD3, RPO26, GUA1, PRS1, RPA49, ADE16, PRS4, RPA34, PRS3, APT1, ADE12, RPA12, RPC19, RPC82, ADE5%2C7, GUK1, ADK1	197	89	1439	1.8877	0.127209	0.0657674	2.51009
KEGG_PATHWAY	sce03020:RNA polymerase	10	2.20264	0.0115058	RPA49, RPA34, RPC40, RPA12, RPA190, RPC19, RPA135, RPB8, RPC82, RPO26	197	29	1439	2.51882	0.452158	0.181752	10.6344
KEGG_PATHWAY	sce00240:Pyrimidine metabolism	17	3.74449	0.0187312	RPC40, RNR1, DUT1, URA5, URA7, RPA190, RPA135, RPB8, RPO26, RPA49, RPA34, RPA12, URK1, RPC19, URA1, RPC82, FUR1	197	69	1439	1.79968	0.62591	0.217933	16.7824
GOTERM_CC_FAT	GO:0005666~DNA-directed RNA polymerase III complex	6	1.32159	0.0198176	RPC40, RPC37, RPC19, RPB8, RPC82, RPO26	358	21	4595	3.6672	0.989578	0.145614	22.6062
GOTERM_BP_FAT	GO:0006383~transcription from RNA polymerase III promoter	6	1.32159	0.132505	RPC40, RPC37, RPC19, RPB8, RPC82, RPO26	404	33	4870	2.19172	1	0.797701	89.6137
SP_PIR_KEYWORDS	nucleotidyltransferase	11	2.42291	0.201906	RPA49, RPC40, PSA1, RPA12, POL5, RPA190, RPC19, RPA135, RPB8, RPC82, RPO26	450	106	6448	1.48696	1	0.719906	94.5263
GOTERM_MF_FAT	GO:0016779~nucleotidyltransferase activity	15	3.30396	0.20478	RPC40, MTR4, AIR1, PSA1, RPA190, RPA135, RPB8, RPO26, RPA49, RPA34, POL5, RPA12, RPC37, RPC19, RPC82	352	131	4190	1.36299	1	0.994732	96.064
GOTERM_BP_FAT	GO:0006351~transcription, DNA-dependent	18	3.96476	0.71289	RPC40, ELF1, RPA190, RPA135, RPB8, RNT1, RPO26, RPA49, RPA34, POL5, RPA12, RPC37, RPC19, RRN11, BAS1, RRN10, RPC82, SWT1	404	228	4870	0.951668	1	0.999759	100
GOTERM_BP_FAT	GO:0032774~RNA biosynthetic process	18	3.96476	0.726283	RPC40, ELF1, RPA190, RPA135, RPB8, RNT1, RPO26, RPA49, RPA34, POL5, RPA12, RPC37, RPC19, RRN11, BAS1, RRN10, RPC82, SWT1	404	230	4870	0.943392	1	0.999783	100
SP_PIR_KEYWORDS	Transcription	27	5.94714	0.972711	UTP4, ELF1, RPC40, UTP8, UTP5, RPA190, EGD1, UTP10, RPA34, RPA12, BAS1, EGD2, SFG1, ELP2, RPA135, RPB8, RPO26, PCC1, RPA49, RPC37, RPC19, RRN11, RRN10, NCB2, RPC82, SWT1, NAN1	450	514	6448	0.752685	1	0.999804	100
GOTERM_CC_FAT	GO:0044451~nucleoplasm part	12	2.64317	0.996855	RPC40, RPC37, RPC19, HHF1, RRN11, RPB8, HTA1, RPC82, RRN10, RPO26, NOC2, NOC3	358	275	4595	0.560081	1	1	100
GOTERM_BP_FAT	GO:0006350~transcription	29	6.38767	0.99941	UTP4, ELF1, RPC40, UTP8, UTP5, RPA190, EGD1, UTP10, RPA34, RPA12, BAS1, EGD2, SFG1, ELP2, RPA135, RPB8, RNT1, RPO26, PCC1, RPA49, POL5, RPC37, RPC19, RRN11, RRN10, NCB2, RPC82, SWT1, NAN1	404	559	4870	0.625365	1	1	100
GOTERM_MF_FAT	GO:0003677~DNA binding	26	5.72687	0.999971	RPC40, HO, RPA190, NSR1, RTS2, HMS2, ADE12, RPA12, BAS1, CBF5, HTB1, HHF1, RPA135, RPO26, PCC1, STM1, RPA49, RIF2, POL5, RPC19, RRN11, HTA2, HTA1, NCB2, RPC82, RRN10	352	566	4190	0.5468	1	1	100
SP_PIR_KEYWORDS	transcription regulation	11	2.42291	1	SFG1, ELF1, ELP2, EGD1, BAS1, RRN11, EGD2, RRN10, NCB2, SWT1, PCC1	450	473	6448	0.33323	1	1	100
GOTERM_BP_FAT	GO:0045449~regulation of transcription	24	5.28634	1	SFG1, UTP4, ELP2, ELF1, UTP8, UTP5, EGD1, HHF1, GAS1, FPR4, UTP10, PCC1, HMS2, RPA12, RRN11, BAS1, HTA1, EGD2, RRN10, SWT1, NCB2, HTB1, OTU1, NAN1	404	657	4870	0.440345	1	1	100
Annotation Cluster 14	Enrichment Score: 1.614380432729169
Category	Term	Count	%	PValue	Genes	List Total	Pop Hits	Pop Total	Fold Enrichment	Bonferroni	Benjamini	FDR
SP_PIR_KEYWORDS	elongation factor	5	1.10132	0.00732344	TEF4, YEF3, TEF1, HYP2, EFT2	450	12	6448	5.97037	0.824838	0.0834165	9.03415
GOTERM_MF_FAT	GO:0003746~translation elongation factor activity	5	1.10132	0.0392609	TEF4, YEF3, TEF1, HYP2, EFT2	352	16	4190	3.71982	1	0.765875	43.1907
GOTERM_MF_FAT	GO:0008135~translation factor activity, nucleic acid binding	10	2.20264	0.0499094	SUI1, RLI1, TEF4, YEF3, TEF1, HYP2, EFT2, CDC33, TIF3, TIF11	352	58	4190	2.05231	1	0.819705	51.4621
Annotation Cluster 15	Enrichment Score: 1.599311133695676
Category	Term	Count	%	PValue	Genes	List Total	Pop Hits	Pop Total	Fold Enrichment	Bonferroni	Benjamini	FDR
GOTERM_BP_FAT	GO:0043628~ncRNA 3'-end processing	11	2.42291	0.000480775	NOP1, MTR4, AIR1, RPS0B, RPS0A, PXR1, CBF5, RNT1, RPS21B, RPS21A, TRZ1	404	36	4870	3.68331	0.401657	0.0116047	0.763236
GOTERM_BP_FAT	GO:0000461~endonucleolytic cleavage to generate mature 3'-end of SSU-rRNA from (SSU-rRNA, 5.8S rRNA, LSU-rRNA)	4	0.881057	0.00211245	RPS0B, RPS0A, RPS21B, RPS21A	404	4	4870	12.0545	0.895491	0.0441646	3.31302
GOTERM_BP_FAT	GO:0031123~RNA 3'-end processing	11	2.42291	0.0820092	NOP1, MTR4, AIR1, RPS0B, RPS0A, PXR1, CBF5, RNT1, RPS21B, RPS21A, TRZ1	404	74	4870	1.79188	1	0.663088	74.418
GOTERM_BP_FAT	GO:0031125~rRNA 3'-end processing	5	1.10132	0.103034	MTR4, RPS0B, RPS0A, RPS21B, RPS21A	404	22	4870	2.73965	1	0.736801	82.3145
GOTERM_BP_FAT	GO:0016074~snoRNA metabolic process	7	1.54185	0.108478	NOP1, MTR4, AIR1, PXR1, CBF5, POP5, POP8	404	40	4870	2.10953	1	0.751811	83.9493
GOTERM_BP_FAT	GO:0031126~snoRNA 3'-end processing	4	0.881057	0.272407	NOP1, MTR4, PXR1, CBF5	404	22	4870	2.19172	1	0.949171	99.3696
Annotation Cluster 16	Enrichment Score: 1.580982960406895
Category	Term	Count	%	PValue	Genes	List Total	Pop Hits	Pop Total	Fold Enrichment	Bonferroni	Benjamini	FDR
GOTERM_BP_FAT	GO:0006448~regulation of translational elongation	10	2.20264	7.27301e-06	RPS9B, SSB2, SSZ1, HYP2, EFT2, RPS23A, RPS2, RPL31A, RPS23B, SSB1, RPL31B	404	19	4870	6.34445	0.00773752	0.000235354	0.0115869
GOTERM_BP_FAT	GO:0045727~positive regulation of translation	4	0.881057	0.249311	RPS9B, HYP2, EFT2, RPS2	404	21	4870	2.29609	1	0.936653	98.9629
GOTERM_BP_FAT	GO:0032270~positive regulation of cellular protein metabolic process	4	0.881057	0.500996	RPS9B, HYP2, EFT2, RPS2	404	32	4870	1.50681	1	0.996543	99.9985
GOTERM_BP_FAT	GO:0051247~positive regulation of protein metabolic process	4	0.881057	0.52213	RPS9B, HYP2, EFT2, RPS2	404	33	4870	1.46115	1	0.996969	99.9992
Annotation Cluster 17	Enrichment Score: 1.5235647392228018
Category	Term	Count	%	PValue	Genes	List Total	Pop Hits	Pop Total	Fold Enrichment	Bonferroni	Benjamini	FDR
PIR_SUPERFAMILY	PIRSF500234:ribosomal protein L7e	3	0.660793	0.023228	RLP7, RPL7B, RPL7A	295	3	3234	10.9627	0.999153	0.970901	26.964
PIR_SUPERFAMILY	PIRSF002166:ribosomal protein L30a/L7e	3	0.660793	0.023228	RLP7, RPL7B, RPL7A	295	3	3234	10.9627	0.999153	0.970901	26.964
INTERPRO	IPR018038:Ribosomal protein L30	3	0.660793	0.0386241	RLP7, RPL7B, RPL7A	399	4	4676	8.78947	1	0.878992	44.771
INTERPRO	IPR000517:Ribosomal protein L30p/L7e, N-terminal	3	0.660793	0.0386241	RLP7, RPL7B, RPL7A	399	4	4676	8.78947	1	0.878992	44.771
Annotation Cluster 18	Enrichment Score: 1.4680036493923547
Category	Term	Count	%	PValue	Genes	List Total	Pop Hits	Pop Total	Fold Enrichment	Bonferroni	Benjamini	FDR
SMART	SM00360:RRM	9	1.98238	0.0221966	NOP15, NRP1, SBP1, NOP6, MRD1, NOP8, NSR1, TIF3, LHP1	101	54	1517	2.5033	0.745701	0.366449	20.2077
UP_SEQ_FEATURE	domain:RRM	7	1.54185	0.0244275	NOP15, ESF2, NRP1, NOP6, NOP8, TIF3, LHP1	450	33	6448	3.03946	1	0.839239	31.6428
INTERPRO	IPR012677:Nucleotide-binding, alpha-beta plait	10	2.20264	0.029416	NOP15, NRP1, SBP1, MRD1, NOP8, NSR1, TIF3, RPL25, RPS24A, RPS24B, LHP1	399	52	4676	2.25371	1	0.84921	36.2377
INTERPRO	IPR000504:RNA recognition motif, RNP-1	9	1.98238	0.0841853	NOP15, NRP1, SBP1, NOP6, MRD1, NOP8, NSR1, TIF3, LHP1	399	54	4676	1.95322	1	0.966802	73.4315
Annotation Cluster 19	Enrichment Score: 1.3307305982435786
Category	Term	Count	%	PValue	Genes	List Total	Pop Hits	Pop Total	Fold Enrichment	Bonferroni	Benjamini	FDR
SMART	SM00320:WD40	14	3.0837	0.0114619	UTP4, ELP2, UTP18, RRB1, UTP5, ASC1, PWP2, PWP1, CDC55, SEH1, SOF1, ENP2, ERB1, NAN1	101	100	1517	2.10277	0.505009	0.296444	10.9469
UP_SEQ_FEATURE	repeat:WD 4	14	3.0837	0.0127823	UTP4, ELP2, UTP18, RRB1, UTP5, ASC1, PWP2, PWP1, CDC55, SEH1, SOF1, ENP2, ERB1, NAN1	450	94	6448	2.13409	0.999971	0.825033	17.9541
UP_SEQ_FEATURE	repeat:WD 3	14	3.0837	0.0206818	UTP4, ELP2, UTP18, RRB1, UTP5, ASC1, PWP2, PWP1, CDC55, SEH1, SOF1, ENP2, ERB1, NAN1	450	100	6448	2.00604	1	0.817145	27.4921
UP_SEQ_FEATURE	repeat:WD 5	12	2.64317	0.0259003	SEH1, UTP4, CDC55, SOF1, ELP2, UTP18, UTP5, ASC1, ERB1, ENP2, PWP2, PWP1	450	82	6448	2.09691	1	0.831002	33.2131
UP_SEQ_FEATURE	repeat:WD 1	14	3.0837	0.0317716	UTP4, ELP2, UTP18, RRB1, UTP5, ASC1, PWP2, PWP1, CDC55, SEH1, SOF1, ENP2, ERB1, NAN1	450	106	6448	1.89249	1	0.867237	39.144
UP_SEQ_FEATURE	repeat:WD 2	14	3.0837	0.0317716	UTP4, ELP2, UTP18, RRB1, UTP5, ASC1, PWP2, PWP1, CDC55, SEH1, SOF1, ENP2, ERB1, NAN1	450	106	6448	1.89249	1	0.867237	39.144
SP_PIR_KEYWORDS	wd repeat	14	3.0837	0.0317716	UTP4, ELP2, UTP18, RRB1, UTP5, ASC1, PWP2, PWP1, CDC55, SEH1, SOF1, ENP2, ERB1, NAN1	450	106	6448	1.89249	0.999525	0.231922	34.0265
UP_SEQ_FEATURE	repeat:WD 6	10	2.20264	0.038043	SEH1, UTP4, CDC55, SOF1, ELP2, UTP5, ASC1, ERB1, PWP2, PWP1	450	66	6448	2.17104	1	0.894846	44.933
INTERPRO	IPR001680:WD40 repeat	14	3.0837	0.07997	UTP4, ELP2, UTP18, RRB1, UTP5, ASC1, PWP2, PWP1, CDC55, SEH1, SOF1, ENP2, ERB1, NAN1	399	100	4676	1.6407	1	0.973507	71.5275
INTERPRO	IPR019781:WD40 repeat, subgroup	12	2.64317	0.0800225	SEH1, UTP4, CDC55, SOF1, ELP2, RRB1, UTP18, ASC1, ERB1, PWP2, NAN1, PWP1	399	81	4676	1.73619	1	0.967276	71.552
INTERPRO	IPR015943:WD40/YVTN repeat-like	14	3.0837	0.0958452	UTP4, ELP2, UTP18, RRB1, UTP5, ASC1, PWP2, PWP1, CDC55, SEH1, SOF1, ENP2, ERB1, NAN1	399	103	4676	1.59291	1	0.970142	78.0975
INTERPRO	IPR019775:WD40 repeat, conserved site	14	3.0837	0.101538	UTP4, ELP2, UTP18, RRB1, UTP5, ASC1, PWP2, PWP1, CDC55, SEH1, SOF1, ENP2, ERB1, NAN1	399	104	4676	1.5776	1	0.971383	80.0865
INTERPRO	IPR017986:WD40 repeat, region	12	2.64317	0.104349	SEH1, UTP4, SOF1, ELP2, RRB1, UTP18, ASC1, ERB1, ENP2, PWP2, NAN1, PWP1	399	85	4676	1.65449	1	0.969544	81.0051
INTERPRO	IPR019782:WD40 repeat 2	11	2.42291	0.123401	SEH1, UTP4, SOF1, ELP2, RRB1, UTP18, ASC1, ERB1, PWP2, NAN1, PWP1	399	78	4676	1.65272	1	0.97818	86.2627
UP_SEQ_FEATURE	repeat:WD 7	6	1.32159	0.142477	CDC55, SOF1, ELP2, ASC1, ERB1, PWP2	450	40	6448	2.14933	1	0.995631	90.5996
Annotation Cluster 20	Enrichment Score: 1.1572769243755154
Category	Term	Count	%	PValue	Genes	List Total	Pop Hits	Pop Total	Fold Enrichment	Bonferroni	Benjamini	FDR
GOTERM_BP_FAT	GO:0006450~regulation of translational fidelity	8	1.76211	2.79245e-05	RPS9B, SSB2, SSZ1, RPS23A, RPS2, RPL31A, RPS23B, SSB1, RPL31B	404	13	4870	7.41813	0.0293835	0.000805725	0.0444806
GOTERM_BP_FAT	GO:0051083~'de novo' cotranslational protein folding	4	0.881057	0.00495696	SSB2, EGD1, EGD2, SSB1	404	5	4870	9.64356	0.995044	0.0889057	7.61186
GOTERM_BP_FAT	GO:0006458~'de novo' protein folding	4	0.881057	0.0562689	SSB2, EGD1, EGD2, SSB1	404	11	4870	4.38344	1	0.547504	60.2554
PIR_SUPERFAMILY	PIRSF002581:chaperone HSP70	3	0.660793	0.228806	SSB2, SSZ1, SSB1	295	10	3234	3.28881	1	1	96.8997
INTERPRO	IPR001023:Heat shock protein Hsp70	3	0.660793	0.337351	SSB2, SSZ1, SSB1	399	14	4676	2.51128	1	0.999832	99.7975
INTERPRO	IPR018181:Heat shock protein 70, conserved site	3	0.660793	0.337351	SSB2, SSZ1, SSB1	399	14	4676	2.51128	1	0.999832	99.7975
INTERPRO	IPR013126:Heat shock protein 70	3	0.660793	0.337351	SSB2, SSZ1, SSB1	399	14	4676	2.51128	1	0.999832	99.7975
GOTERM_MF_FAT	GO:0051082~unfolded protein binding	7	1.54185	0.706829	SSB2, SSZ1, PNO1, EGD1, EGD2, SSB1, SHR3	352	83	4190	1.0039	1	0.999996	100
GOTERM_BP_FAT	GO:0006457~protein folding	8	1.76211	0.794348	SSB2, SSZ1, EGD1, EGD2, FLC1, SSB1, FPR4, SHR3	404	107	4870	0.901268	1	0.999924	100
Annotation Cluster 21	Enrichment Score: 1.1505660321967037
Category	Term	Count	%	PValue	Genes	List Total	Pop Hits	Pop Total	Fold Enrichment	Bonferroni	Benjamini	FDR
INTERPRO	IPR000836:Phosphoribosyltransferase	6	1.32159	0.00208521	PRS1, PRS4, PRS3, URA5, APT1, HPT1	399	12	4676	5.85965	0.766578	0.384284	3.09712
GOTERM_BP_FAT	GO:0009116~nucleoside metabolic process	11	2.42291	0.00364619	PRS1, PRS4, PRS3, DUT1, URA5, APT1, URA7, HPT1, URA1, SAM4, URH1	404	46	4870	2.88259	0.979783	0.0709646	5.65367
UP_SEQ_FEATURE	metal ion-binding site:Magnesium	5	1.10132	0.367505	PRS1, PRS4, PRS3, ADE12, PMA1	450	44	6448	1.62828	1	0.999996	99.913
SP_PIR_KEYWORDS	magnesium	12	2.64317	0.711454	PRS1, PRS4, PRS3, ALD6, DUT1, LYS12, APT1, ADE12, PMA1, RPA190, HPT1, GUK1	450	179	6448	0.960596	1	0.979264	100
GOTERM_MF_FAT	GO:0000287~magnesium ion binding	12	2.64317	0.888732	PRS1, PRS4, PRS3, ALD6, DUT1, LYS12, APT1, ADE12, PMA1, HIS1, RPA190, HPT1	352	177	4190	0.807011	1	1	100
Annotation Cluster 22	Enrichment Score: 1.14891742134785
Category	Term	Count	%	PValue	Genes	List Total	Pop Hits	Pop Total	Fold Enrichment	Bonferroni	Benjamini	FDR
UP_SEQ_FEATURE	binding site:S-adenosyl-L-methionine	7	1.54185	0.000994553	RMT2, NCL1, NOP1, NOP2, SPB1, DIM1, RRP8	450	18	6448	5.57235	0.554685	0.554685	1.51898
SP_PIR_KEYWORDS	methyltransferase	11	2.42291	0.0150792	RMT2, NCL1, NOP1, TRM11, NOP2, TRM1, SPB1, DIM1, RRP8, SAM4, TRM13	450	66	6448	2.38815	0.972703	0.139327	17.7762
UP_SEQ_FEATURE	region of interest:S-adenosyl-L-methionine binding	4	0.881057	0.0205324	RMT2, NCL1, NOP1, NOP2	450	9	6448	6.3684	1	0.846502	27.3218
SP_PIR_KEYWORDS	trna processing	11	2.42291	0.0313662	NCL1, URM1, TRM11, TRM1, DUS3, LSM2, POP5, TRM13, PUS7, TRZ1, POP8	450	74	6448	2.12997	0.999475	0.236426	33.6698
GOTERM_MF_FAT	GO:0008173~RNA methyltransferase activity	7	1.54185	0.0351012	NCL1, TRM11, NOP2, TRM1, SPB1, DIM1, TRM13	352	30	4190	2.77746	1	0.788672	39.6177
GOTERM_BP_FAT	GO:0001510~RNA methylation	6	1.32159	0.0366544	NCL1, NOP1, TRM11, TRM1, SPB1, TRM13	404	23	4870	3.14464	1	0.425309	44.8413
GOTERM_BP_FAT	GO:0006399~tRNA metabolic process	22	4.84581	0.0397081	RMT2, KRS1, ELP2, TRM11, MTR4, TRM1, TSR2, AIR1, DED81, SES1, PUS7, LHP1, URM1, NCL1, ATC1, YHR020W, DUS3, LSM2, POP5, TRM13, POP8, TRZ1	404	170	4870	1.55999	1	0.447213	47.562
SP_PIR_KEYWORDS	s-adenosyl-l-methionine	7	1.54185	0.0686676	NCL1, TRM11, NOP2, TRM1, DIM1, RRP8, SAM4	450	42	6448	2.38815	1	0.400049	60.0043
GOTERM_BP_FAT	GO:0043414~biopolymer methylation	8	1.76211	0.144681	RMT2, NCL1, NOP1, TRM11, TRM1, SPB1, HHF1, TRM13	404	53	4870	1.81954	1	0.824237	91.7081
GOTERM_BP_FAT	GO:0032259~methylation	8	1.76211	0.155203	RMT2, NCL1, NOP1, TRM11, TRM1, SPB1, HHF1, TRM13	404	54	4870	1.78585	1	0.843858	93.1922
GOTERM_BP_FAT	GO:0008033~tRNA processing	13	2.86344	0.171882	TRM11, ELP2, TRM1, PUS7, LHP1, NCL1, URM1, DUS3, LSM2, POP5, TRM13, TRZ1, POP8	404	107	4870	1.46456	1	0.869265	95.0451
GOTERM_BP_FAT	GO:0030488~tRNA methylation	4	0.881057	0.18241	NCL1, TRM11, TRM1, TRM13	404	18	4870	2.67877	1	0.878606	95.9589
GOTERM_MF_FAT	GO:0008175~tRNA methyltransferase activity	4	0.881057	0.232021	NCL1, TRM11, TRM1, TRM13	352	20	4190	2.38068	1	0.996791	97.5938
GOTERM_BP_FAT	GO:0006400~tRNA modification	8	1.76211	0.33079	NCL1, URM1, ELP2, TRM11, TRM1, DUS3, TRM13, PUS7	404	68	4870	1.41817	1	0.971978	99.8337
GOTERM_MF_FAT	GO:0008170~N-methyltransferase activity	4	0.881057	0.443109	RMT2, TRM11, TRM1, DIM1	352	29	4190	1.64185	1	0.999888	99.9743
GOTERM_BP_FAT	GO:0006730~one-carbon metabolic process	8	1.76211	0.510687	RMT2, NCL1, NOP1, TRM11, TRM1, SPB1, HHF1, TRM13	404	81	4870	1.19056	1	0.996784	99.9989
Annotation Cluster 23	Enrichment Score: 1.0895967996454259
Category	Term	Count	%	PValue	Genes	List Total	Pop Hits	Pop Total	Fold Enrichment	Bonferroni	Benjamini	FDR
INTERPRO	IPR000836:Phosphoribosyltransferase	6	1.32159	0.00208521	PRS1, PRS4, PRS3, URA5, APT1, HPT1	399	12	4676	5.85965	0.766578	0.384284	3.09712
SP_PIR_KEYWORDS	pentosyltransferase	4	0.881057	0.0205324	URA5, APT1, HIS1, FUR1	450	9	6448	6.3684	0.992678	0.166486	23.4516
GOTERM_MF_FAT	GO:0016763~transferase activity, transferring pentosyl groups	5	1.10132	0.0392609	URA5, APT1, HIS1, HPT1, FUR1	352	16	4190	3.71982	1	0.765875	43.1907
INTERPRO	IPR002375:Purine/pyrimidine phosphoribosyl transferase, conserved site	3	0.660793	0.0861509	URA5, APT1, HPT1	399	6	4676	5.85965	1	0.963296	74.2781
GOTERM_BP_FAT	GO:0009163~nucleoside biosynthetic process	3	0.660793	0.108629	URA5, APT1, HPT1	404	7	4870	5.1662	1	0.748407	83.9926
GOTERM_BP_FAT	GO:0042455~ribonucleoside biosynthetic process	3	0.660793	0.108629	URA5, APT1, HPT1	404	7	4870	5.1662	1	0.748407	83.9926
GOTERM_BP_FAT	GO:0009119~ribonucleoside metabolic process	6	1.32159	0.120091	URA5, APT1, URA7, HPT1, URA1, SAM4	404	32	4870	2.26021	1	0.77354	86.9752
SP_PIR_KEYWORDS	glycosyltransferase	5	1.10132	0.825463	URA5, APT1, HIS1, HPT1, FUR1	450	81	6448	0.884499	1	0.99356	100
GOTERM_BP_FAT	GO:0018130~heterocycle biosynthetic process	5	1.10132	0.921965	THI80, APT1, HIS1, BAS1, HPT1	404	83	4870	0.726172	1	0.999997	100
Annotation Cluster 24	Enrichment Score: 1.0600396840149973
Category	Term	Count	%	PValue	Genes	List Total	Pop Hits	Pop Total	Fold Enrichment	Bonferroni	Benjamini	FDR
UP_SEQ_FEATURE	short sequence motif:Q motif	7	1.54185	0.00625411	ROK1, RRP3, DRS1, HAS1, DBP3, DBP7, DBP9	450	25	6448	4.01209	0.993907	0.720608	9.19958
GOTERM_MF_FAT	GO:0003724~RNA helicase activity	10	2.20264	0.00680461	ROK1, RRP3, DRS1, MTR4, HAS1, DBP3, PRP43, DBP7, ECM16, DBP9	352	42	4190	2.83415	0.948703	0.345774	9.18969
GOTERM_MF_FAT	GO:0004004~ATP-dependent RNA helicase activity	9	1.98238	0.00703891	ROK1, RRP3, DRS1, MTR4, HAS1, DBP3, PRP43, DBP7, DBP9	352	35	4190	3.06088	0.953707	0.318933	9.49168
GOTERM_MF_FAT	GO:0008186~RNA-dependent ATPase activity	9	1.98238	0.00703891	ROK1, RRP3, DRS1, MTR4, HAS1, DBP3, PRP43, DBP7, DBP9	352	35	4190	3.06088	0.953707	0.318933	9.49168
INTERPRO	IPR014014:RNA helicase, DEAD-box type, Q motif	7	1.54185	0.0105913	ROK1, RRP3, DRS1, HAS1, DBP3, DBP7, DBP9	399	23	4676	3.56674	0.999402	0.653619	14.8268
INTERPRO	IPR000629:RNA helicase, ATP-dependent, DEAD-box, conserved site	7	1.54185	0.0160752	ROK1, RRP3, DRS1, HAS1, DBP3, DBP7, DBP9	399	25	4676	3.2814	0.999988	0.756328	21.6711
SP_PIR_KEYWORDS	nucleotide binding	18	3.96476	0.0169024	RRP3, MTR4, RIX7, YEF3, EFT2, PCH2, ROK1, RLI1, ARF1, HAS1, TEF1, GPA1, DBP3, PRP43, RBG1, GUK1, RBG2, DBP9	450	140	6448	1.84229	0.982405	0.149223	19.7156
UP_SEQ_FEATURE	short sequence motif:DEAD box	6	1.32159	0.0189115	ROK1, RRP3, DRS1, HAS1, DBP3, DBP9	450	23	6448	3.73797	1	0.891115	25.4494
SP_PIR_KEYWORDS	P-loop	20	4.40529	0.0190137	RRP3, MTR4, RIX7, YEF3, EFT2, PCH2, ROK1, RLI1, ARF1, HAS1, TEF1, GPA1, DBP3, PRP43, RBG1, GUK1, RBG2, DBP7, DBP9, ADK1	450	164	6448	1.74743	0.989429	0.160531	21.9085
COG_ONTOLOGY	DNA replication, recombination, and repair / Transcription / Translation, ribosomal structure and biogenesis	4	0.881057	0.0262649	DRS1, HAS1, DBP7, DBP9	68	10	975	5.73529	0.428182	0.243814	18.5769
SMART	SM00490:HELICc	10	2.20264	0.0495397	ROK1, RRP3, DRS1, MTR4, HAS1, DBP3, PRP43, DBP7, ECM16, DBP9	101	74	1517	2.0297	0.954921	0.539221	40.0092
SMART	SM00487:DEXDc	10	2.20264	0.0532865	ROK1, RRP3, DRS1, MTR4, HAS1, DBP3, PRP43, DBP7, ECM16, DBP9	101	75	1517	2.00264	0.964573	0.487296	42.3455
INTERPRO	IPR014021:Helicase, superfamily 1 and 2, ATP-binding	10	2.20264	0.0596224	ROK1, RRP3, DRS1, MTR4, HAS1, DBP3, PRP43, DBP7, ECM16, DBP9	399	59	4676	1.98632	1	0.953136	60.4074
UP_SEQ_FEATURE	domain:Helicase C-terminal	10	2.20264	0.0653663	ROK1, RRP3, DRS1, MTR4, HAS1, DBP3, PRP43, DBP7, ECM16, DBP9	450	73	6448	1.96286	1	0.960557	64.6499
UP_SEQ_FEATURE	domain:Helicase ATP-binding	10	2.20264	0.070074	ROK1, RRP3, DRS1, MTR4, HAS1, DBP3, PRP43, DBP7, ECM16, DBP9	450	74	6448	1.93634	1	0.962423	67.2919
INTERPRO	IPR011545:DNA/RNA helicase, DEAD/DEAH box type, N-terminal	8	1.76211	0.109278	ROK1, RRP3, DRS1, MTR4, HAS1, DBP3, DBP7, DBP9	399	48	4676	1.95322	1	0.97001	82.521
SP_PIR_KEYWORDS	helicase	10	2.20264	0.157396	ROK1, RRP3, DRS1, MTR4, HAS1, DBP3, PRP43, DBP7, ECM16, DBP9	450	88	6448	1.62828	1	0.656342	88.9871
INTERPRO	IPR001650:DNA/RNA helicase, C-terminal	10	2.20264	0.174675	ROK1, RRP3, DRS1, MTR4, HAS1, DBP3, PRP43, DBP7, ECM16, DBP9	399	74	4676	1.58369	1	0.99418	94.4617
INTERPRO	IPR014001:DEAD-like helicase, N-terminal	10	2.20264	0.184653	ROK1, RRP3, DRS1, MTR4, HAS1, DBP3, PRP43, DBP7, ECM16, DBP9	399	75	4676	1.56257	1	0.993791	95.3894
GOTERM_MF_FAT	GO:0070035~purine NTP-dependent helicase activity	10	2.20264	0.26854	ROK1, RRP3, DRS1, MTR4, HAS1, DBP3, PRP43, DBP7, ECM16, DBP9	352	84	4190	1.41707	1	0.997936	98.7905
GOTERM_MF_FAT	GO:0008026~ATP-dependent helicase activity	10	2.20264	0.26854	ROK1, RRP3, DRS1, MTR4, HAS1, DBP3, PRP43, DBP7, ECM16, DBP9	352	84	4190	1.41707	1	0.997936	98.7905
SP_PIR_KEYWORDS	ATP	19	4.18502	0.420677	KRS1, RRP3, MTR4, SSB2, RIX7, YEF3, SWE1, PCH2, ROK1, RLI1, HAS1, PMA1, DBP3, PRP43, SSB1, GUK1, DBP7, DBP9, ADK1	450	242	6448	1.125	1	0.908907	99.9117
GOTERM_MF_FAT	GO:0004386~helicase activity	10	2.20264	0.534979	ROK1, RRP3, DRS1, MTR4, HAS1, DBP3, PRP43, DBP7, ECM16, DBP9	352	106	4190	1.12296	1	0.999978	99.998
SP_PIR_KEYWORDS	nucleotide-binding	50	11.0132	0.639001	KRS1, SSB2, MTR4, ADE1, YEF3, HIS1, DED81, NOG1, NOG2, GUA1, PCH2, RLI1, SSZ1, ADE12, SSB1, RRP3, RNR1, EFT2, RAS1, SWE1, THI80, PRS1, PRS4, PRS3, HAS1, YHR020W, URK1, PRP43, ECM16, ADK1, CIN4, PSA1, SES1, DRS1, TEF1, GPA1, PMA1, RBG1, RBG2, RIX7, URA7, YLR345W, ROK1, ARF1, GLN1, DBP3, ADE5%2C7, DBP7, GUK1, DBP9	450	731	6448	0.980088	1	0.968243	99.9998
GOTERM_MF_FAT	GO:0016887~ATPase activity	19	4.18502	0.906422	RRP3, MTR4, SSB2, RIX7, YEF3, ROK1, RLI1, DRS1, VMA7, SSZ1, HAS1, VMA9, PMA1, DBP3, PRP43, DBP7, SSB1, ECM16, DBP9	352	278	4190	0.813542	1	1	100
GOTERM_MF_FAT	GO:0042623~ATPase activity, coupled	13	2.86344	0.926713	RRP3, MTR4, ROK1, DRS1, VMA7, HAS1, VMA9, PMA1, DBP3, PRP43, DBP7, ECM16, DBP9	352	202	4190	0.766061	1	1	100
UP_SEQ_FEATURE	nucleotide phosphate-binding region:ATP	21	4.62555	0.942514	RRP3, MTR4, RIX7, YLR345W, GUA1, SWE1, SES1, PCH2, ROK1, RLI1, DRS1, HAS1, URK1, DBP3, PRP43, ADE5%2C7, GUK1, DBP7, ECM16, DBP9, ADK1	450	387	6448	0.777537	1	1	100
GOTERM_MF_FAT	GO:0032555~purine ribonucleotide binding	50	11.0132	0.982058	KRS1, SSB2, MTR4, ADE1, YEF3, HIS1, DED81, NOG1, NOG2, GUA1, PCH2, RLI1, SSZ1, ADE12, SSB1, RRP3, RNR1, EFT2, RAS1, SWE1, THI80, PRS1, PRS4, PRS3, HAS1, YHR020W, URK1, PRP43, ECM16, ADK1, CIN4, PSA1, SES1, DRS1, TEF1, GPA1, PMA1, RBG1, RBG2, RIX7, URA7, YLR345W, ROK1, ARF1, GLN1, DBP3, ADE5%2C7, DBP7, GUK1, DBP9	352	747	4190	0.796748	1	1	100
GOTERM_MF_FAT	GO:0032553~ribonucleotide binding	50	11.0132	0.982058	KRS1, SSB2, MTR4, ADE1, YEF3, HIS1, DED81, NOG1, NOG2, GUA1, PCH2, RLI1, SSZ1, ADE12, SSB1, RRP3, RNR1, EFT2, RAS1, SWE1, THI80, PRS1, PRS4, PRS3, HAS1, YHR020W, URK1, PRP43, ECM16, ADK1, CIN4, PSA1, SES1, DRS1, TEF1, GPA1, PMA1, RBG1, RBG2, RIX7, URA7, YLR345W, ROK1, ARF1, GLN1, DBP3, ADE5%2C7, DBP7, GUK1, DBP9	352	747	4190	0.796748	1	1	100
Annotation Cluster 25	Enrichment Score: 1.02270225891636
Category	Term	Count	%	PValue	Genes	List Total	Pop Hits	Pop Total	Fold Enrichment	Bonferroni	Benjamini	FDR
INTERPRO	IPR000836:Phosphoribosyltransferase	6	1.32159	0.00208521	PRS1, PRS4, PRS3, URA5, APT1, HPT1	399	12	4676	5.85965	0.766578	0.384284	3.09712
SP_PIR_KEYWORDS	diphosphotransferase	4	0.881057	0.00572273	THI80, PRS1, PRS4, PRS3	450	6	6448	9.55259	0.743386	0.0690861	7.12638
GOTERM_MF_FAT	GO:0016778~diphosphotransferase activity	4	0.881057	0.0158077	THI80, PRS1, PRS4, PRS3	352	7	4190	6.80195	0.999023	0.537054	20.1452
GOTERM_BP_FAT	GO:0046391~5-phosphoribose 1-diphosphate metabolic process	3	0.660793	0.0577449	PRS1, PRS4, PRS3	404	5	4870	7.23267	1	0.552509	61.2342
GOTERM_BP_FAT	GO:0046390~ribose phosphate biosynthetic process	3	0.660793	0.0577449	PRS1, PRS4, PRS3	404	5	4870	7.23267	1	0.552509	61.2342
GOTERM_BP_FAT	GO:0019302~D-ribose biosynthetic process	3	0.660793	0.0577449	PRS1, PRS4, PRS3	404	5	4870	7.23267	1	0.552509	61.2342
GOTERM_BP_FAT	GO:0006015~5-phosphoribose 1-diphosphate biosynthetic process	3	0.660793	0.0577449	PRS1, PRS4, PRS3	404	5	4870	7.23267	1	0.552509	61.2342
GOTERM_MF_FAT	GO:0004749~ribose phosphate diphosphokinase activity	3	0.660793	0.0590381	PRS1, PRS4, PRS3	352	5	4190	7.14205	1	0.849046	57.647
INTERPRO	IPR000842:Phosphoribosyl pyrophosphate synthetase, conserved site	3	0.660793	0.0607912	PRS1, PRS4, PRS3	399	5	4676	7.03158	1	0.945756	61.1427
INTERPRO	IPR005946:Phosphoribosyl pyrophosphokinase	3	0.660793	0.0607912	PRS1, PRS4, PRS3	399	5	4676	7.03158	1	0.945756	61.1427
GOTERM_BP_FAT	GO:0019321~pentose metabolic process	5	1.10132	0.0662225	PRS1, PRS4, PRS3, RKI1, SOL3	404	19	4870	3.17223	1	0.594815	66.433
GOTERM_BP_FAT	GO:0019693~ribose phosphate metabolic process	3	0.660793	0.0819633	PRS1, PRS4, PRS3	404	6	4870	6.02723	1	0.667262	74.3976
GOTERM_BP_FAT	GO:0019322~pentose biosynthetic process	3	0.660793	0.0819633	PRS1, PRS4, PRS3	404	6	4870	6.02723	1	0.667262	74.3976
SP_PIR_KEYWORDS	nucleotide biosynthesis	3	0.660793	0.102438	PRS1, PRS4, PRS3	450	8	6448	5.37333	1	0.518962	75.1466
GOTERM_BP_FAT	GO:0006014~D-ribose metabolic process	3	0.660793	0.108629	PRS1, PRS4, PRS3	404	7	4870	5.1662	1	0.748407	83.9926
KEGG_PATHWAY	sce00030:Pentose phosphate pathway	7	1.54185	0.170931	PRS1, PRS4, PRS3, RKI1, SOL3, TKL1, RPE1	197	28	1439	1.82614	0.999942	0.751548	83.8172
GOTERM_BP_FAT	GO:0046364~monosaccharide biosynthetic process	5	1.10132	0.233271	PRS1, PRS4, PRS3, PSA1, SEC53	404	30	4870	2.00908	1	0.924146	98.5476
GOTERM_BP_FAT	GO:0031505~fungal-type cell wall organization	4	0.881057	0.249311	PRS1, PRS4, PRS3, UTR2	404	21	4870	2.29609	1	0.936653	98.9629
UP_SEQ_FEATURE	metal ion-binding site:Magnesium	5	1.10132	0.367505	PRS1, PRS4, PRS3, ADE12, PMA1	450	44	6448	1.62828	1	0.999996	99.913
GOTERM_BP_FAT	GO:0046165~alcohol biosynthetic process	6	1.32159	0.432866	PRS1, PRS4, PRS3, ADH2, PSA1, SEC53	404	52	4870	1.3909	1	0.991515	99.9881
GOTERM_BP_FAT	GO:0034637~cellular carbohydrate biosynthetic process	5	1.10132	0.897133	PRS1, PRS4, PRS3, PSA1, SEC53	404	78	4870	0.772722	1	0.999992	100
GOTERM_BP_FAT	GO:0016051~carbohydrate biosynthetic process	5	1.10132	0.958684	PRS1, PRS4, PRS3, PSA1, SEC53	404	94	4870	0.641194	1	1	100
SP_PIR_KEYWORDS	kinase	9	1.98238	0.975285	THI80, PRS1, PRS4, PRS3, URK1, YLR345W, GUK1, SWE1, ADK1	450	202	6448	0.638416	1	0.999831	100
Annotation Cluster 26	Enrichment Score: 0.981334150256998
Category	Term	Count	%	PValue	Genes	List Total	Pop Hits	Pop Total	Fold Enrichment	Bonferroni	Benjamini	FDR
GOTERM_BP_FAT	GO:0034963~box C/D snoRNA processing	4	0.881057	0.0562689	NOP1, PXR1, POP5, POP8	404	11	4870	4.38344	1	0.547504	60.2554
GOTERM_BP_FAT	GO:0033967~box C/D snoRNA metabolic process	4	0.881057	0.0562689	NOP1, PXR1, POP5, POP8	404	11	4870	4.38344	1	0.547504	60.2554
GOTERM_BP_FAT	GO:0016074~snoRNA metabolic process	7	1.54185	0.108478	NOP1, MTR4, AIR1, PXR1, CBF5, POP5, POP8	404	40	4870	2.10953	1	0.751811	83.9493
GOTERM_BP_FAT	GO:0043144~snoRNA processing	6	1.32159	0.132505	NOP1, MTR4, PXR1, CBF5, POP5, POP8	404	33	4870	2.19172	1	0.797701	89.6137
GOTERM_BP_FAT	GO:0031126~snoRNA 3'-end processing	4	0.881057	0.272407	NOP1, MTR4, PXR1, CBF5	404	22	4870	2.19172	1	0.949171	99.3696
Annotation Cluster 27	Enrichment Score: 0.928541499723757
Category	Term	Count	%	PValue	Genes	List Total	Pop Hits	Pop Total	Fold Enrichment	Bonferroni	Benjamini	FDR
GOTERM_BP_FAT	GO:0006213~pyrimidine nucleoside metabolic process	5	1.10132	0.0133801	DUT1, URA5, URA7, URA1, URH1	404	12	4870	5.02269	0.999999	0.195856	19.3147
GOTERM_BP_FAT	GO:0046112~nucleobase biosynthetic process	6	1.32159	0.0253949	URA5, APT1, URA7, BAS1, URA1, ADE5%2C7	404	21	4870	3.44413	1	0.320862	33.6232
GOTERM_BP_FAT	GO:0009119~ribonucleoside metabolic process	6	1.32159	0.120091	URA5, APT1, URA7, HPT1, URA1, SAM4	404	32	4870	2.26021	1	0.77354	86.9752
GOTERM_BP_FAT	GO:0006220~pyrimidine nucleotide metabolic process	4	0.881057	0.121659	DUT1, URA5, URA7, URA1	404	15	4870	3.21452	1	0.774558	87.3401
SP_PIR_KEYWORDS	pyrimidine nucleotide biosynthesis	3	0.660793	0.150339	URA5, URA7, URA1	450	10	6448	4.29867	1	0.647799	87.738
SP_PIR_KEYWORDS	pyrimidine biosynthesis	3	0.660793	0.150339	URA5, URA7, URA1	450	10	6448	4.29867	1	0.647799	87.738
GOTERM_BP_FAT	GO:0046131~pyrimidine ribonucleoside metabolic process	3	0.660793	0.167107	URA5, URA7, URA1	404	9	4870	4.01815	1	0.863672	94.5698
GOTERM_BP_FAT	GO:0009112~nucleobase metabolic process	6	1.32159	0.172919	URA5, APT1, URA7, BAS1, URA1, ADE5%2C7	404	36	4870	2.00908	1	0.868353	95.1431
GOTERM_BP_FAT	GO:0019856~pyrimidine base biosynthetic process	3	0.660793	0.198003	URA5, URA7, URA1	404	10	4870	3.61634	1	0.896265	97.0265
GOTERM_BP_FAT	GO:0006206~pyrimidine base metabolic process	3	0.660793	0.293101	URA5, URA7, URA1	404	13	4870	2.7818	1	0.958975	99.6019
GOTERM_BP_FAT	GO:0006221~pyrimidine nucleotide biosynthetic process	3	0.660793	0.324721	URA5, URA7, URA1	404	14	4870	2.5831	1	0.970512	99.808
Annotation Cluster 28	Enrichment Score: 0.7717740869316226
Category	Term	Count	%	PValue	Genes	List Total	Pop Hits	Pop Total	Fold Enrichment	Bonferroni	Benjamini	FDR
INTERPRO	IPR016274:Histidine acid phosphatase, eukaryotic	3	0.660793	0.0607912	PHO12, PHO3, PHO11	399	5	4676	7.03158	1	0.945756	61.1427
PIR_SUPERFAMILY	PIRSF000894:Acid_phosphatase	3	0.660793	0.0684834	PHO12, PHO3, PHO11	295	5	3234	6.57763	1	0.995196	61.2667
PIR_SUPERFAMILY	PIRSF000894:acid phosphatase	3	0.660793	0.0684834	PHO12, PHO3, PHO11	295	5	3234	6.57763	1	0.995196	61.2667
INTERPRO	IPR000560:Histidine acid phosphatase	3	0.660793	0.0861509	PHO12, PHO3, PHO11	399	6	4676	5.85965	1	0.963296	74.2781
GOTERM_MF_FAT	GO:0003993~acid phosphatase activity	3	0.660793	0.110919	PHO12, PHO3, PHO11	352	7	4190	5.10146	1	0.966941	80.9831
SP_PIR_KEYWORDS	phosphoric monoester hydrolase	4	0.881057	0.48127	PHO12, PHO3, PPT1, PHO11	450	37	6448	1.54907	1	0.937828	99.9787
KEGG_PATHWAY	sce00740:Riboflavin metabolism	3	0.660793	0.546353	PHO12, PHO3, PHO11	197	13	1439	1.68567	1	0.976165	99.9538
GOTERM_MF_FAT	GO:0016791~phosphatase activity	6	1.32159	0.93469	PHO12, CDC55, YLR345W, PHO3, PPT1, PHO11	352	101	4190	0.707133	1	1	100
Annotation Cluster 29	Enrichment Score: 0.7479027127216151
Category	Term	Count	%	PValue	Genes	List Total	Pop Hits	Pop Total	Fold Enrichment	Bonferroni	Benjamini	FDR
GOTERM_BP_FAT	GO:0046394~carboxylic acid biosynthetic process	21	4.62555	0.0737142	MRI1, ERG3, HIS1, LYS9, LEU9, SAM4, ARO2, ARO4, ALD6, LYS12, ALD5, OLE1, GLN1, MDE1, GLY1, BAS1, IRC7, MMF1, ILV6, SUR4, FEN1	404	172	4870	1.47176	1	0.63113	70.476
GOTERM_BP_FAT	GO:0016053~organic acid biosynthetic process	21	4.62555	0.0737142	MRI1, ERG3, HIS1, LYS9, LEU9, SAM4, ARO2, ARO4, ALD6, LYS12, ALD5, OLE1, GLN1, MDE1, GLY1, BAS1, IRC7, MMF1, ILV6, SUR4, FEN1	404	172	4870	1.47176	1	0.63113	70.476
GOTERM_BP_FAT	GO:0009309~amine biosynthetic process	16	3.52423	0.194269	MRI1, SPE3, HIS1, LYS9, LEU9, SAM4, ARO2, ARO4, LYS12, MDE1, GLN1, GLY1, BAS1, IRC7, MMF1, ILV6	404	142	4870	1.35825	1	0.893514	96.7981
GOTERM_BP_FAT	GO:0008652~cellular amino acid biosynthetic process	15	3.30396	0.216345	MRI1, HIS1, LYS9, LEU9, SAM4, ARO2, ARO4, LYS12, MDE1, GLN1, GLY1, BAS1, IRC7, MMF1, ILV6	404	134	4870	1.34938	1	0.914245	97.9433
SP_PIR_KEYWORDS	amino-acid biosynthesis	10	2.20264	0.232448	MRI1, LYS12, HIS1, LYS9, LEU9, IRC7, SAM4, ILV6, ARO2, ARO4	450	97	6448	1.47721	1	0.751743	96.6888
GOTERM_BP_FAT	GO:0009066~aspartate family amino acid metabolic process	8	1.76211	0.263369	MRI1, ASP1, LYS12, MDE1, GLY1, LYS9, IRC7, SAM4	404	63	4870	1.53072	1	0.944367	99.2326
GOTERM_BP_FAT	GO:0009067~aspartate family amino acid biosynthetic process	6	1.32159	0.416043	MRI1, LYS12, MDE1, LYS9, IRC7, SAM4	404	51	4870	1.41817	1	0.989908	99.981
Annotation Cluster 30	Enrichment Score: 0.7476865319093082
Category	Term	Count	%	PValue	Genes	List Total	Pop Hits	Pop Total	Fold Enrichment	Bonferroni	Benjamini	FDR
SP_PIR_KEYWORDS	gtp-binding	12	2.64317	0.0536425	CIN4, ARF1, ADE12, PSA1, TEF1, GPA1, EFT2, RAS1, NOG1, NOG2, RBG1, RBG2	450	92	6448	1.86899	0.999998	0.353101	50.8471
UP_SEQ_FEATURE	nucleotide phosphate-binding region:GTP	11	2.42291	0.0743483	CIN4, ARF1, ADE12, TEF1, GPA1, EFT2, RAS1, NOG1, NOG2, RBG1, RBG2	450	86	6448	1.83276	1	0.96333	69.5295
GOTERM_MF_FAT	GO:0005525~GTP binding	12	2.64317	0.203802	CIN4, ARF1, ADE12, PSA1, TEF1, GPA1, EFT2, RAS1, NOG1, NOG2, RBG1, RBG2	352	99	4190	1.44284	1	0.995945	95.9951
GOTERM_MF_FAT	GO:0032561~guanyl ribonucleotide binding	12	2.64317	0.203802	CIN4, ARF1, ADE12, PSA1, TEF1, GPA1, EFT2, RAS1, NOG1, NOG2, RBG1, RBG2	352	99	4190	1.44284	1	0.995945	95.9951
GOTERM_MF_FAT	GO:0019001~guanyl nucleotide binding	12	2.64317	0.203802	CIN4, ARF1, ADE12, PSA1, TEF1, GPA1, EFT2, RAS1, NOG1, NOG2, RBG1, RBG2	352	99	4190	1.44284	1	0.995945	95.9951
SP_PIR_KEYWORDS	GTP binding	6	1.32159	0.214081	ARF1, TEF1, GPA1, EFT2, RBG1, RBG2	450	46	6448	1.86899	1	0.726809	95.5097
INTERPRO	IPR005225:Small GTP-binding protein	6	1.32159	0.267589	CIN4, ARF1, EFT2, RAS1, RBG1, RBG2	399	41	4676	1.71502	1	0.99909	99.0846
GOTERM_MF_FAT	GO:0003924~GTPase activity	7	1.54185	0.539584	CIN4, ARF1, TEF1, GPA1, EFT2, RAS1, NOG2	352	70	4190	1.19034	1	0.999974	99.9982
Annotation Cluster 31	Enrichment Score: 0.6419767903140726
Category	Term	Count	%	PValue	Genes	List Total	Pop Hits	Pop Total	Fold Enrichment	Bonferroni	Benjamini	FDR
GOTERM_MF_FAT	GO:0008135~translation factor activity, nucleic acid binding	10	2.20264	0.0499094	SUI1, RLI1, TEF4, YEF3, TEF1, HYP2, EFT2, CDC33, TIF3, TIF11	352	58	4190	2.05231	1	0.819705	51.4621
SP_PIR_KEYWORDS	Initiation factor	4	0.881057	0.328615	RLI1, CDC33, TIF3, TIF11	450	29	6448	1.9764	1	0.848698	99.4097
GOTERM_MF_FAT	GO:0003743~translation initiation factor activity	5	1.10132	0.356243	SUI1, RLI1, CDC33, TIF3, TIF11	352	36	4190	1.65325	1	0.999659	99.8007
GOTERM_BP_FAT	GO:0006413~translational initiation	5	1.10132	0.462889	SUI1, RLI1, CDC33, TIF3, TIF11	404	42	4870	1.43505	1	0.993941	99.995
Annotation Cluster 32	Enrichment Score: 0.5842573811079634
Category	Term	Count	%	PValue	Genes	List Total	Pop Hits	Pop Total	Fold Enrichment	Bonferroni	Benjamini	FDR
GOTERM_BP_FAT	GO:0046112~nucleobase biosynthetic process	6	1.32159	0.0253949	URA5, APT1, URA7, BAS1, URA1, ADE5%2C7	404	21	4870	3.44413	1	0.320862	33.6232
GOTERM_BP_FAT	GO:0009112~nucleobase metabolic process	6	1.32159	0.172919	URA5, APT1, URA7, BAS1, URA1, ADE5%2C7	404	36	4870	2.00908	1	0.868353	95.1431
GOTERM_BP_FAT	GO:0009113~purine base biosynthetic process	3	0.660793	0.2295	APT1, BAS1, ADE5%2C7	404	11	4870	3.28758	1	0.924088	98.4295
GOTERM_BP_FAT	GO:0006144~purine base metabolic process	3	0.660793	0.578836	APT1, BAS1, ADE5%2C7	404	23	4870	1.57232	1	0.998502	99.9999
GOTERM_BP_FAT	GO:0046148~pigment biosynthetic process	3	0.660793	0.723224	APT1, BAS1, ADE5%2C7	404	30	4870	1.20545	1	0.999779	100
GOTERM_BP_FAT	GO:0042440~pigment metabolic process	3	0.660793	0.74004	APT1, BAS1, ADE5%2C7	404	31	4870	1.16656	1	0.999819	100
Annotation Cluster 33	Enrichment Score: 0.5747523735206157
Category	Term	Count	%	PValue	Genes	List Total	Pop Hits	Pop Total	Fold Enrichment	Bonferroni	Benjamini	FDR
SP_PIR_KEYWORDS	lipid synthesis	7	1.54185	0.114026	ERG2, ERG3, ERG13, ERG11, OLE1, SUR4, FEN1	450	48	6448	2.08963	1	0.549334	78.9772
KEGG_PATHWAY	sce01040:Biosynthesis of unsaturated fatty acids	4	0.881057	0.144677	OLE1, OTU1, SUR4, FEN1	197	10	1439	2.92183	0.999704	0.741895	78.092
GOTERM_BP_FAT	GO:0006633~fatty acid biosynthetic process	4	0.881057	0.272407	ERG3, OLE1, SUR4, FEN1	404	22	4870	2.19172	1	0.949171	99.3696
SP_PIR_KEYWORDS	Fatty acid biosynthesis	3	0.660793	0.33387	OLE1, SUR4, FEN1	450	17	6448	2.52863	1	0.84862	99.4665
GOTERM_BP_FAT	GO:0006631~fatty acid metabolic process	4	0.881057	0.891332	ERG3, OLE1, SUR4, FEN1	404	61	4870	0.790456	1	0.99999	100
Annotation Cluster 34	Enrichment Score: 0.518754384601131
Category	Term	Count	%	PValue	Genes	List Total	Pop Hits	Pop Total	Fold Enrichment	Bonferroni	Benjamini	FDR
UP_SEQ_FEATURE	cross-link:Glycyl lysine isopeptide (Gly-Lys) (interchain with K-? in acceptor proteins)	3	0.660793	0.0420193	RPL40B, URM1, RPS31, RPL40A	450	5	6448	8.59733	1	0.902381	48.3323
GOTERM_MF_FAT	GO:0031386~protein tag	3	0.660793	0.201801	RPL40B, URM1, RPS31, RPL40A	352	10	4190	3.57102	1	0.996873	95.8506
GOTERM_BP_FAT	GO:0032446~protein modification by small protein conjugation	4	0.881057	0.995202	RPL40B, URM1, ELP2, RPS31, RPL40A	404	108	4870	0.446461	1	1	100
GOTERM_BP_FAT	GO:0070647~protein modification by small protein conjugation or removal	5	1.10132	0.997008	RPL40B, URM1, ELP2, RPS31, OTU1, RPL40A	404	135	4870	0.446461	1	1	100
Annotation Cluster 35	Enrichment Score: 0.46512559787746327
Category	Term	Count	%	PValue	Genes	List Total	Pop Hits	Pop Total	Fold Enrichment	Bonferroni	Benjamini	FDR
GOTERM_BP_FAT	GO:0009119~ribonucleoside metabolic process	6	1.32159	0.120091	URA5, APT1, URA7, HPT1, URA1, SAM4	404	32	4870	2.26021	1	0.77354	86.9752
GOTERM_BP_FAT	GO:0042278~purine nucleoside metabolic process	3	0.660793	0.578836	APT1, HPT1, SAM4	404	23	4870	1.57232	1	0.998502	99.9999
GOTERM_BP_FAT	GO:0046128~purine ribonucleoside metabolic process	3	0.660793	0.578836	APT1, HPT1, SAM4	404	23	4870	1.57232	1	0.998502	99.9999
Annotation Cluster 36	Enrichment Score: 0.42567683053489674
Category	Term	Count	%	PValue	Genes	List Total	Pop Hits	Pop Total	Fold Enrichment	Bonferroni	Benjamini	FDR
SP_PIR_KEYWORDS	chromosomal protein	8	1.76211	0.192774	ELG1, RIF2, HHF1, HTA2, HTA1, RRP8, HTB1, PCC1	450	68	6448	1.68575	1	0.718846	93.6623
SP_PIR_KEYWORDS	telomere	4	0.881057	0.367699	ELG1, RIF2, RRP8, PCC1	450	31	6448	1.84889	1	0.876214	99.7274
GOTERM_CC_FAT	GO:0000781~chromosome, telomeric region	4	0.881057	0.745465	ELG1, RIF2, RRP8, PCC1	358	49	4595	1.04777	1	0.998866	100
Annotation Cluster 37	Enrichment Score: 0.41934512887256914
Category	Term	Count	%	PValue	Genes	List Total	Pop Hits	Pop Total	Fold Enrichment	Bonferroni	Benjamini	FDR
SP_PIR_KEYWORDS	lipid synthesis	7	1.54185	0.114026	ERG2, ERG3, ERG13, ERG11, OLE1, SUR4, FEN1	450	48	6448	2.08963	1	0.549334	78.9772
SP_PIR_KEYWORDS	sterol biosynthesis	4	0.881057	0.194473	ERG2, ERG3, ERG13, ERG11	450	22	6448	2.60525	1	0.713519	93.832
SP_PIR_KEYWORDS	Steroid biosynthesis	4	0.881057	0.250758	ERG2, ERG3, ERG13, ERG11	450	25	6448	2.29262	1	0.766774	97.5739
GOTERM_BP_FAT	GO:0006694~steroid biosynthetic process	5	1.10132	0.308879	ERG2, ERG3, ERG13, ERG11, CYB5	404	34	4870	1.77271	1	0.96569	99.7222
GOTERM_BP_FAT	GO:0016126~sterol biosynthetic process	5	1.10132	0.308879	ERG2, ERG3, ERG13, ERG11, CYB5	404	34	4870	1.77271	1	0.96569	99.7222
GOTERM_BP_FAT	GO:0006696~ergosterol biosynthetic process	4	0.881057	0.31914	ERG2, ERG3, ERG13, ERG11	404	24	4870	2.00908	1	0.969166	99.7811
GOTERM_BP_FAT	GO:0016129~phytosteroid biosynthetic process	4	0.881057	0.31914	ERG2, ERG3, ERG13, ERG11	404	24	4870	2.00908	1	0.969166	99.7811
GOTERM_BP_FAT	GO:0008204~ergosterol metabolic process	4	0.881057	0.365961	ERG2, ERG3, ERG13, ERG11	404	26	4870	1.85453	1	0.982078	99.9296
GOTERM_BP_FAT	GO:0016128~phytosteroid metabolic process	4	0.881057	0.365961	ERG2, ERG3, ERG13, ERG11	404	26	4870	1.85453	1	0.982078	99.9296
GOTERM_BP_FAT	GO:0016125~sterol metabolic process	5	1.10132	0.535728	ERG2, ERG3, ERG13, ERG11, CYB5	404	46	4870	1.31027	1	0.997363	99.9995
GOTERM_BP_FAT	GO:0008202~steroid metabolic process	5	1.10132	0.586965	ERG2, ERG3, ERG13, ERG11, CYB5	404	49	4870	1.23005	1	0.998645	99.9999
KEGG_PATHWAY	sce00100:Steroid biosynthesis	3	0.660793	0.627092	ERG2, ERG3, ERG11	197	15	1439	1.46091	1	0.980662	99.9931
GOTERM_BP_FAT	GO:0008610~lipid biosynthetic process	9	1.98238	0.94358	ERG2, ERG3, ERG13, ERG11, URA7, OLE1, CYB5, SUR4, FEN1	404	152	4870	0.713751	1	0.999999	100
GOTERM_CC_FAT	GO:0005783~endoplasmic reticulum	17	3.74449	0.999945	ERG2, ERG3, NOB1, VTC1, FLC1, CYB5, SHR3, BUD20, CBR1, YOS1, ERG13, ERG11, OLE1, SUR4, ERP4, SCW10, FEN1	358	443	4595	0.492547	1	1	100
Annotation Cluster 38	Enrichment Score: 0.3860434672727275
Category	Term	Count	%	PValue	Genes	List Total	Pop Hits	Pop Total	Fold Enrichment	Bonferroni	Benjamini	FDR
GOTERM_CC_FAT	GO:0005576~extracellular region	13	2.86344	0.0474987	APE2, TIR1, SUN4, CWP2, GAS1, MF(ALPHA)1, PHO11, AGA1, EXG1, SCW10, UTR2, PRY2, SCW11	358	91	4595	1.8336	0.999985	0.300867	46.3678
SP_PIR_KEYWORDS	cell wall	9	1.98238	0.0802356	TIR1, AGA1, SUN4, CWP2, EXG1, GAS1, UTR2, SCW10, SCW11	450	65	6448	1.984	1	0.441781	65.9521
UP_SEQ_FEATURE	active site:Proton donor	11	2.42291	0.186233	PHO12, APE2, YLR345W, PHO3, PPT1, EXG1, GAS1, UTR2, SCW10, SCW11, PHO11	450	104	6448	1.51556	1	0.998771	95.7999
SP_PIR_KEYWORDS	Secreted	9	1.98238	0.191492	TIR1, AGA1, SUN4, CWP2, EXG1, GAS1, UTR2, SCW10, SCW11	450	80	6448	1.612	1	0.725207	93.5314
UP_SEQ_FEATURE	lipid moiety-binding region:GPI-anchor amidated asparagine	4	0.881057	0.309032	TIR1, CWP2, GAS1, UTR2	450	28	6448	2.04698	1	0.999985	99.6608
UP_SEQ_FEATURE	propeptide:Removed in mature form	8	1.76211	0.333522	TIR1, YDR524C-B, AGA1, CWP2, RAS1, GAS1, UTR2, ADK1	450	81	6448	1.4152	1	0.999992	99.8053
GOTERM_CC_FAT	GO:0009277~fungal-type cell wall	10	2.20264	0.350725	SVS1, TIR1, AGA1, SUN4, CWP2, EXG1, GAS1, UTR2, SCW10, SCW11	358	98	4595	1.30971	1	0.925085	99.6032
SP_PIR_KEYWORDS	gpi-anchor	6	1.32159	0.393061	TIR1, YDR524C-B, AGA1, CWP2, GAS1, UTR2	450	59	6448	1.45718	1	0.892777	99.8391
GOTERM_CC_FAT	GO:0030312~external encapsulating structure	10	2.20264	0.441825	SVS1, TIR1, AGA1, SUN4, CWP2, EXG1, GAS1, UTR2, SCW10, SCW11	358	106	4595	1.21087	1	0.960934	99.9427
GOTERM_CC_FAT	GO:0005618~cell wall	10	2.20264	0.441825	SVS1, TIR1, AGA1, SUN4, CWP2, EXG1, GAS1, UTR2, SCW10, SCW11	358	106	4595	1.21087	1	0.960934	99.9427
GOTERM_CC_FAT	GO:0031225~anchored to membrane	7	1.54185	0.478023	TIR1, YDR524C-B, AGA1, CWP2, RAS1, GAS1, UTR2	358	71	4595	1.26544	1	0.970674	99.9757
SP_PIR_KEYWORDS	lipoprotein	9	1.98238	0.676384	TIR1, ARF1, YDR524C-B, AGA1, GPA1, CWP2, RAS1, GAS1, UTR2	450	128	6448	1.0075	1	0.973037	100
SP_PIR_KEYWORDS	signal	20	4.40529	0.724761	PHO12, SVS1, TIR1, SUN4, CWP2, GAS1, FLC1, MF(ALPHA)1, PHO11, EMP70, YDR524C-B, AGA1, PHO3, EXG1, ERP4, FET3, SCW10, UTR2, PRY2, SCW11	450	304	6448	0.94269	1	0.980158	100
UP_SEQ_FEATURE	signal peptide	20	4.40529	0.724761	PHO12, SVS1, TIR1, SUN4, CWP2, GAS1, FLC1, MF(ALPHA)1, PHO11, EMP70, YDR524C-B, AGA1, PHO3, EXG1, ERP4, FET3, SCW10, UTR2, PRY2, SCW11	450	304	6448	0.94269	1	1	100
SP_PIR_KEYWORDS	cell wall biogenesis/degradation	6	1.32159	0.769435	SUN4, EXG1, GAS1, UTR2, SCW10, SCW11	450	91	6448	0.944762	1	0.986336	100
GOTERM_BP_FAT	GO:0007047~cell wall organization	14	3.0837	0.979762	SVS1, SUN4, CWP2, GAS1, FLC1, ECM1, PRS1, PRS4, PRS3, ECM15, EXG1, SCW10, UTR2, SCW11	404	251	4870	0.67236	1	1	100
GOTERM_BP_FAT	GO:0045229~external encapsulating structure organization	14	3.0837	0.979762	SVS1, SUN4, CWP2, GAS1, FLC1, ECM1, PRS1, PRS4, PRS3, ECM15, EXG1, SCW10, UTR2, SCW11	404	251	4870	0.67236	1	1	100
SP_PIR_KEYWORDS	glycoprotein	23	5.06608	0.984649	PHO12, HXT1, SVS1, TIR1, HXT2, APE2, HXT3, SUN4, CWP2, FCY2, GAS1, FLC1, MF(ALPHA)1, YOL092W, PHO11, EMP70, YDR524C-B, AGA1, PHO3, EXG1, FET3, SCW10, UTR2	450	466	6448	0.70722	1	0.999912	100
UP_SEQ_FEATURE	glycosylation site:N-linked (GlcNAc...)	18	3.96476	0.993427	PHO12, HXT1, SVS1, HXT2, APE2, HXT3, SUN4, GAS1, FLC1, YOL092W, PHO11, EMP70, YDR524C-B, PHO3, EXG1, FET3, SCW10, UTR2	450	403	6448	0.64	1	1	100
Annotation Cluster 39	Enrichment Score: 0.37151512801030184
Category	Term	Count	%	PValue	Genes	List Total	Pop Hits	Pop Total	Fold Enrichment	Bonferroni	Benjamini	FDR
GOTERM_CC_FAT	GO:0034455~t-UTP complex	5	1.10132	0.00103836	UTP4, UTP8, UTP5, UTP10, NAN1	358	7	4595	9.168	0.210906	0.00873458	1.32125
GOTERM_BP_FAT	GO:0045943~positive regulation of transcription from RNA polymerase I promoter	5	1.10132	0.0133801	UTP4, UTP8, UTP5, UTP10, NAN1	404	12	4870	5.02269	0.999999	0.195856	19.3147
GOTERM_CC_FAT	GO:0033553~rDNA heterochromatin	4	0.881057	0.0193953	UTP8, UTP5, UTP10, NAN1	358	8	4595	6.4176	0.988502	0.147417	22.1782
GOTERM_BP_FAT	GO:0006356~regulation of transcription from RNA polymerase I promoter	5	1.10132	0.0557834	UTP4, UTP8, UTP5, UTP10, NAN1	404	18	4870	3.34846	1	0.548934	59.9284
GOTERM_CC_FAT	GO:0000792~heterochromatin	4	0.881057	0.0891972	UTP8, UTP5, UTP10, NAN1	358	14	4595	3.6672	1	0.446623	69.7637
SP_PIR_KEYWORDS	chromosomal protein	8	1.76211	0.192774	ELG1, RIF2, HHF1, HTA2, HTA1, RRP8, HTB1, PCC1	450	68	6448	1.68575	1	0.718846	93.6623
GOTERM_CC_FAT	GO:0000785~chromatin	10	2.20264	0.691062	UTP8, UTP5, HHF1, HTA2, HTA1, HTB1, UTP10, FPR4, NAN1, PCC1	358	130	4595	0.987323	1	0.997727	100
GOTERM_BP_FAT	GO:0010557~positive regulation of macromolecule biosynthetic process	15	3.30396	0.745511	SFG1, UTP4, RPS9B, UTP8, UTP5, HHF1, EFT2, RPS2, UTP10, FPR4, PCC1, HYP2, NCB2, HTB1, NAN1	404	194	4870	0.932046	1	0.999815	100
GOTERM_BP_FAT	GO:0009891~positive regulation of biosynthetic process	15	3.30396	0.771995	SFG1, UTP4, RPS9B, UTP8, UTP5, HHF1, EFT2, RPS2, UTP10, FPR4, PCC1, HYP2, NCB2, HTB1, NAN1	404	198	4870	0.913216	1	0.999885	100
GOTERM_BP_FAT	GO:0031328~positive regulation of cellular biosynthetic process	15	3.30396	0.771995	SFG1, UTP4, RPS9B, UTP8, UTP5, HHF1, EFT2, RPS2, UTP10, FPR4, PCC1, HYP2, NCB2, HTB1, NAN1	404	198	4870	0.913216	1	0.999885	100
GOTERM_BP_FAT	GO:0010604~positive regulation of macromolecule metabolic process	15	3.30396	0.84954	SFG1, UTP4, RPS9B, UTP8, UTP5, HHF1, EFT2, RPS2, UTP10, FPR4, PCC1, HYP2, NCB2, HTB1, NAN1	404	212	4870	0.85291	1	0.999973	100
GOTERM_BP_FAT	GO:0045893~positive regulation of transcription, DNA-dependent	9	1.98238	0.881701	SFG1, UTP4, UTP8, UTP5, NCB2, UTP10, FPR4, NAN1, PCC1	404	135	4870	0.80363	1	0.999987	100
GOTERM_BP_FAT	GO:0051254~positive regulation of RNA metabolic process	9	1.98238	0.904051	SFG1, UTP4, UTP8, UTP5, NCB2, UTP10, FPR4, NAN1, PCC1	404	140	4870	0.774929	1	0.999994	100
GOTERM_BP_FAT	GO:0045941~positive regulation of transcription	11	2.42291	0.914662	SFG1, UTP4, UTP8, UTP5, HHF1, NCB2, HTB1, UTP10, FPR4, NAN1, PCC1	404	172	4870	0.770924	1	0.999996	100
GOTERM_BP_FAT	GO:0010628~positive regulation of gene expression	11	2.42291	0.918012	SFG1, UTP4, UTP8, UTP5, HHF1, NCB2, HTB1, UTP10, FPR4, NAN1, PCC1	404	173	4870	0.766468	1	0.999997	100
GOTERM_BP_FAT	GO:0045935~positive regulation of nucleobase, nucleoside, nucleotide and nucleic acid metabolic process	11	2.42291	0.94345	SFG1, UTP4, UTP8, UTP5, HHF1, NCB2, HTB1, UTP10, FPR4, NAN1, PCC1	404	182	4870	0.728566	1	0.999999	100
GOTERM_BP_FAT	GO:0051173~positive regulation of nitrogen compound metabolic process	11	2.42291	0.94345	SFG1, UTP4, UTP8, UTP5, HHF1, NCB2, HTB1, UTP10, FPR4, NAN1, PCC1	404	182	4870	0.728566	1	0.999999	100
GOTERM_BP_FAT	GO:0045944~positive regulation of transcription from RNA polymerase II promoter	4	0.881057	0.989598	SFG1, NCB2, FPR4, PCC1	404	97	4870	0.497091	1	1	100
GOTERM_CC_FAT	GO:0044427~chromosomal part	15	3.30396	0.997312	ELG1, UTP8, UTP5, HHF1, RRP8, UTP10, KAP123, FPR4, PCC1, RIF2, HTA2, HTA1, CBF5, HTB1, NAN1	358	330	4595	0.583418	1	1	100
GOTERM_BP_FAT	GO:0051253~negative regulation of RNA metabolic process	6	1.32159	0.999234	RPL30, HTA1, GAS1, NCB2, HTB1, FPR4	404	175	4870	0.413296	1	1	100
GOTERM_CC_FAT	GO:0005694~chromosome	15	3.30396	0.999733	ELG1, UTP8, UTP5, HHF1, RRP8, UTP10, KAP123, FPR4, PCC1, RIF2, HTA2, HTA1, CBF5, HTB1, NAN1	358	377	4595	0.510684	1	1	100
GOTERM_BP_FAT	GO:0045892~negative regulation of transcription, DNA-dependent	5	1.10132	0.999809	HTA1, GAS1, NCB2, HTB1, FPR4	404	174	4870	0.346392	1	1	100
GOTERM_CC_FAT	GO:0044454~nuclear chromosome part	7	1.54185	0.999929	RIF2, HHF1, HTA2, HTA1, HTB1, KAP123, PCC1	358	245	4595	0.36672	1	1	100
GOTERM_CC_FAT	GO:0000228~nuclear chromosome	7	1.54185	0.999993	RIF2, HHF1, HTA2, HTA1, HTB1, KAP123, PCC1	358	279	4595	0.32203	1	1	100
GOTERM_BP_FAT	GO:0006357~regulation of transcription from RNA polymerase II promoter	7	1.54185	0.999994	SFG1, ELP2, HTA1, NCB2, HTB1, FPR4, PCC1	404	264	4870	0.319626	1	1	100
GOTERM_BP_FAT	GO:0051252~regulation of RNA metabolic process	15	3.30396	1	SFG1, UTP4, ELP2, UTP8, UTP5, GAS1, UTP10, FPR4, PCC1, HMS2, RPL30, HTA1, NCB2, HTB1, NAN1	404	470	4870	0.384717	1	1	100
GOTERM_BP_FAT	GO:0006355~regulation of transcription, DNA-dependent	14	3.0837	1	SFG1, UTP4, ELP2, UTP8, UTP5, GAS1, UTP10, FPR4, PCC1, HMS2, HTA1, NCB2, HTB1, NAN1	404	461	4870	0.366079	1	1	100
GOTERM_BP_FAT	GO:0045449~regulation of transcription	24	5.28634	1	SFG1, UTP4, ELP2, ELF1, UTP8, UTP5, EGD1, HHF1, GAS1, FPR4, UTP10, PCC1, HMS2, RPA12, RRN11, BAS1, HTA1, EGD2, RRN10, SWT1, NCB2, HTB1, OTU1, NAN1	404	657	4870	0.440345	1	1	100
Annotation Cluster 40	Enrichment Score: 0.3431720854066074
Category	Term	Count	%	PValue	Genes	List Total	Pop Hits	Pop Total	Fold Enrichment	Bonferroni	Benjamini	FDR
GOTERM_BP_FAT	GO:0019748~secondary metabolic process	9	1.98238	0.119222	ALD6, ADH2, RKI1, OLE1, HYP2, SOL3, URH1, TKL1, RPE1	404	60	4870	1.80817	1	0.774609	86.7687
GOTERM_BP_FAT	GO:0006098~pentose-phosphate shunt	4	0.881057	0.121659	RKI1, SOL3, TKL1, RPE1	404	15	4870	3.21452	1	0.774558	87.3401
GOTERM_BP_FAT	GO:0006739~NADP metabolic process	5	1.10132	0.131757	ALD6, RKI1, SOL3, TKL1, RPE1	404	24	4870	2.51134	1	0.799155	89.4701
KEGG_PATHWAY	sce00030:Pentose phosphate pathway	7	1.54185	0.170931	PRS1, PRS4, PRS3, RKI1, SOL3, TKL1, RPE1	197	28	1439	1.82614	0.999942	0.751548	83.8172
GOTERM_BP_FAT	GO:0046496~nicotinamide nucleotide metabolic process	7	1.54185	0.215944	ALD6, ADH2, RKI1, SOL3, URH1, TKL1, RPE1	404	49	4870	1.72207	1	0.915791	97.9264
GOTERM_BP_FAT	GO:0006769~nicotinamide metabolic process	7	1.54185	0.229669	ALD6, ADH2, RKI1, SOL3, URH1, TKL1, RPE1	404	50	4870	1.68762	1	0.922438	98.435
GOTERM_BP_FAT	GO:0009820~alkaloid metabolic process	7	1.54185	0.229669	ALD6, ADH2, RKI1, SOL3, URH1, TKL1, RPE1	404	50	4870	1.68762	1	0.922438	98.435
GOTERM_BP_FAT	GO:0019362~pyridine nucleotide metabolic process	7	1.54185	0.2579	ALD6, ADH2, RKI1, SOL3, URH1, TKL1, RPE1	404	52	4870	1.62272	1	0.941821	99.1366
GOTERM_BP_FAT	GO:0006733~oxidoreduction coenzyme metabolic process	7	1.54185	0.423113	ALD6, ADH2, RKI1, SOL3, URH1, TKL1, RPE1	404	63	4870	1.33938	1	0.99056	99.9844
GOTERM_BP_FAT	GO:0043603~cellular amide metabolic process	7	1.54185	0.45336	ALD6, ADH2, RKI1, SOL3, URH1, TKL1, RPE1	404	65	4870	1.29817	1	0.993522	99.9934
GOTERM_BP_FAT	GO:0006007~glucose catabolic process	4	0.881057	0.795334	RKI1, SOL3, TKL1, RPE1	404	50	4870	0.964356	1	0.999922	100
GOTERM_BP_FAT	GO:0005996~monosaccharide metabolic process	10	2.20264	0.805135	PRS1, PRS4, PRS3, RKI1, PSA1, YLR345W, SOL3, SEC53, TKL1, RPE1	404	136	4870	0.886357	1	0.999939	100
GOTERM_BP_FAT	GO:0019320~hexose catabolic process	4	0.881057	0.854148	RKI1, SOL3, TKL1, RPE1	404	56	4870	0.861033	1	0.999975	100
GOTERM_BP_FAT	GO:0006732~coenzyme metabolic process	10	2.20264	0.879994	SPE3, THI80, ALD6, ACO2, ADH2, RKI1, SOL3, URH1, TKL1, RPE1	404	149	4870	0.809024	1	0.999986	100
GOTERM_BP_FAT	GO:0046365~monosaccharide catabolic process	4	0.881057	0.884652	RKI1, SOL3, TKL1, RPE1	404	60	4870	0.80363	1	0.999988	100
GOTERM_BP_FAT	GO:0046164~alcohol catabolic process	4	0.881057	0.914718	RKI1, SOL3, TKL1, RPE1	404	65	4870	0.741813	1	0.999996	100
GOTERM_BP_FAT	GO:0019318~hexose metabolic process	7	1.54185	0.946231	RKI1, PSA1, YLR345W, SOL3, SEC53, TKL1, RPE1	404	122	4870	0.691649	1	0.999999	100
GOTERM_BP_FAT	GO:0044275~cellular carbohydrate catabolic process	4	0.881057	0.957374	RKI1, SOL3, TKL1, RPE1	404	76	4870	0.634445	1	1	100
GOTERM_BP_FAT	GO:0016052~carbohydrate catabolic process	4	0.881057	0.974798	RKI1, SOL3, TKL1, RPE1	404	84	4870	0.574022	1	1	100
GOTERM_BP_FAT	GO:0051186~cofactor metabolic process	10	2.20264	0.989898	SPE3, THI80, ALD6, ACO2, ADH2, RKI1, SOL3, URH1, TKL1, RPE1	404	203	4870	0.593816	1	1	100
GOTERM_BP_FAT	GO:0006006~glucose metabolic process	4	0.881057	0.99156	RKI1, SOL3, TKL1, RPE1	404	100	4870	0.482178	1	1	100
Annotation Cluster 41	Enrichment Score: 0.30149224598926455
Category	Term	Count	%	PValue	Genes	List Total	Pop Hits	Pop Total	Fold Enrichment	Bonferroni	Benjamini	FDR
SP_PIR_KEYWORDS	nucleosome core	4	0.881057	0.00950057	HHF1, HTA2, HTA1, HTB1	450	7	6448	8.18794	0.8959	0.0977253	11.5709
GOTERM_CC_FAT	GO:0000788~nuclear nucleosome	4	0.881057	0.0274447	HHF1, HTA2, HTA1, HTB1	358	9	4595	5.70453	0.998244	0.190627	29.9719
INTERPRO	IPR007125:Histone core	4	0.881057	0.0348814	HHF1, HTA2, HTA1, HTB1	399	9	4676	5.20858	1	0.872827	41.4401
GOTERM_CC_FAT	GO:0000786~nucleosome	4	0.881057	0.0480115	HHF1, HTA2, HTA1, HTB1	358	11	4595	4.66734	0.999987	0.295711	46.7363
UP_SEQ_FEATURE	cross-link:Glycyl lysine isopeptide (Lys-Gly) (interchain with G-Cter in SUMO)	4	0.881057	0.142035	HTA2, HTA1, RPL25, HTB1	450	19	6448	3.01661	1	0.996522	90.5248
GOTERM_BP_FAT	GO:0017148~negative regulation of translation	3	0.660793	0.167107	RPL30, SBP1, ASC1	404	9	4870	4.01815	1	0.863672	94.5698
GOTERM_BP_FAT	GO:0006334~nucleosome assembly	5	1.10132	0.180083	HHF1, HTA2, HTA1, HTB1, FPR4	404	27	4870	2.23231	1	0.877488	95.7717
GOTERM_BP_FAT	GO:0032269~negative regulation of cellular protein metabolic process	4	0.881057	0.18241	RPL30, SBP1, ASC1, FPR4	404	18	4870	2.67877	1	0.878606	95.9589
SP_PIR_KEYWORDS	chromosomal protein	8	1.76211	0.192774	ELG1, RIF2, HHF1, HTA2, HTA1, RRP8, HTB1, PCC1	450	68	6448	1.68575	1	0.718846	93.6623
INTERPRO	IPR009072:Histone-fold	4	0.881057	0.216109	HTA2, HTA1, NCB2, HTB1	399	19	4676	2.46722	1	0.997126	97.4518
GOTERM_BP_FAT	GO:0031497~chromatin assembly	5	1.10132	0.289654	HHF1, HTA2, HTA1, HTB1, FPR4	404	33	4870	1.82643	1	0.958255	99.5699
GOTERM_CC_FAT	GO:0031298~replication fork protection complex	4	0.881057	0.306818	HHF1, HTA2, HTA1, HTB1	358	25	4595	2.05363	1	0.895462	99.0828
GOTERM_BP_FAT	GO:0006323~DNA packaging	5	1.10132	0.649882	HHF1, HTA2, HTA1, HTB1, FPR4	404	53	4870	1.13721	1	0.999403	100
GOTERM_CC_FAT	GO:0043596~nuclear replication fork	4	0.881057	0.660637	HHF1, HTA2, HTA1, HTB1	358	43	4595	1.19397	1	0.996753	99.9999
GOTERM_CC_FAT	GO:0000785~chromatin	10	2.20264	0.691062	UTP8, UTP5, HHF1, HTA2, HTA1, HTB1, UTP10, FPR4, NAN1, PCC1	358	130	4595	0.987323	1	0.997727	100
GOTERM_CC_FAT	GO:0032993~protein-DNA complex	5	1.10132	0.709138	RIF2, HHF1, HTA2, HTA1, HTB1	358	61	4595	1.05207	1	0.998083	100
GOTERM_BP_FAT	GO:0051248~negative regulation of protein metabolic process	4	0.881057	0.732302	RPL30, SBP1, ASC1, FPR4	404	45	4870	1.07151	1	0.999792	100
GOTERM_BP_FAT	GO:0034728~nucleosome organization	5	1.10132	0.743791	HHF1, HTA2, HTA1, HTB1, FPR4	404	60	4870	1.00454	1	0.999826	100
GOTERM_BP_FAT	GO:0006333~chromatin assembly or disassembly	5	1.10132	0.788172	HHF1, HTA2, HTA1, HTB1, FPR4	404	64	4870	0.941754	1	0.999914	100
GOTERM_CC_FAT	GO:0005657~replication fork	4	0.881057	0.792022	HHF1, HTA2, HTA1, HTB1	358	53	4595	0.968694	1	0.999508	100
GOTERM_BP_FAT	GO:0065004~protein-DNA complex assembly	5	1.10132	0.843	HHF1, HTA2, HTA1, HTB1, FPR4	404	70	4870	0.861033	1	0.999968	100
GOTERM_BP_FAT	GO:0045941~positive regulation of transcription	11	2.42291	0.914662	SFG1, UTP4, UTP8, UTP5, HHF1, NCB2, HTB1, UTP10, FPR4, NAN1, PCC1	404	172	4870	0.770924	1	0.999996	100
GOTERM_BP_FAT	GO:0010628~positive regulation of gene expression	11	2.42291	0.918012	SFG1, UTP4, UTP8, UTP5, HHF1, NCB2, HTB1, UTP10, FPR4, NAN1, PCC1	404	173	4870	0.766468	1	0.999997	100
GOTERM_BP_FAT	GO:0045935~positive regulation of nucleobase, nucleoside, nucleotide and nucleic acid metabolic process	11	2.42291	0.94345	SFG1, UTP4, UTP8, UTP5, HHF1, NCB2, HTB1, UTP10, FPR4, NAN1, PCC1	404	182	4870	0.728566	1	0.999999	100
GOTERM_BP_FAT	GO:0051173~positive regulation of nitrogen compound metabolic process	11	2.42291	0.94345	SFG1, UTP4, UTP8, UTP5, HHF1, NCB2, HTB1, UTP10, FPR4, NAN1, PCC1	404	182	4870	0.728566	1	0.999999	100
GOTERM_CC_FAT	GO:0000790~nuclear chromatin	5	1.10132	0.978927	HHF1, HTA2, HTA1, HTB1, PCC1	358	112	4595	0.573	1	1	100
GOTERM_BP_FAT	GO:0000122~negative regulation of transcription from RNA polymerase II promoter	3	0.660793	0.989347	HTA1, NCB2, HTB1	404	76	4870	0.475834	1	1	100
GOTERM_BP_FAT	GO:0010558~negative regulation of macromolecule biosynthetic process	10	2.20264	0.9959	RPL30, SBP1, HHF1, ASC1, PXR1, HTA1, GAS1, NCB2, HTB1, FPR4	404	220	4870	0.54793	1	1	100
GOTERM_BP_FAT	GO:0031327~negative regulation of cellular biosynthetic process	10	2.20264	0.997769	RPL30, SBP1, HHF1, ASC1, PXR1, HTA1, GAS1, NCB2, HTB1, FPR4	404	231	4870	0.521838	1	1	100
GOTERM_BP_FAT	GO:0009890~negative regulation of biosynthetic process	10	2.20264	0.998007	RPL30, SBP1, HHF1, ASC1, PXR1, HTA1, GAS1, NCB2, HTB1, FPR4	404	233	4870	0.517359	1	1	100
GOTERM_BP_FAT	GO:0045934~negative regulation of nucleobase, nucleoside, nucleotide and nucleic acid metabolic process	9	1.98238	0.998462	RPL30, ELG1, HHF1, PXR1, HTA1, GAS1, NCB2, HTB1, FPR4	404	220	4870	0.493137	1	1	100
GOTERM_BP_FAT	GO:0051172~negative regulation of nitrogen compound metabolic process	9	1.98238	0.998462	RPL30, ELG1, HHF1, PXR1, HTA1, GAS1, NCB2, HTB1, FPR4	404	220	4870	0.493137	1	1	100
GOTERM_BP_FAT	GO:0010605~negative regulation of macromolecule metabolic process	11	2.42291	0.99903	RPL30, ELG1, SBP1, HHF1, ASC1, PXR1, HTA1, GAS1, NCB2, HTB1, FPR4	404	263	4870	0.504179	1	1	100
GOTERM_BP_FAT	GO:0051253~negative regulation of RNA metabolic process	6	1.32159	0.999234	RPL30, HTA1, GAS1, NCB2, HTB1, FPR4	404	175	4870	0.413296	1	1	100
GOTERM_BP_FAT	GO:0006325~chromatin organization	8	1.76211	0.999528	ELF1, HHF1, HTA2, HTA1, ARD1, HTB1, RNT1, FPR4	404	221	4870	0.43636	1	1	100
GOTERM_BP_FAT	GO:0045892~negative regulation of transcription, DNA-dependent	5	1.10132	0.999809	HTA1, GAS1, NCB2, HTB1, FPR4	404	174	4870	0.346392	1	1	100
GOTERM_BP_FAT	GO:0016481~negative regulation of transcription	6	1.32159	0.999819	HHF1, HTA1, GAS1, NCB2, HTB1, FPR4	404	196	4870	0.369014	1	1	100
GOTERM_BP_FAT	GO:0010629~negative regulation of gene expression	6	1.32159	0.999853	HHF1, HTA1, GAS1, NCB2, HTB1, FPR4	404	199	4870	0.363451	1	1	100
GOTERM_BP_FAT	GO:0006281~DNA repair	8	1.76211	0.999913	RPL40B, ELG1, CSM2, HHF1, HTA2, RPS31, HTA1, HTB1, RPL40A	404	247	4870	0.390428	1	1	100
GOTERM_CC_FAT	GO:0044454~nuclear chromosome part	7	1.54185	0.999929	RIF2, HHF1, HTA2, HTA1, HTB1, KAP123, PCC1	358	245	4595	0.36672	1	1	100
GOTERM_CC_FAT	GO:0000228~nuclear chromosome	7	1.54185	0.999993	RIF2, HHF1, HTA2, HTA1, HTB1, KAP123, PCC1	358	279	4595	0.32203	1	1	100
GOTERM_BP_FAT	GO:0006357~regulation of transcription from RNA polymerase II promoter	7	1.54185	0.999994	SFG1, ELP2, HTA1, NCB2, HTB1, FPR4, PCC1	404	264	4870	0.319626	1	1	100
GOTERM_BP_FAT	GO:0006974~response to DNA damage stimulus	8	1.76211	0.999995	RPL40B, ELG1, CSM2, HHF1, HTA2, RPS31, HTA1, HTB1, RPL40A	404	290	4870	0.332537	1	1	100
GOTERM_BP_FAT	GO:0051276~chromosome organization	12	2.64317	0.999999	ELF1, ELG1, RIF2, YHR020W, HHF1, HTA2, HTA1, ARD1, HTB1, RNT1, FPR4, STM1	404	387	4870	0.373782	1	1	100
Annotation Cluster 42	Enrichment Score: 0.26801538837562294
Category	Term	Count	%	PValue	Genes	List Total	Pop Hits	Pop Total	Fold Enrichment	Bonferroni	Benjamini	FDR
GOTERM_BP_FAT	GO:0006474~N-terminal protein amino acid acetylation	3	0.660793	0.198003	NAT5, NAT2, ARD1	404	10	4870	3.61634	1	0.896265	97.0265
GOTERM_MF_FAT	GO:0034212~peptide N-acetyltransferase activity	3	0.660793	0.201801	NAT5, NAT2, ARD1	352	10	4190	3.57102	1	0.996873	95.8506
GOTERM_MF_FAT	GO:0004596~peptide alpha-N-acetyltransferase activity	3	0.660793	0.201801	NAT5, NAT2, ARD1	352	10	4190	3.57102	1	0.996873	95.8506
GOTERM_BP_FAT	GO:0031365~N-terminal protein amino acid modification	3	0.660793	0.386668	NAT5, NAT2, ARD1	404	16	4870	2.26021	1	0.985659	99.9585
GOTERM_MF_FAT	GO:0008080~N-acetyltransferase activity	3	0.660793	0.860577	NAT5, NAT2, ARD1	352	40	4190	0.892756	1	1	100
GOTERM_MF_FAT	GO:0016410~N-acyltransferase activity	3	0.660793	0.901473	NAT5, NAT2, ARD1	352	45	4190	0.793561	1	1	100
GOTERM_BP_FAT	GO:0006473~protein amino acid acetylation	3	0.660793	0.952882	NAT5, NAT2, ARD1	404	56	4870	0.645774	1	0.999999	100
SP_PIR_KEYWORDS	Acyltransferase	3	0.660793	0.955786	NAT5, NAT2, ARD1	450	68	6448	0.632157	1	0.999547	100
GOTERM_MF_FAT	GO:0016407~acetyltransferase activity	3	0.660793	0.964252	NAT5, NAT2, ARD1	352	59	4190	0.605258	1	1	100
GOTERM_BP_FAT	GO:0043543~protein amino acid acylation	3	0.660793	0.98323	NAT5, NAT2, ARD1	404	70	4870	0.51662	1	1	100
Annotation Cluster 43	Enrichment Score: 0.254504793904353
Category	Term	Count	%	PValue	Genes	List Total	Pop Hits	Pop Total	Fold Enrichment	Bonferroni	Benjamini	FDR
INTERPRO	IPR006195:Aminoacyl-tRNA synthetase, class II, conserved region	4	0.881057	0.171261	KRS1, YHR020W, DED81, SES1	399	17	4676	2.75748	1	0.994685	94.1061
SP_PIR_KEYWORDS	Aminoacyl-tRNA synthetase	4	0.881057	0.48127	KRS1, YHR020W, DED81, SES1	450	37	6448	1.54907	1	0.937828	99.9787
SP_PIR_KEYWORDS	ligase	10	2.20264	0.489275	KRS1, ADE1, YHR020W, URA7, ADE12, GLN1, DED81, GUA1, ADE5%2C7, SES1	450	123	6448	1.16495	1	0.935792	99.9826
GOTERM_BP_FAT	GO:0006418~tRNA aminoacylation for protein translation	4	0.881057	0.61988	KRS1, YHR020W, DED81, SES1	404	38	4870	1.26889	1	0.999155	100
GOTERM_MF_FAT	GO:0004812~aminoacyl-tRNA ligase activity	4	0.881057	0.628584	KRS1, YHR020W, DED81, SES1	352	38	4190	1.25299	1	0.999988	99.9999
GOTERM_MF_FAT	GO:0016876~ligase activity, forming aminoacyl-tRNA and related compounds	4	0.881057	0.646376	KRS1, YHR020W, DED81, SES1	352	39	4190	1.22086	1	0.999988	100
GOTERM_MF_FAT	GO:0016875~ligase activity, forming carbon-oxygen bonds	4	0.881057	0.646376	KRS1, YHR020W, DED81, SES1	352	39	4190	1.22086	1	0.999988	100
GOTERM_BP_FAT	GO:0043039~tRNA aminoacylation	4	0.881057	0.687678	KRS1, YHR020W, DED81, SES1	404	42	4870	1.14804	1	0.999653	100
GOTERM_BP_FAT	GO:0043038~amino acid activation	4	0.881057	0.687678	KRS1, YHR020W, DED81, SES1	404	42	4870	1.14804	1	0.999653	100
KEGG_PATHWAY	sce00970:Aminoacyl-tRNA biosynthesis	4	0.881057	0.918211	KRS1, YHR020W, DED81, SES1	197	39	1439	0.749187	1	0.998943	100
Annotation Cluster 44	Enrichment Score: 0.23873123419149
Category	Term	Count	%	PValue	Genes	List Total	Pop Hits	Pop Total	Fold Enrichment	Bonferroni	Benjamini	FDR
SP_PIR_KEYWORDS	metalloprotein	6	1.32159	0.240131	APE2, ERG11, ADH2, OLE1, PPT1, CYB5	450	48	6448	1.79111	1	0.757034	97.0913
UP_SEQ_FEATURE	metal ion-binding site:Iron (heme axial ligand)	3	0.660793	0.359884	ERG11, OLE1, CYB5	450	18	6448	2.38815	1	0.999996	99.8953
SP_PIR_KEYWORDS	heme	3	0.660793	0.60967	ERG11, OLE1, CYB5	450	29	6448	1.4823	1	0.964127	99.9995
GOTERM_MF_FAT	GO:0046906~tetrapyrrole binding	3	0.660793	0.76234	ERG11, OLE1, CYB5	352	32	4190	1.11594	1	0.999998	100
GOTERM_MF_FAT	GO:0020037~heme binding	3	0.660793	0.76234	ERG11, OLE1, CYB5	352	32	4190	1.11594	1	0.999998	100
SP_PIR_KEYWORDS	iron	7	1.54185	0.76521	ERG3, ERG11, ACO2, OLE1, PPT1, CYB5, FET3	450	107	6448	0.937404	1	0.986334	100
GOTERM_MF_FAT	GO:0005506~iron ion binding	8	1.76211	0.910119	RLI1, ERG3, ERG11, ACO2, OLE1, PPT1, CYB5, FET3	352	125	4190	0.761818	1	1	100
Annotation Cluster 45	Enrichment Score: 0.23645845559244422
Category	Term	Count	%	PValue	Genes	List Total	Pop Hits	Pop Total	Fold Enrichment	Bonferroni	Benjamini	FDR
UP_SEQ_FEATURE	zinc finger region:C2H2-type	3	0.660793	0.150339	RTS2, OTU1, BUD20	450	10	6448	4.29867	1	0.99599	91.8413
SMART	SM00355:ZnF_C2H2	3	0.660793	0.862544	RTS2, OTU1, BUD20	101	51	1517	0.883518	1	1	100
INTERPRO	IPR007087:Zinc finger, C2H2-type	3	0.660793	0.929902	RTS2, OTU1, BUD20	399	49	4676	0.717508	1	1	100
INTERPRO	IPR015880:Zinc finger, C2H2-like	3	0.660793	0.939456	RTS2, OTU1, BUD20	399	51	4676	0.68937	1	1	100
Annotation Cluster 46	Enrichment Score: 0.2310071832216976
Category	Term	Count	%	PValue	Genes	List Total	Pop Hits	Pop Total	Fold Enrichment	Bonferroni	Benjamini	FDR
GOTERM_MF_FAT	GO:0015578~mannose transmembrane transporter activity	3	0.660793	0.392733	HXT1, HXT2, HXT3	352	16	4190	2.23189	1	0.999762	99.9126
GOTERM_MF_FAT	GO:0005353~fructose transmembrane transporter activity	3	0.660793	0.392733	HXT1, HXT2, HXT3	352	16	4190	2.23189	1	0.999762	99.9126
GOTERM_MF_FAT	GO:0005355~glucose transmembrane transporter activity	3	0.660793	0.452522	HXT1, HXT2, HXT3	352	18	4190	1.9839	1	0.999881	99.9798
GOTERM_MF_FAT	GO:0015149~hexose transmembrane transporter activity	3	0.660793	0.481139	HXT1, HXT2, HXT3	352	19	4190	1.87949	1	0.999926	99.9905
GOTERM_MF_FAT	GO:0015145~monosaccharide transmembrane transporter activity	3	0.660793	0.481139	HXT1, HXT2, HXT3	352	19	4190	1.87949	1	0.999926	99.9905
INTERPRO	IPR005828:General substrate transporter	4	0.881057	0.562587	HXT1, HXT2, HXT3, PHO84	399	34	4676	1.37874	1	1	99.9996
INTERPRO	IPR005829:Sugar transporter, conserved site	4	0.881057	0.58274	HXT1, HXT2, HXT3, PHO84	399	35	4676	1.33935	1	1	99.9998
PIR_SUPERFAMILY	PIRSF002805:maltose transport protein MAL61	3	0.660793	0.607773	HXT1, HXT2, HXT3	295	22	3234	1.49492	1	1	99.9996
GOTERM_BP_FAT	GO:0008645~hexose transport	3	0.660793	0.625042	HXT1, HXT2, HXT3	404	25	4870	1.44653	1	0.999197	100
GOTERM_BP_FAT	GO:0015749~monosaccharide transport	3	0.660793	0.625042	HXT1, HXT2, HXT3	404	25	4870	1.44653	1	0.999197	100
SP_PIR_KEYWORDS	sugar transport	3	0.660793	0.646323	HXT1, HXT2, HXT3	450	31	6448	1.38667	1	0.968866	99.9998
GOTERM_MF_FAT	GO:0051119~sugar transmembrane transporter activity	3	0.660793	0.653609	HXT1, HXT2, HXT3	352	26	4190	1.37347	1	0.999987	100
INTERPRO	IPR003663:Sugar/inositol transporter	3	0.660793	0.738094	HXT1, HXT2, HXT3	399	30	4676	1.17193	1	1	100
GOTERM_BP_FAT	GO:0008643~carbohydrate transport	3	0.660793	0.873843	HXT1, HXT2, HXT3	404	42	4870	0.861033	1	0.999986	100
KEGG_PATHWAY	sce04113:Meiosis	6	1.32159	0.999951	HXT1, CLN2, HXT2, HXT3, CLB1, SWE1	197	125	1439	0.350619	1	1	100
Annotation Cluster 47	Enrichment Score: 0.23049952102273774
Category	Term	Count	%	PValue	Genes	List Total	Pop Hits	Pop Total	Fold Enrichment	Bonferroni	Benjamini	FDR
GOTERM_BP_FAT	GO:0000079~regulation of cyclin-dependent protein kinase activity	4	0.881057	0.226535	PCL1, CLN2, CLB1, SWE1	404	20	4870	2.41089	1	0.923	98.3304
SMART	SM00385:CYCLIN	3	0.660793	0.334998	PCL1, CLN2, CLB1	101	18	1517	2.5033	1	0.971422	98.3475
INTERPRO	IPR013763:Cyclin-related	3	0.660793	0.369314	PCL1, CLN2, CLB1	399	15	4676	2.34386	1	0.999921	99.9039
GOTERM_CC_FAT	GO:0000307~cyclin-dependent protein kinase holoenzyme complex	3	0.660793	0.385197	PCL1, CLN2, CLB1	358	17	4595	2.26503	1	0.937512	99.8026
GOTERM_MF_FAT	GO:0016538~cyclin-dependent protein kinase regulator activity	4	0.881057	0.420175	FAR1, PCL1, CLN2, CLB1	352	28	4190	1.70049	1	0.999846	99.9545
SP_PIR_KEYWORDS	cyclin	3	0.660793	0.459426	PCL1, CLN2, CLB1	450	22	6448	1.95394	1	0.929393	99.9638
INTERPRO	IPR006670:Cyclin	3	0.660793	0.460971	PCL1, CLN2, CLB1	399	18	4676	1.95322	1	0.999995	99.991
GOTERM_BP_FAT	GO:0042325~regulation of phosphorylation	5	1.10132	0.462889	GPB1, PCL1, CLN2, CLB1, SWE1	404	42	4870	1.43505	1	0.993941	99.995
GOTERM_BP_FAT	GO:0045859~regulation of protein kinase activity	4	0.881057	0.542767	PCL1, CLN2, CLB1, SWE1	404	34	4870	1.41817	1	0.997553	99.9996
GOTERM_BP_FAT	GO:0043549~regulation of kinase activity	4	0.881057	0.56288	PCL1, CLN2, CLB1, SWE1	404	35	4870	1.37765	1	0.998187	99.9998
GOTERM_MF_FAT	GO:0019887~protein kinase regulator activity	5	1.10132	0.563333	GPB1, FAR1, PCL1, CLN2, CLB1	352	47	4190	1.26632	1	0.999975	99.9992
INTERPRO	IPR006671:Cyclin, N-terminal	3	0.660793	0.570138	PCL1, CLN2, CLB1	399	22	4676	1.59809	1	1	99.9997
GOTERM_BP_FAT	GO:0019220~regulation of phosphate metabolic process	5	1.10132	0.57025	GPB1, PCL1, CLN2, CLB1, SWE1	404	48	4870	1.25567	1	0.998333	99.9999
GOTERM_BP_FAT	GO:0051174~regulation of phosphorus metabolic process	5	1.10132	0.57025	GPB1, PCL1, CLN2, CLB1, SWE1	404	48	4870	1.25567	1	0.998333	99.9999
GOTERM_BP_FAT	GO:0051338~regulation of transferase activity	4	0.881057	0.601452	PCL1, CLN2, CLB1, SWE1	404	37	4870	1.30318	1	0.998859	100
GOTERM_MF_FAT	GO:0019207~kinase regulator activity	5	1.10132	0.629346	GPB1, FAR1, PCL1, CLN2, CLB1	352	51	4190	1.167	1	0.999984	99.9999
SP_PIR_KEYWORDS	cell division	9	1.98238	0.954697	FAR1, PCL1, CLN2, SUN4, AMN1, CBF5, CLB1, SWE1, NOC3	450	187	6448	0.689626	1	0.999556	100
GOTERM_BP_FAT	GO:0051726~regulation of cell cycle	9	1.98238	0.984174	PCL1, CDC55, CLN2, AMN1, CDC33, SDA1, PCH2, CLB1, SWE1	404	178	4870	0.609495	1	1	100
GOTERM_BP_FAT	GO:0051329~interphase of mitotic cell cycle	4	0.881057	0.994063	PCL1, SDA1, CLB1, SWE1	404	105	4870	0.459217	1	1	100
GOTERM_BP_FAT	GO:0051325~interphase	4	0.881057	0.99584	PCL1, SDA1, CLB1, SWE1	404	110	4870	0.438344	1	1	100
GOTERM_BP_FAT	GO:0007010~cytoskeleton organization	7	1.54185	0.999868	PCL1, NOP15, CDC55, YHR127W, SDA1, CLB1, SYP1	404	221	4870	0.381815	1	1	100
KEGG_PATHWAY	sce04111:Cell cycle	6	1.32159	0.999951	FAR1, PCL1, CDC55, CLN2, CLB1, SWE1	197	125	1439	0.350619	1	1	100
GOTERM_BP_FAT	GO:0000278~mitotic cell cycle	8	1.76211	0.999999	PCL1, ELG1, YHR127W, AMN1, CBF5, SDA1, CLB1, SWE1	404	309	4870	0.312089	1	1	100
Annotation Cluster 48	Enrichment Score: 0.22449382487630706
Category	Term	Count	%	PValue	Genes	List Total	Pop Hits	Pop Total	Fold Enrichment	Bonferroni	Benjamini	FDR
GOTERM_BP_FAT	GO:0009066~aspartate family amino acid metabolic process	8	1.76211	0.263369	MRI1, ASP1, LYS12, MDE1, GLY1, LYS9, IRC7, SAM4	404	63	4870	1.53072	1	0.944367	99.2326
GOTERM_BP_FAT	GO:0009067~aspartate family amino acid biosynthetic process	6	1.32159	0.416043	MRI1, LYS12, MDE1, LYS9, IRC7, SAM4	404	51	4870	1.41817	1	0.989908	99.981
GOTERM_BP_FAT	GO:0009086~methionine biosynthetic process	4	0.881057	0.500996	MRI1, MDE1, IRC7, SAM4	404	32	4870	1.50681	1	0.996543	99.9985
SP_PIR_KEYWORDS	methionine biosynthesis	3	0.660793	0.570197	MRI1, IRC7, SAM4	450	27	6448	1.5921	1	0.953991	99.9981
GOTERM_BP_FAT	GO:0000097~sulfur amino acid biosynthetic process	4	0.881057	0.601452	MRI1, MDE1, IRC7, SAM4	404	37	4870	1.30318	1	0.998859	100
GOTERM_BP_FAT	GO:0006555~methionine metabolic process	4	0.881057	0.654969	MRI1, MDE1, IRC7, SAM4	404	40	4870	1.20545	1	0.999434	100
GOTERM_BP_FAT	GO:0000096~sulfur amino acid metabolic process	4	0.881057	0.759166	MRI1, MDE1, IRC7, SAM4	404	47	4870	1.02591	1	0.999855	100
KEGG_PATHWAY	sce00270:Cysteine and methionine metabolism	4	0.881057	0.778535	SPE3, MRI1, MDE1, IRC7	197	29	1439	1.00753	1	0.992549	100
GOTERM_BP_FAT	GO:0044272~sulfur compound biosynthetic process	5	1.10132	0.843	MRI1, THI80, MDE1, IRC7, SAM4	404	70	4870	0.861033	1	0.999968	100
GOTERM_BP_FAT	GO:0006790~sulfur metabolic process	6	1.32159	0.926053	MRI1, THI80, MDE1, PHO3, IRC7, SAM4	404	100	4870	0.723267	1	0.999997	100
Annotation Cluster 49	Enrichment Score: 0.20367175431483378
Category	Term	Count	%	PValue	Genes	List Total	Pop Hits	Pop Total	Fold Enrichment	Bonferroni	Benjamini	FDR
GOTERM_BP_FAT	GO:0008361~regulation of cell size	11	2.42291	0.392134	GPB1, EMP70, SFG1, HMS2, CDC55, RPA49, SSF1, PRS3, VMA9, ASC1, SWE1	404	107	4870	1.23924	1	0.986261	99.9641
GOTERM_BP_FAT	GO:0032535~regulation of cellular component size	11	2.42291	0.506468	GPB1, EMP70, SFG1, HMS2, CDC55, RPA49, SSF1, PRS3, VMA9, ASC1, SWE1	404	117	4870	1.13332	1	0.996699	99.9987
GOTERM_BP_FAT	GO:0030447~filamentous growth	10	2.20264	0.598966	GPB1, EMP70, SFG1, FAR1, HMS2, URM1, CDC55, CLN2, ASC1, GAS1	404	113	4870	1.06677	1	0.99886	100
GOTERM_BP_FAT	GO:0016049~cell growth	7	1.54185	0.647766	GPB1, EMP70, SFG1, HMS2, CDC55, VMA9, ASC1	404	79	4870	1.06812	1	0.999406	100
GOTERM_BP_FAT	GO:0070783~growth of unicellular organism as a thread of attached cells	7	1.54185	0.716965	GPB1, EMP70, SFG1, HMS2, URM1, CDC55, ASC1	404	85	4870	0.99272	1	0.999769	100
GOTERM_BP_FAT	GO:0040007~growth	11	2.42291	0.717199	GPB1, EMP70, SFG1, FAR1, HMS2, URM1, CDC55, CLN2, VMA9, ASC1, GAS1	404	138	4870	0.960862	1	0.999758	100
GOTERM_BP_FAT	GO:0007124~pseudohyphal growth	6	1.32159	0.744959	GPB1, EMP70, SFG1, HMS2, CDC55, ASC1	404	74	4870	0.977388	1	0.999822	100
GOTERM_BP_FAT	GO:0001403~invasive growth in response to glucose limitation	4	0.881057	0.795334	GPB1, EMP70, URM1, ASC1	404	50	4870	0.964356	1	0.999922	100
Annotation Cluster 50	Enrichment Score: 0.17078307905264747
Category	Term	Count	%	PValue	Genes	List Total	Pop Hits	Pop Total	Fold Enrichment	Bonferroni	Benjamini	FDR
GOTERM_BP_FAT	GO:0010526~negative regulation of transposition, RNA-mediated	4	0.881057	0.654969	CLN2, ELF1, ELG1, ASC1	404	40	4870	1.20545	1	0.999434	100
GOTERM_BP_FAT	GO:0010529~negative regulation of transposition	4	0.881057	0.654969	CLN2, ELF1, ELG1, ASC1	404	40	4870	1.20545	1	0.999434	100
GOTERM_BP_FAT	GO:0010525~regulation of transposition, RNA-mediated	4	0.881057	0.687678	CLN2, ELF1, ELG1, ASC1	404	42	4870	1.14804	1	0.999653	100
GOTERM_BP_FAT	GO:0010528~regulation of transposition	4	0.881057	0.70314	CLN2, ELF1, ELG1, ASC1	404	43	4870	1.12134	1	0.999742	100
Annotation Cluster 51	Enrichment Score: 0.16937083224636348
Category	Term	Count	%	PValue	Genes	List Total	Pop Hits	Pop Total	Fold Enrichment	Bonferroni	Benjamini	FDR
GOTERM_BP_FAT	GO:0007186~G-protein coupled receptor protein signaling pathway	5	1.10132	0.367067	FAR1, GPA1, ASC1, RAS1, MF(ALPHA)1	404	37	4870	1.62898	1	0.981758	99.9316
GOTERM_BP_FAT	GO:0000749~response to pheromone during conjugation with cellular fusion	7	1.54185	0.512596	FAR1, CLN2, SST2, AGA1, GPA1, MF(ALPHA)1, PCC1	404	69	4870	1.22292	1	0.996746	99.9989
GOTERM_BP_FAT	GO:0000754~adaptation to pheromone during conjugation with cellular fusion	3	0.660793	0.528598	CLN2, SST2, GPA1	404	21	4870	1.72207	1	0.997156	99.9994
SP_PIR_KEYWORDS	pheromone response	3	0.660793	0.590287	SST2, AGA1, GPA1	450	28	6448	1.53524	1	0.959407	99.999
GOTERM_BP_FAT	GO:0007166~cell surface receptor linked signal transduction	5	1.10132	0.67885	FAR1, GPA1, ASC1, RAS1, MF(ALPHA)1	404	55	4870	1.09586	1	0.999601	100
GOTERM_BP_FAT	GO:0000750~pheromone-dependent signal transduction involved in conjugation with cellular fusion	3	0.660793	0.705501	FAR1, GPA1, MF(ALPHA)1	404	29	4870	1.24701	1	0.999742	100
GOTERM_BP_FAT	GO:0032005~signal transduction involved in conjugation with cellular fusion	3	0.660793	0.705501	FAR1, GPA1, MF(ALPHA)1	404	29	4870	1.24701	1	0.999742	100
GOTERM_BP_FAT	GO:0031137~regulation of conjugation with cellular fusion	3	0.660793	0.811541	FAR1, GPA1, MF(ALPHA)1	404	36	4870	1.00454	1	0.999944	100
GOTERM_BP_FAT	GO:0046999~regulation of conjugation	3	0.660793	0.811541	FAR1, GPA1, MF(ALPHA)1	404	36	4870	1.00454	1	0.999944	100
GOTERM_BP_FAT	GO:0043900~regulation of multi-organism process	3	0.660793	0.811541	FAR1, GPA1, MF(ALPHA)1	404	36	4870	1.00454	1	0.999944	100
GOTERM_BP_FAT	GO:0019236~response to pheromone	7	1.54185	0.877645	FAR1, CLN2, SST2, AGA1, GPA1, MF(ALPHA)1, PCC1	404	105	4870	0.80363	1	0.999987	100
KEGG_PATHWAY	sce04011:MAPK signaling pathway	3	0.660793	0.997291	FAR1, GPA1, MF(ALPHA)1	197	55	1439	0.398431	1	1	100
Annotation Cluster 52	Enrichment Score: 0.11691301163057301
Category	Term	Count	%	PValue	Genes	List Total	Pop Hits	Pop Total	Fold Enrichment	Bonferroni	Benjamini	FDR
GOTERM_MF_FAT	GO:0046915~transition metal ion transmembrane transporter activity	4	0.881057	0.443109	ZRT1, FET3, PHO84, ZRT2	352	29	4190	1.64185	1	0.999888	99.9743
GOTERM_BP_FAT	GO:0034220~ion transmembrane transport	5	1.10132	0.517958	VMA7, VMA9, ZRT1, FET3, ZRT2	404	45	4870	1.33938	1	0.996889	99.9991
GOTERM_MF_FAT	GO:0015082~di-, tri-valent inorganic cation transmembrane transporter activity	4	0.881057	0.628584	ZRT1, FET3, PHO84, ZRT2	352	38	4190	1.25299	1	0.999988	99.9999
SP_PIR_KEYWORDS	ion transport	7	1.54185	0.723684	VMA7, VMA9, ATO3, PMA1, ZRT1, FET3, ZRT2	450	102	6448	0.983355	1	0.980915	100
GOTERM_MF_FAT	GO:0046873~metal ion transmembrane transporter activity	4	0.881057	0.779324	ZRT1, FET3, PHO84, ZRT2	352	48	4190	0.991951	1	0.999999	100
GOTERM_BP_FAT	GO:0000041~transition metal ion transport	4	0.881057	0.870188	ZRT1, FET3, PHO84, ZRT2	404	58	4870	0.831342	1	0.999984	100
GOTERM_MF_FAT	GO:0022890~inorganic cation transmembrane transporter activity	8	1.76211	0.876995	VMA7, VMA9, ATO3, PMA1, ZRT1, FET3, PHO84, ZRT2	352	118	4190	0.807011	1	1	100
GOTERM_BP_FAT	GO:0006812~cation transport	9	1.98238	0.895577	PHO90, VMA7, VMA9, ATO3, PMA1, ZRT1, FET3, PHO84, ZRT2	404	138	4870	0.78616	1	0.999992	100
GOTERM_BP_FAT	GO:0030001~metal ion transport	5	1.10132	0.93415	PHO90, ZRT1, FET3, PHO84, ZRT2	404	86	4870	0.70084	1	0.999998	100
GOTERM_BP_FAT	GO:0006811~ion transport	9	1.98238	0.997087	PHO90, VMA7, VMA9, ATO3, PMA1, ZRT1, FET3, PHO84, ZRT2	404	209	4870	0.519091	1	1	100
GOTERM_CC_FAT	GO:0044459~plasma membrane part	6	1.32159	0.999213	SEH1, GPA1, CYB5, ZRT1, FET3, PHO84	358	186	4595	0.414039	1	1	100
Annotation Cluster 53	Enrichment Score: 0.115836977352561
Category	Term	Count	%	PValue	Genes	List Total	Pop Hits	Pop Total	Fold Enrichment	Bonferroni	Benjamini	FDR
GOTERM_BP_FAT	GO:0009063~cellular amino acid catabolic process	4	0.881057	0.671621	ASP1, ADH2, GLY1, DTD1	404	41	4870	1.17604	1	0.999557	100
GOTERM_BP_FAT	GO:0009310~amine catabolic process	4	0.881057	0.732302	ASP1, ADH2, GLY1, DTD1	404	45	4870	1.07151	1	0.999792	100
GOTERM_BP_FAT	GO:0016054~organic acid catabolic process	4	0.881057	0.836409	ASP1, ADH2, GLY1, DTD1	404	54	4870	0.892923	1	0.999966	100
GOTERM_BP_FAT	GO:0046395~carboxylic acid catabolic process	4	0.881057	0.836409	ASP1, ADH2, GLY1, DTD1	404	54	4870	0.892923	1	0.999966	100
Annotation Cluster 54	Enrichment Score: 0.11530124232647754
Category	Term	Count	%	PValue	Genes	List Total	Pop Hits	Pop Total	Fold Enrichment	Bonferroni	Benjamini	FDR
UP_SEQ_FEATURE	nucleotide phosphate-binding region:NAD	4	0.881057	0.673375	ALD6, ADH2, ALD5, IMD3	450	49	6448	1.16971	1	1	100
KEGG_PATHWAY	sce00071:Fatty acid metabolism	3	0.660793	0.696279	ALD6, ADH2, ALD5	197	17	1439	1.28904	1	0.988039	99.9991
SP_PIR_KEYWORDS	nad	6	1.32159	0.743365	CBR1, ALD6, ADH2, LYS12, ALD5, IMD3	450	88	6448	0.97697	1	0.983098	100
KEGG_PATHWAY	sce00010:Glycolysis / Gluconeogenesis	3	0.660793	0.992095	ALD6, ADH2, ALD5	197	47	1439	0.466249	1	0.999997	100
Annotation Cluster 55	Enrichment Score: 0.09819234095296343
Category	Term	Count	%	PValue	Genes	List Total	Pop Hits	Pop Total	Fold Enrichment	Bonferroni	Benjamini	FDR
GOTERM_MF_FAT	GO:0004521~endoribonuclease activity	7	1.54185	0.567986	RNH203, NOB1, SWT1, POP5, RNT1, TRZ1, POP8	352	72	4190	1.15728	1	0.999971	99.9993
GOTERM_MF_FAT	GO:0004540~ribonuclease activity	9	1.98238	0.619988	RNH203, RPA12, REX4, NOB1, SWT1, POP5, RNT1, TRZ1, POP8	352	101	4190	1.0607	1	0.999989	99.9999
GOTERM_MF_FAT	GO:0016891~endoribonuclease activity, producing 5'-phosphomonoesters	5	1.10132	0.764453	RNH203, POP5, RNT1, TRZ1, POP8	352	61	4190	0.975689	1	0.999998	100
GOTERM_MF_FAT	GO:0016893~endonuclease activity, active with either ribo- or deoxyribonucleic acids and producing 5'-phosphomonoesters	5	1.10132	0.842227	RNH203, POP5, RNT1, TRZ1, POP8	352	69	4190	0.862566	1	1	100
GOTERM_MF_FAT	GO:0004519~endonuclease activity	8	1.76211	0.876995	RNH203, HO, NOB1, SWT1, POP5, RNT1, TRZ1, POP8	352	118	4190	0.807011	1	1	100
SP_PIR_KEYWORDS	nuclease	5	1.10132	0.914046	HO, REX4, NOB1, RNT1, TRZ1	450	97	6448	0.738603	1	0.998323	100
GOTERM_MF_FAT	GO:0004518~nuclease activity	10	2.20264	0.930082	RNH203, HO, RPA12, REX4, NOB1, SWT1, POP5, RNT1, TRZ1, POP8	352	160	4190	0.743963	1	1	100
SP_PIR_KEYWORDS	Endonuclease	3	0.660793	0.969334	HO, RNT1, TRZ1	450	74	6448	0.580901	1	0.999762	100
Annotation Cluster 56	Enrichment Score: 0.09192923874967095
Category	Term	Count	%	PValue	Genes	List Total	Pop Hits	Pop Total	Fold Enrichment	Bonferroni	Benjamini	FDR
SP_PIR_KEYWORDS	metal-binding	46	10.1322	0.555367	APE2, ELF1, NRP1, DUT1, HO, RPA190, NOB1, PPT1, TKL1, FAR1, RPS27B, RTS2, RPL43A, ERG11, ADH2, LYS12, APT1, RPL43B, RPA12, ADE12, PMA1, MDE1, RPS29A, RPS29B, RPS27A, RPL37B, ACO2, AIR1, RPA135, HPT1, IMD3, SAM4, CYB5, BUD20, PRS1, PRS4, PRS3, OLE1, DUS3, RPS31, RPL37A, OTU1, ADE5%2C7, TRM13, FET3, GIS2, TRZ1	450	653	6448	1.00939	1	0.954871	99.9971
SP_PIR_KEYWORDS	zinc-finger	19	4.18502	0.560541	ELF1, NRP1, RPL37B, HO, AIR1, RPA135, BUD20, FAR1, RPS27B, RTS2, RPL43A, RPL43B, RPA12, DUS3, RPS31, RPL37A, OTU1, TRM13, RPS27A, GIS2	450	262	6448	1.03912	1	0.954638	99.9975
SP_PIR_KEYWORDS	zinc	32	7.04846	0.616266	ELF1, APE2, NRP1, HO, RPA190, NOB1, PPT1, FAR1, RPS27B, RTS2, RPL43A, ADH2, RPL43B, RPA12, MDE1, RPS29A, RPS29B, RPS27A, RPL37B, AIR1, RPA135, SAM4, ZRT1, ZRT2, BUD20, DUS3, RPS31, RPL37A, RPC82, OTU1, TRM13, TRZ1, GIS2	450	462	6448	0.992477	1	0.9645	99.9996
GOTERM_MF_FAT	GO:0008270~zinc ion binding	31	6.82819	0.979391	ELF1, APE2, NRP1, HO, RPA190, NOB1, FAR1, RPS27B, RTS2, RPL43A, ADH2, RPL43B, RPA12, MDE1, RPS29A, RPS29B, RPS27A, RPL37B, AIR1, RPA135, SAM4, ZRT1, ZRT2, BUD20, DUS3, RPS31, RPL37A, RPC82, OTU1, TRM13, TRZ1, GIS2	352	488	4190	0.756159	1	1	100
GOTERM_MF_FAT	GO:0043169~cation binding	55	12.1145	0.994155	ERG3, ELF1, APE2, NRP1, HO, HIS1, FAR1, RPS27B, RLI1, RTS2, LYS12, APT1, RPA12, ADE12, MDE1, RPS27A, ACO2, RPA135, HPT1, IMD3, ZRT1, ZRT2, BUD20, PRS1, PRS4, PRS3, OLE1, RPC82, FET3, DUT1, RPA190, NOB1, PPT1, TKL1, ERG11, ADH2, RPL43A, ALD6, RPL43B, PMA1, RPS29A, RPS29B, SCW10, RPL37B, AIR1, SAM4, CYB5, DUS3, RPS31, EXG1, RPL37A, OTU1, ADE5%2C7, TRM13, GIS2, TRZ1	352	850	4190	0.770221	1	1	100
GOTERM_MF_FAT	GO:0043167~ion binding	55	12.1145	0.994338	ERG3, ELF1, APE2, NRP1, HO, HIS1, FAR1, RPS27B, RLI1, RTS2, LYS12, APT1, RPA12, ADE12, MDE1, RPS27A, ACO2, RPA135, HPT1, IMD3, ZRT1, ZRT2, BUD20, PRS1, PRS4, PRS3, OLE1, RPC82, FET3, DUT1, RPA190, NOB1, PPT1, TKL1, ERG11, ADH2, RPL43A, ALD6, RPL43B, PMA1, RPS29A, RPS29B, SCW10, RPL37B, AIR1, SAM4, CYB5, DUS3, RPS31, EXG1, RPL37A, OTU1, ADE5%2C7, TRM13, GIS2, TRZ1	352	851	4190	0.769316	1	1	100
GOTERM_MF_FAT	GO:0046914~transition metal ion binding	41	9.03084	0.99477	ERG3, APE2, ELF1, NRP1, HO, RPA190, NOB1, PPT1, FAR1, RPS27B, RTS2, RLI1, RPL43A, ERG11, ADH2, LYS12, RPL43B, RPA12, MDE1, RPS29A, RPS29B, RPS27A, RPL37B, ACO2, AIR1, RPA135, SAM4, CYB5, ZRT1, ZRT2, BUD20, OLE1, DUS3, RPS31, RPL37A, RPC82, OTU1, ADE5%2C7, TRM13, FET3, GIS2, TRZ1	352	665	4190	0.733894	1	1	100
GOTERM_MF_FAT	GO:0046872~metal ion binding	53	11.674	0.995275	ERG3, ELF1, APE2, NRP1, HO, HIS1, FAR1, RPS27B, RLI1, RTS2, APT1, LYS12, RPA12, ADE12, MDE1, RPS27A, ACO2, RPA135, HPT1, IMD3, ZRT1, ZRT2, BUD20, PRS1, PRS4, PRS3, OLE1, RPC82, FET3, DUT1, RPA190, NOB1, PPT1, TKL1, ERG11, ADH2, RPL43A, ALD6, RPL43B, PMA1, RPS29A, RPS29B, RPL37B, AIR1, SAM4, CYB5, DUS3, RPS31, RPL37A, OTU1, ADE5%2C7, TRM13, GIS2, TRZ1	352	830	4190	0.760097	1	1	100
Annotation Cluster 57	Enrichment Score: 0.0849706433283517
Category	Term	Count	%	PValue	Genes	List Total	Pop Hits	Pop Total	Fold Enrichment	Bonferroni	Benjamini	FDR
GOTERM_BP_FAT	GO:0000749~response to pheromone during conjugation with cellular fusion	7	1.54185	0.512596	FAR1, CLN2, SST2, AGA1, GPA1, MF(ALPHA)1, PCC1	404	69	4870	1.22292	1	0.996746	99.9989
GOTERM_BP_FAT	GO:0000747~conjugation with cellular fusion	9	1.98238	0.780565	FAR1, CLN2, SSF1, SST2, AGA1, GPA1, MF(ALPHA)1, SCW10, PCC1	404	119	4870	0.911682	1	0.999904	100
GOTERM_BP_FAT	GO:0000746~conjugation	9	1.98238	0.824232	FAR1, CLN2, SSF1, SST2, AGA1, GPA1, MF(ALPHA)1, SCW10, PCC1	404	125	4870	0.867921	1	0.999956	100
GOTERM_BP_FAT	GO:0019236~response to pheromone	7	1.54185	0.877645	FAR1, CLN2, SST2, AGA1, GPA1, MF(ALPHA)1, PCC1	404	105	4870	0.80363	1	0.999987	100
GOTERM_BP_FAT	GO:0010033~response to organic substance	11	2.42291	0.879036	GPB1, FAR1, CLN2, SST2, AGA1, GPA1, ASC1, RPL42A, RPL42B, MF(ALPHA)1, RPL28, PCC1	404	163	4870	0.813491	1	0.999987	100
GOTERM_BP_FAT	GO:0019953~sexual reproduction	11	2.42291	0.999567	FAR1, CLN2, ADE16, SSF1, SST2, AGA1, GPA1, MF(ALPHA)1, SWE1, SCW10, PCC1	404	277	4870	0.478697	1	1	100
GOTERM_BP_FAT	GO:0048610~reproductive cellular process	9	1.98238	0.999618	FAR1, CDC55, CLN2, ADE16, AGA1, HO, GPA1, MF(ALPHA)1, PCC1	404	243	4870	0.446461	1	1	100
Annotation Cluster 58	Enrichment Score: 0.08154745410257135
Category	Term	Count	%	PValue	Genes	List Total	Pop Hits	Pop Total	Fold Enrichment	Bonferroni	Benjamini	FDR
GOTERM_BP_FAT	GO:0006541~glutamine metabolic process	3	0.660793	0.646632	URA7, GLN1, GUA1	404	26	4870	1.3909	1	0.999422	100
GOTERM_BP_FAT	GO:0009064~glutamine family amino acid metabolic process	4	0.881057	0.891332	ASP1, URA7, GLN1, GUA1	404	61	4870	0.790456	1	0.99999	100
GOTERM_MF_FAT	GO:0016879~ligase activity, forming carbon-nitrogen bonds	6	1.32159	0.987782	ADE1, URA7, ADE12, GLN1, GUA1, ADE5%2C7	352	130	4190	0.549388	1	1	100
Annotation Cluster 59	Enrichment Score: 0.06740347733567695
Category	Term	Count	%	PValue	Genes	List Total	Pop Hits	Pop Total	Fold Enrichment	Bonferroni	Benjamini	FDR
PIR_SUPERFAMILY	PIRSF002458:ADP,ATP carrier protein	3	0.660793	0.607773	TPC1, PET8, YMC2	295	22	3234	1.49492	1	1	99.9996
UP_SEQ_FEATURE	repeat:Solcar 2	3	0.660793	0.696122	TPC1, PET8, YMC2	450	34	6448	1.26431	1	1	100
UP_SEQ_FEATURE	repeat:Solcar 3	3	0.660793	0.696122	TPC1, PET8, YMC2	450	34	6448	1.26431	1	1	100
UP_SEQ_FEATURE	repeat:Solcar 1	3	0.660793	0.696122	TPC1, PET8, YMC2	450	34	6448	1.26431	1	1	100
INTERPRO	IPR018108:Mitochondrial substrate/solute carrier	3	0.660793	0.79883	TPC1, PET8, YMC2	399	34	4676	1.03406	1	1	100
INTERPRO	IPR001993:Mitochondrial substrate carrier	3	0.660793	0.811927	TPC1, PET8, YMC2	399	35	4676	1.00451	1	1	100
SP_PIR_KEYWORDS	mitochondrion inner membrane	3	0.660793	0.99997	TPC1, PET8, YMC2	450	179	6448	0.240149	1	1	100
GOTERM_CC_FAT	GO:0019866~organelle inner membrane	4	0.881057	0.999999	TRM1, TPC1, PET8, YMC2	358	227	4595	0.226171	1	1	100
GOTERM_CC_FAT	GO:0005743~mitochondrial inner membrane	3	0.660793	1	TPC1, PET8, YMC2	358	217	4595	0.177445	1	1	100
GOTERM_CC_FAT	GO:0031966~mitochondrial membrane	4	0.881057	1	CBR1, TPC1, PET8, YMC2	358	314	4595	0.163506	1	1	100
GOTERM_CC_FAT	GO:0005740~mitochondrial envelope	5	1.10132	1	CBR1, TPC1, PET8, YMC2, ADK1	358	344	4595	0.186558	1	1	100
GOTERM_CC_FAT	GO:0031967~organelle envelope	10	2.20264	1	SEH1, CBR1, TRM1, HAS1, NTF2, TPC1, PET8, KAP123, YMC2, ADK1	358	471	4595	0.272509	1	1	100
GOTERM_CC_FAT	GO:0031975~envelope	10	2.20264	1	SEH1, CBR1, TRM1, HAS1, NTF2, TPC1, PET8, KAP123, YMC2, ADK1	358	471	4595	0.272509	1	1	100
Annotation Cluster 60	Enrichment Score: 0.06688432394632025
Category	Term	Count	%	PValue	Genes	List Total	Pop Hits	Pop Total	Fold Enrichment	Bonferroni	Benjamini	FDR
GOTERM_BP_FAT	GO:0009141~nucleoside triphosphate metabolic process	5	1.10132	0.731656	VMA7, DUT1, URA7, PMA1, IMD3	404	59	4870	1.02156	1	0.9998	100
GOTERM_BP_FAT	GO:0009201~ribonucleoside triphosphate biosynthetic process	4	0.881057	0.80634	VMA7, URA7, PMA1, IMD3	404	51	4870	0.945447	1	0.999938	100
GOTERM_BP_FAT	GO:0009199~ribonucleoside triphosphate metabolic process	4	0.881057	0.816845	VMA7, URA7, PMA1, IMD3	404	52	4870	0.927266	1	0.99995	100
GOTERM_BP_FAT	GO:0009142~nucleoside triphosphate biosynthetic process	4	0.881057	0.826863	VMA7, URA7, PMA1, IMD3	404	53	4870	0.90977	1	0.999958	100
GOTERM_BP_FAT	GO:0009145~purine nucleoside triphosphate biosynthetic process	3	0.660793	0.922337	VMA7, PMA1, IMD3	404	49	4870	0.738028	1	0.999997	100
GOTERM_BP_FAT	GO:0009206~purine ribonucleoside triphosphate biosynthetic process	3	0.660793	0.922337	VMA7, PMA1, IMD3	404	49	4870	0.738028	1	0.999997	100
GOTERM_BP_FAT	GO:0009144~purine nucleoside triphosphate metabolic process	3	0.660793	0.927628	VMA7, PMA1, IMD3	404	50	4870	0.723267	1	0.999997	100
GOTERM_BP_FAT	GO:0009205~purine ribonucleoside triphosphate metabolic process	3	0.660793	0.927628	VMA7, PMA1, IMD3	404	50	4870	0.723267	1	0.999997	100
Annotation Cluster 61	Enrichment Score: 0.06516858638986948
Category	Term	Count	%	PValue	Genes	List Total	Pop Hits	Pop Total	Fold Enrichment	Bonferroni	Benjamini	FDR
SP_PIR_KEYWORDS	nad	6	1.32159	0.743365	CBR1, ALD6, ADH2, LYS12, ALD5, IMD3	450	88	6448	0.97697	1	0.983098	100
SP_PIR_KEYWORDS	oxidoreductase	15	3.30396	0.858959	ERG3, RNR1, LYS9, IMD3, CBR1, ALD6, ADH2, ERG11, LYS12, ALD5, OLE1, TSA2, DUS3, URA1, FET3	450	255	6448	0.842876	1	0.99602	100
GOTERM_BP_FAT	GO:0055114~oxidation reduction	17	3.74449	0.998435	ERG3, GRX4, RNR1, LYS9, IMD3, CYB5, CBR1, ALD6, ADH2, ERG11, LYS12, ALD5, OLE1, TSA2, DUS3, URA1, FET3	404	353	4870	0.580526	1	1	100
Annotation Cluster 62	Enrichment Score: 0.06459670259825355
Category	Term	Count	%	PValue	Genes	List Total	Pop Hits	Pop Total	Fold Enrichment	Bonferroni	Benjamini	FDR
GOTERM_BP_FAT	GO:0006415~translational termination	3	0.660793	0.667226	RPL12A, RPL12B, RPL10, SSB1	404	27	4870	1.33938	1	0.999538	100
GOTERM_BP_FAT	GO:0043624~cellular protein complex disassembly	4	0.881057	0.877609	RPL12A, RPL12B, RPA12, RPL10, SSB1	404	59	4870	0.817251	1	0.999987	100
GOTERM_BP_FAT	GO:0043241~protein complex disassembly	4	0.881057	0.877609	RPL12A, RPL12B, RPA12, RPL10, SSB1	404	59	4870	0.817251	1	0.999987	100
GOTERM_BP_FAT	GO:0034623~cellular macromolecular complex disassembly	5	1.10132	0.921965	RPL12A, RPL12B, RPA12, RPL10, PRP43, SSB1	404	83	4870	0.726172	1	0.999997	100
GOTERM_BP_FAT	GO:0032984~macromolecular complex disassembly	5	1.10132	0.921965	RPL12A, RPL12B, RPA12, RPL10, PRP43, SSB1	404	83	4870	0.726172	1	0.999997	100
GOTERM_BP_FAT	GO:0022411~cellular component disassembly	5	1.10132	0.937812	RPL12A, RPL12B, RPA12, RPL10, PRP43, SSB1	404	87	4870	0.692785	1	0.999999	100
Annotation Cluster 63	Enrichment Score: 0.0514971031804152
Category	Term	Count	%	PValue	Genes	List Total	Pop Hits	Pop Total	Fold Enrichment	Bonferroni	Benjamini	FDR
SP_PIR_KEYWORDS	ATP	19	4.18502	0.420677	KRS1, RRP3, MTR4, SSB2, RIX7, YEF3, SWE1, PCH2, ROK1, RLI1, HAS1, PMA1, DBP3, PRP43, SSB1, GUK1, DBP7, DBP9, ADK1	450	242	6448	1.125	1	0.908907	99.9117
SP_PIR_KEYWORDS	nucleotide-binding	50	11.0132	0.639001	KRS1, SSB2, MTR4, ADE1, YEF3, HIS1, DED81, NOG1, NOG2, GUA1, PCH2, RLI1, SSZ1, ADE12, SSB1, RRP3, RNR1, EFT2, RAS1, SWE1, THI80, PRS1, PRS4, PRS3, HAS1, YHR020W, URK1, PRP43, ECM16, ADK1, CIN4, PSA1, SES1, DRS1, TEF1, GPA1, PMA1, RBG1, RBG2, RIX7, URA7, YLR345W, ROK1, ARF1, GLN1, DBP3, ADE5%2C7, DBP7, GUK1, DBP9	450	731	6448	0.980088	1	0.968243	99.9998
SP_PIR_KEYWORDS	atp-binding	38	8.37004	0.897835	KRS1, MTR4, SSB2, ADE1, YEF3, HIS1, DED81, GUA1, PCH2, SES1, RLI1, DRS1, SSZ1, PMA1, SSB1, RRP3, RIX7, RNR1, URA7, YLR345W, SWE1, THI80, ROK1, PRS1, PRS4, PRS3, HAS1, YHR020W, GLN1, URK1, DBP3, PRP43, ADE5%2C7, DBP7, GUK1, ECM16, ADK1, DBP9	450	634	6448	0.858829	1	0.997699	100
GOTERM_MF_FAT	GO:0016887~ATPase activity	19	4.18502	0.906422	RRP3, MTR4, SSB2, RIX7, YEF3, ROK1, RLI1, DRS1, VMA7, SSZ1, HAS1, VMA9, PMA1, DBP3, PRP43, DBP7, SSB1, ECM16, DBP9	352	278	4190	0.813542	1	1	100
UP_SEQ_FEATURE	nucleotide phosphate-binding region:ATP	21	4.62555	0.942514	RRP3, MTR4, RIX7, YLR345W, GUA1, SWE1, SES1, PCH2, ROK1, RLI1, DRS1, HAS1, URK1, DBP3, PRP43, ADE5%2C7, GUK1, DBP7, ECM16, DBP9, ADK1	450	387	6448	0.777537	1	1	100
GOTERM_MF_FAT	GO:0000166~nucleotide binding	63	13.8767	0.970215	KRS1, NRP1, SSB2, MTR4, ADE1, SBP1, YEF3, MRD1, HIS1, DED81, NOG1, GUA1, NOG2, PCH2, RLI1, LYS12, SSZ1, ADE12, SSB1, RRP3, RNR1, EFT2, RAS1, SWE1, THI80, PRS1, PRS4, PRS3, HAS1, POL5, YHR020W, URK1, NOP8, TIF3, PRP43, ECM16, ADK1, CIN4, PSA1, NSR1, SES1, LHP1, DRS1, TEF1, GPA1, PMA1, RBG1, RBG2, RIX7, URA7, YLR345W, RPL25, ROK1, NOP15, ARF1, GLN1, DUS3, DBP3, RPS24A, ADE5%2C7, RPS24B, GUK1, DBP7,…	352	897	4190	0.836025	1	1	100
GOTERM_MF_FAT	GO:0032555~purine ribonucleotide binding	50	11.0132	0.982058	KRS1, SSB2, MTR4, ADE1, YEF3, HIS1, DED81, NOG1, NOG2, GUA1, PCH2, RLI1, SSZ1, ADE12, SSB1, RRP3, RNR1, EFT2, RAS1, SWE1, THI80, PRS1, PRS4, PRS3, HAS1, YHR020W, URK1, PRP43, ECM16, ADK1, CIN4, PSA1, SES1, DRS1, TEF1, GPA1, PMA1, RBG1, RBG2, RIX7, URA7, YLR345W, ROK1, ARF1, GLN1, DBP3, ADE5%2C7, DBP7, GUK1, DBP9	352	747	4190	0.796748	1	1	100
GOTERM_MF_FAT	GO:0032553~ribonucleotide binding	50	11.0132	0.982058	KRS1, SSB2, MTR4, ADE1, YEF3, HIS1, DED81, NOG1, NOG2, GUA1, PCH2, RLI1, SSZ1, ADE12, SSB1, RRP3, RNR1, EFT2, RAS1, SWE1, THI80, PRS1, PRS4, PRS3, HAS1, YHR020W, URK1, PRP43, ECM16, ADK1, CIN4, PSA1, SES1, DRS1, TEF1, GPA1, PMA1, RBG1, RBG2, RIX7, URA7, YLR345W, ROK1, ARF1, GLN1, DBP3, ADE5%2C7, DBP7, GUK1, DBP9	352	747	4190	0.796748	1	1	100
GOTERM_MF_FAT	GO:0017076~purine nucleotide binding	51	11.2335	0.992012	KRS1, SSB2, MTR4, ADE1, YEF3, HIS1, DED81, NOG1, NOG2, GUA1, PCH2, RLI1, SSZ1, ADE12, SSB1, RRP3, RNR1, EFT2, RAS1, SWE1, THI80, PRS1, PRS4, PRS3, HAS1, YHR020W, URK1, PRP43, ECM16, ADK1, CIN4, PSA1, SES1, DRS1, TEF1, GPA1, PMA1, RBG1, RBG2, RIX7, URA7, YLR345W, ROK1, ARF1, GLN1, DUS3, DBP3, ADE5%2C7, DBP7, GUK1, DBP9	352	787	4190	0.771377	1	1	100
GOTERM_MF_FAT	GO:0005524~ATP binding	38	8.37004	0.998102	KRS1, MTR4, SSB2, ADE1, YEF3, HIS1, DED81, GUA1, PCH2, SES1, RLI1, DRS1, SSZ1, PMA1, SSB1, RRP3, RIX7, RNR1, URA7, YLR345W, SWE1, THI80, ROK1, PRS1, PRS4, PRS3, HAS1, YHR020W, GLN1, URK1, DBP3, PRP43, ADE5%2C7, DBP7, GUK1, ECM16, ADK1, DBP9	352	651	4190	0.694823	1	1	100
GOTERM_MF_FAT	GO:0032559~adenyl ribonucleotide binding	38	8.37004	0.998244	KRS1, MTR4, SSB2, ADE1, YEF3, HIS1, DED81, GUA1, PCH2, SES1, RLI1, DRS1, SSZ1, PMA1, SSB1, RRP3, RIX7, RNR1, URA7, YLR345W, SWE1, THI80, ROK1, PRS1, PRS4, PRS3, HAS1, YHR020W, GLN1, URK1, DBP3, PRP43, ADE5%2C7, DBP7, GUK1, ECM16, ADK1, DBP9	352	653	4190	0.692695	1	1	100
GOTERM_MF_FAT	GO:0001882~nucleoside binding	41	9.03084	0.998614	KRS1, SSB2, ADE1, MTR4, YEF3, HIS1, DED81, GUA1, PCH2, SES1, RLI1, DRS1, SSZ1, TEF1, PMA1, SSB1, RRP3, RIX7, RNR1, URA7, RPA135, YLR345W, SWE1, THI80, ROK1, PRS1, PRS4, PRS3, HAS1, YHR020W, GLN1, URK1, DUS3, DBP3, PRP43, ADE5%2C7, GUK1, DBP7, ECM16, ADK1, DBP9	352	701	4190	0.696205	1	1	100
GOTERM_MF_FAT	GO:0001883~purine nucleoside binding	40	8.81057	0.999026	KRS1, SSB2, ADE1, MTR4, YEF3, HIS1, DED81, GUA1, PCH2, SES1, RLI1, DRS1, SSZ1, TEF1, PMA1, SSB1, RRP3, RIX7, RNR1, URA7, YLR345W, SWE1, THI80, ROK1, PRS1, PRS4, PRS3, HAS1, YHR020W, GLN1, URK1, DUS3, DBP3, PRP43, ADE5%2C7, GUK1, DBP7, ECM16, ADK1, DBP9	352	696	4190	0.684104	1	1	100
GOTERM_MF_FAT	GO:0030554~adenyl nucleotide binding	39	8.59031	0.99938	KRS1, MTR4, SSB2, ADE1, YEF3, HIS1, DED81, GUA1, PCH2, SES1, RLI1, DRS1, SSZ1, PMA1, SSB1, RRP3, RIX7, RNR1, URA7, YLR345W, SWE1, THI80, ROK1, PRS1, PRS4, PRS3, HAS1, YHR020W, GLN1, URK1, DUS3, DBP3, PRP43, ADE5%2C7, GUK1, DBP7, ECM16, ADK1, DBP9	352	693	4190	0.669889	1	1	100
Annotation Cluster 64	Enrichment Score: 0.050272741694977655
Category	Term	Count	%	PValue	Genes	List Total	Pop Hits	Pop Total	Fold Enrichment	Bonferroni	Benjamini	FDR
GOTERM_BP_FAT	GO:0006885~regulation of pH	4	0.881057	0.45737	VMA7, VMA9, PMA1, CWP2	404	30	4870	1.60726	1	0.993662	99.9941
GOTERM_BP_FAT	GO:0055067~monovalent inorganic cation homeostasis	4	0.881057	0.63772	VMA7, VMA9, PMA1, CWP2	404	39	4870	1.23635	1	0.999342	100
SP_PIR_KEYWORDS	Hydrogen ion transport	3	0.660793	0.711383	VMA7, VMA9, PMA1	450	35	6448	1.22819	1	0.980293	100
SP_PIR_KEYWORDS	ion transport	7	1.54185	0.723684	VMA7, VMA9, ATO3, PMA1, ZRT1, FET3, ZRT2	450	102	6448	0.983355	1	0.980915	100
GOTERM_BP_FAT	GO:0006818~hydrogen transport	3	0.660793	0.834861	VMA7, VMA9, PMA1	404	38	4870	0.951668	1	0.999966	100
GOTERM_BP_FAT	GO:0015992~proton transport	3	0.660793	0.834861	VMA7, VMA9, PMA1	404	38	4870	0.951668	1	0.999966	100
GOTERM_BP_FAT	GO:0015672~monovalent inorganic cation transport	4	0.881057	0.836409	PHO90, VMA7, VMA9, PMA1	404	54	4870	0.892923	1	0.999966	100
GOTERM_MF_FAT	GO:0042625~ATPase activity, coupled to transmembrane movement of ions	3	0.660793	0.869831	VMA7, VMA9, PMA1	352	41	4190	0.870981	1	1	100
GOTERM_MF_FAT	GO:0022890~inorganic cation transmembrane transporter activity	8	1.76211	0.876995	VMA7, VMA9, ATO3, PMA1, ZRT1, FET3, PHO84, ZRT2	352	118	4190	0.807011	1	1	100
GOTERM_BP_FAT	GO:0055080~cation homeostasis	7	1.54185	0.911842	GRX4, VMA7, VMA9, PMA1, CWP2, IRC7, FET3	404	112	4870	0.753403	1	0.999996	100
GOTERM_MF_FAT	GO:0016820~hydrolase activity, acting on acid anhydrides, catalyzing transmembrane movement of substances	3	0.660793	0.975403	VMA7, VMA9, PMA1	352	64	4190	0.557972	1	1	100
GOTERM_MF_FAT	GO:0042626~ATPase activity, coupled to transmembrane movement of substances	3	0.660793	0.975403	VMA7, VMA9, PMA1	352	64	4190	0.557972	1	1	100
GOTERM_MF_FAT	GO:0015078~hydrogen ion transmembrane transporter activity	3	0.660793	0.97885	VMA7, VMA9, PMA1	352	66	4190	0.541064	1	1	100
GOTERM_MF_FAT	GO:0043492~ATPase activity, coupled to movement of substances	3	0.660793	0.981828	VMA7, VMA9, PMA1	352	68	4190	0.52515	1	1	100
GOTERM_BP_FAT	GO:0030005~cellular di-, tri-valent inorganic cation homeostasis	3	0.660793	0.981923	GRX4, IRC7, FET3	404	69	4870	0.524107	1	1	100
GOTERM_BP_FAT	GO:0055066~di-, tri-valent inorganic cation homeostasis	3	0.660793	0.981923	GRX4, IRC7, FET3	404	69	4870	0.524107	1	1	100
GOTERM_BP_FAT	GO:0030003~cellular cation homeostasis	5	1.10132	0.982459	GRX4, VMA7, VMA9, IRC7, FET3	404	108	4870	0.558077	1	1	100
GOTERM_MF_FAT	GO:0015077~monovalent inorganic cation transmembrane transporter activity	3	0.660793	0.985547	VMA7, VMA9, PMA1	352	71	4190	0.502961	1	1	100
GOTERM_MF_FAT	GO:0015399~primary active transmembrane transporter activity	3	0.660793	0.989375	VMA7, VMA9, PMA1	352	75	4190	0.476136	1	1	100
GOTERM_MF_FAT	GO:0015405~P-P-bond-hydrolysis-driven transmembrane transporter activity	3	0.660793	0.989375	VMA7, VMA9, PMA1	352	75	4190	0.476136	1	1	100
GOTERM_BP_FAT	GO:0006873~cellular ion homeostasis	5	1.10132	0.993324	GRX4, VMA7, VMA9, IRC7, FET3	404	123	4870	0.490019	1	1	100
GOTERM_BP_FAT	GO:0055082~cellular chemical homeostasis	5	1.10132	0.993324	GRX4, VMA7, VMA9, IRC7, FET3	404	123	4870	0.490019	1	1	100
GOTERM_BP_FAT	GO:0050801~ion homeostasis	7	1.54185	0.993832	GRX4, VMA7, VMA9, PMA1, CWP2, IRC7, FET3	404	161	4870	0.524107	1	1	100
GOTERM_BP_FAT	GO:0048878~chemical homeostasis	7	1.54185	0.994189	GRX4, VMA7, VMA9, PMA1, CWP2, IRC7, FET3	404	162	4870	0.520872	1	1	100
GOTERM_BP_FAT	GO:0019725~cellular homeostasis	6	1.32159	0.996047	GRX4, VMA7, VMA9, TSA2, IRC7, FET3	404	150	4870	0.482178	1	1	100
GOTERM_BP_FAT	GO:0042592~homeostatic process	11	2.42291	0.997995	GRX4, ELG1, VMA7, RIF2, VMA9, PMA1, TSA2, CWP2, IRC7, FET3, STM1	404	250	4870	0.530396	1	1	100
Annotation Cluster 65	Enrichment Score: 0.049399569228097545
Category	Term	Count	%	PValue	Genes	List Total	Pop Hits	Pop Total	Fold Enrichment	Bonferroni	Benjamini	FDR
GOTERM_BP_FAT	GO:0010639~negative regulation of organelle organization	3	0.660793	0.785331	CDC55, PXR1, FPR4	404	34	4870	1.06363	1	0.999912	100
GOTERM_BP_FAT	GO:0051129~negative regulation of cellular component organization	3	0.660793	0.949356	CDC55, PXR1, FPR4	404	55	4870	0.657516	1	0.999999	100
GOTERM_BP_FAT	GO:0033043~regulation of organelle organization	5	1.10132	0.953497	CDC55, PXR1, CLB1, FPR4, SWE1	404	92	4870	0.655133	1	0.999999	100
Annotation Cluster 66	Enrichment Score: 0.04555563514455037
Category	Term	Count	%	PValue	Genes	List Total	Pop Hits	Pop Total	Fold Enrichment	Bonferroni	Benjamini	FDR
SP_PIR_KEYWORDS	DNA binding	12	2.64317	0.484041	RPL40B, HO, RPA190, RPA135, HHF1, RPB8, RPS0A, RPL40A, STM1, HTA2, HTA1, RPS31, HTB1	450	151	6448	1.13872	1	0.936161	99.9801
SP_PIR_KEYWORDS	dna repair	5	1.10132	0.99433	RPL40B, CSM2, HTA2, RPS31, HTA1, RPL40A	450	150	6448	0.47763	1	0.999987	100
SP_PIR_KEYWORDS	DNA damage	5	1.10132	0.997103	RPL40B, CSM2, HTA2, RPS31, HTA1, RPL40A	450	162	6448	0.44225	1	0.999996	100
GOTERM_BP_FAT	GO:0006281~DNA repair	8	1.76211	0.999913	RPL40B, ELG1, CSM2, HHF1, HTA2, RPS31, HTA1, HTB1, RPL40A	404	247	4870	0.390428	1	1	100
GOTERM_BP_FAT	GO:0006259~DNA metabolic process	17	3.74449	0.999995	RPL40B, RNR1, ELG1, RNH203, HO, CSM2, HHF1, RPL40A, NOC3, STM1, RIF2, POL5, HTA2, BAS1, HTA1, RPS31, IRC7, HTB1	404	458	4870	0.447436	1	1	100
GOTERM_BP_FAT	GO:0006974~response to DNA damage stimulus	8	1.76211	0.999995	RPL40B, ELG1, CSM2, HHF1, HTA2, RPS31, HTA1, HTB1, RPL40A	404	290	4870	0.332537	1	1	100
GOTERM_BP_FAT	GO:0033554~cellular response to stress	13	2.86344	1	RPL40B, ELG1, SBP1, CSM2, HHF1, YLR345W, RPL40A, RPF1, STM1, TSA2, HTA2, HTA1, RPS31, HTB1	404	562	4870	0.27884	1	1	100
Annotation Cluster 67	Enrichment Score: 0.037611866875169334
Category	Term	Count	%	PValue	Genes	List Total	Pop Hits	Pop Total	Fold Enrichment	Bonferroni	Benjamini	FDR
GOTERM_BP_FAT	GO:0007093~mitotic cell cycle checkpoint	3	0.660793	0.755976	CDC55, AMN1, SWE1	404	32	4870	1.13011	1	0.999851	100
GOTERM_BP_FAT	GO:0010948~negative regulation of cell cycle process	3	0.660793	0.855546	CDC55, AMN1, SWE1	404	40	4870	0.904084	1	0.999975	100
GOTERM_BP_FAT	GO:0010564~regulation of cell cycle process	5	1.10132	0.971211	CDC55, AMN1, PCH2, CLB1, SWE1	404	100	4870	0.602723	1	1	100
GOTERM_BP_FAT	GO:0000075~cell cycle checkpoint	3	0.660793	0.971751	CDC55, AMN1, SWE1	404	63	4870	0.574022	1	1	100
GOTERM_BP_FAT	GO:0007346~regulation of mitotic cell cycle	4	0.881057	0.974798	CDC55, AMN1, SDA1, SWE1	404	84	4870	0.574022	1	1	100
GOTERM_CC_FAT	GO:0005933~cellular bud	6	1.32159	0.999527	CDC55, AMN1, FLC1, SWE1, UTR2, SYP1	358	194	4595	0.396965	1	1	100
Annotation Cluster 68	Enrichment Score: 0.023870876636860487
Category	Term	Count	%	PValue	Genes	List Total	Pop Hits	Pop Total	Fold Enrichment	Bonferroni	Benjamini	FDR
GOTERM_BP_FAT	GO:0006767~water-soluble vitamin metabolic process	4	0.881057	0.919802	THI80, RKI1, PHO3, URH1	404	66	4870	0.730573	1	0.999997	100
GOTERM_BP_FAT	GO:0006766~vitamin metabolic process	4	0.881057	0.937489	THI80, RKI1, PHO3, URH1	404	70	4870	0.688826	1	0.999999	100
GOTERM_BP_FAT	GO:0042364~water-soluble vitamin biosynthetic process	3	0.660793	0.964779	THI80, RKI1, URH1	404	60	4870	0.602723	1	1	100
GOTERM_BP_FAT	GO:0009110~vitamin biosynthetic process	3	0.660793	0.964779	THI80, RKI1, URH1	404	60	4870	0.602723	1	1	100
Annotation Cluster 69	Enrichment Score: 0.01929042502748244
Category	Term	Count	%	PValue	Genes	List Total	Pop Hits	Pop Total	Fold Enrichment	Bonferroni	Benjamini	FDR
SP_PIR_KEYWORDS	electron transport	3	0.660793	0.892658	GRX4, OLE1, CYB5	450	53	6448	0.811069	1	0.997711	100
GOTERM_BP_FAT	GO:0022900~electron transport chain	3	0.660793	0.980518	GRX4, OLE1, CYB5	404	68	4870	0.531814	1	1	100
GOTERM_BP_FAT	GO:0006091~generation of precursor metabolites and energy	8	1.76211	0.999972	ADE16, GRX4, VMA7, ACO2, ADH2, OLE1, MAM33, CYB5	404	264	4870	0.365287	1	1	100
Annotation Cluster 70	Enrichment Score: 0.018779429128760586
Category	Term	Count	%	PValue	Genes	List Total	Pop Hits	Pop Total	Fold Enrichment	Bonferroni	Benjamini	FDR
GOTERM_BP_FAT	GO:0034504~protein localization in nucleus	5	1.10132	0.743791	FAR1, SEH1, NTF2, NOP58, KAP123	404	60	4870	1.00454	1	0.999826	100
GOTERM_BP_FAT	GO:0051170~nuclear import	4	0.881057	0.862373	SEH1, NTF2, NOP58, KAP123	404	57	4870	0.845927	1	0.99998	100
GOTERM_BP_FAT	GO:0006606~protein import into nucleus	4	0.881057	0.862373	SEH1, NTF2, NOP58, KAP123	404	57	4870	0.845927	1	0.99998	100
GOTERM_CC_FAT	GO:0005635~nuclear envelope	5	1.10132	0.991918	SEH1, TRM1, HAS1, NTF2, KAP123	358	128	4595	0.501375	1	1	100
GOTERM_BP_FAT	GO:0033365~protein localization in organelle	6	1.32159	0.996521	FAR1, SEH1, NTF2, NOP58, KAP123, SEC53	404	152	4870	0.475834	1	1	100
GOTERM_BP_FAT	GO:0017038~protein import	4	0.881057	0.999033	SEH1, NTF2, NOP58, KAP123	404	130	4870	0.370906	1	1	100
SP_PIR_KEYWORDS	protein transport	13	2.86344	0.999323	ELP2, NTF2, EGD1, SDA1, KAP123, SHR3, SEH1, YOS1, ARF1, EGD2, LTV1, ERP4, NMD3	450	363	6448	0.513156	1	1	100
GOTERM_BP_FAT	GO:0006605~protein targeting	5	1.10132	0.999999	SEH1, NTF2, NOP58, KAP123, SEC53	404	239	4870	0.252185	1	1	100
GOTERM_BP_FAT	GO:0070727~cellular macromolecule localization	10	2.20264	1	FAR1, SEH1, MTR4, LOC1, NTF2, NOP58, KAP123, SEC53, SHR3, MRS6	404	375	4870	0.321452	1	1	100
GOTERM_BP_FAT	GO:0034613~cellular protein localization	9	1.98238	1	FAR1, SEH1, LOC1, NTF2, NOP58, KAP123, SEC53, SHR3, MRS6	404	362	4870	0.299696	1	1	100
GOTERM_BP_FAT	GO:0015031~protein transport	16	3.52423	1	ELP2, NTF2, EGD1, SDA1, SEC53, KAP123, SHR3, SEH1, YOS1, ARF1, NOP58, EGD2, LTV1, ERP4, MRS6, NMD3	404	502	4870	0.384206	1	1	100
GOTERM_BP_FAT	GO:0045184~establishment of protein localization	18	3.96476	1	ELP2, TRM1, NTF2, EGD1, GAS1, SDA1, SEC53, KAP123, SHR3, SEH1, YOS1, ARF1, NOP58, EGD2, LTV1, ERP4, MRS6, NMD3	404	540	4870	0.401815	1	1	100
GOTERM_BP_FAT	GO:0006886~intracellular protein transport	7	1.54185	1	SEH1, NTF2, NOP58, KAP123, SEC53, SHR3, MRS6	404	325	4870	0.259634	1	1	100
GOTERM_BP_FAT	GO:0008104~protein localization	20	4.40529	1	ELP2, LOC1, TRM1, NTF2, EGD1, GAS1, SDA1, SEC53, KAP123, SHR3, FAR1, SEH1, YOS1, ARF1, NOP58, EGD2, ERP4, LTV1, MRS6, NMD3	404	597	4870	0.403834	1	1	100
Annotation Cluster 71	Enrichment Score: 0.016977840843384533
Category	Term	Count	%	PValue	Genes	List Total	Pop Hits	Pop Total	Fold Enrichment	Bonferroni	Benjamini	FDR
GOTERM_CC_FAT	GO:0001950~plasma membrane enriched fraction	5	1.10132	0.924061	SSB2, PMA1, IMD3, GAS1, SSB1	358	89	4595	0.721078	1	0.999994	100
GOTERM_CC_FAT	GO:0005626~insoluble fraction	11	2.42291	0.965618	HXT1, HXT2, CBR1, SSB2, HXT3, PMA1, IMD3, GAS1, CYB5, SSB1, UTR2	358	206	4595	0.685375	1	1	100
GOTERM_CC_FAT	GO:0005624~membrane fraction	11	2.42291	0.965618	HXT1, HXT2, CBR1, SSB2, HXT3, PMA1, IMD3, GAS1, CYB5, SSB1, UTR2	358	206	4595	0.685375	1	1	100
GOTERM_CC_FAT	GO:0000267~cell fraction	11	2.42291	0.992606	HXT1, HXT2, CBR1, SSB2, HXT3, PMA1, IMD3, GAS1, CYB5, SSB1, UTR2	358	240	4595	0.58828	1	1	100
Annotation Cluster 72	Enrichment Score: 0.014452754161917675
Category	Term	Count	%	PValue	Genes	List Total	Pop Hits	Pop Total	Fold Enrichment	Bonferroni	Benjamini	FDR
GOTERM_BP_FAT	GO:0000723~telomere maintenance	3	0.660793	0.967269	ELG1, RIF2, STM1	404	61	4870	0.592842	1	1	100
GOTERM_BP_FAT	GO:0060249~anatomical structure homeostasis	3	0.660793	0.967269	ELG1, RIF2, STM1	404	61	4870	0.592842	1	1	100
GOTERM_BP_FAT	GO:0032200~telomere organization	3	0.660793	0.967269	ELG1, RIF2, STM1	404	61	4870	0.592842	1	1	100
Annotation Cluster 73	Enrichment Score: 0.014021065176763525
Category	Term	Count	%	PValue	Genes	List Total	Pop Hits	Pop Total	Fold Enrichment	Bonferroni	Benjamini	FDR
GOTERM_BP_FAT	GO:0000956~nuclear-transcribed mRNA catabolic process	6	1.32159	0.836569	MTR4, MRT4, AIR1, CDC33, SWT1, LSM2	404	84	4870	0.861033	1	0.999964	100
GOTERM_BP_FAT	GO:0006402~mRNA catabolic process	6	1.32159	0.851236	MTR4, MRT4, AIR1, CDC33, SWT1, LSM2	404	86	4870	0.841009	1	0.999974	100
GOTERM_BP_FAT	GO:0006401~RNA catabolic process	6	1.32159	0.926053	MTR4, MRT4, AIR1, CDC33, SWT1, LSM2	404	100	4870	0.723267	1	0.999997	100
KEGG_PATHWAY	sce03018:RNA degradation	3	0.660793	0.997291	MTR4, AIR1, LSM2	197	55	1439	0.398431	1	1	100
GOTERM_BP_FAT	GO:0016071~mRNA metabolic process	11	2.42291	0.99935	CWC25, MTR4, MRT4, AIR1, SNU13, CDC33, PRP43, SWT1, LSM2, POP5, POP8	404	270	4870	0.491107	1	1	100
GOTERM_BP_FAT	GO:0043632~modification-dependent macromolecule catabolic process	6	1.32159	0.999998	URM1, MTR4, AIR1, YDR161W, OTU1, URH1	404	256	4870	0.282526	1	1	100
GOTERM_BP_FAT	GO:0019941~modification-dependent protein catabolic process	4	0.881057	1	URM1, YDR161W, OTU1, URH1	404	238	4870	0.202596	1	1	100
GOTERM_BP_FAT	GO:0051603~proteolysis involved in cellular protein catabolic process	4	0.881057	1	URM1, YDR161W, OTU1, URH1	404	247	4870	0.195214	1	1	100
GOTERM_BP_FAT	GO:0044265~cellular macromolecule catabolic process	12	2.64317	1	URM1, MTR4, MRT4, AIR1, HO, TSA2, YDR161W, CDC33, SWT1, LSM2, OTU1, URH1	404	475	4870	0.304534	1	1	100
GOTERM_BP_FAT	GO:0009057~macromolecule catabolic process	13	2.86344	1	MTR4, AIR1, HO, YDR161W, CDC33, URM1, MRT4, TSA2, LSM2, SWT1, OTU1, CIC1, URH1	404	496	4870	0.315943	1	1	100
GOTERM_BP_FAT	GO:0030163~protein catabolic process	6	1.32159	1	URM1, TSA2, YDR161W, CIC1, OTU1, URH1	404	364	4870	0.1987	1	1	100
GOTERM_BP_FAT	GO:0006508~proteolysis	6	1.32159	1	URM1, APE2, YDR161W, OTU1, URH1, NAN1	404	373	4870	0.193905	1	1	100
GOTERM_BP_FAT	GO:0044257~cellular protein catabolic process	5	1.10132	1	URM1, TSA2, YDR161W, OTU1, URH1	404	351	4870	0.171716	1	1	100
Annotation Cluster 74	Enrichment Score: 0.01260592492407621
Category	Term	Count	%	PValue	Genes	List Total	Pop Hits	Pop Total	Fold Enrichment	Bonferroni	Benjamini	FDR
GOTERM_BP_FAT	GO:0032506~cytokinetic process	5	1.10132	0.963333	NOP15, ATC1, SUN4, SCW11, BUD20	404	96	4870	0.627836	1	1	100
GOTERM_BP_FAT	GO:0000910~cytokinesis	6	1.32159	0.963441	NOP15, ATC1, SUN4, PWP2, SCW11, BUD20	404	113	4870	0.64006	1	1	100
GOTERM_BP_FAT	GO:0033205~cytokinesis during cell cycle	3	0.660793	0.987599	NOP15, ATC1, BUD20	404	74	4870	0.488694	1	1	100
Annotation Cluster 75	Enrichment Score: 0.00988958085978923
Category	Term	Count	%	PValue	Genes	List Total	Pop Hits	Pop Total	Fold Enrichment	Bonferroni	Benjamini	FDR
GOTERM_CC_FAT	GO:0000324~fungal-type vacuole	9	1.98238	0.976105	PHO12, SVS1, VMA7, PHM6, ICY1, GDT1, FLC1, PRY2, YOL092W	358	181	4595	0.638214	1	1	100
GOTERM_CC_FAT	GO:0000323~lytic vacuole	9	1.98238	0.976105	PHO12, SVS1, VMA7, PHM6, ICY1, GDT1, FLC1, PRY2, YOL092W	358	181	4595	0.638214	1	1	100
GOTERM_CC_FAT	GO:0000322~storage vacuole	9	1.98238	0.976105	PHO12, SVS1, VMA7, PHM6, ICY1, GDT1, FLC1, PRY2, YOL092W	358	181	4595	0.638214	1	1	100
GOTERM_CC_FAT	GO:0005773~vacuole	12	2.64317	0.981639	PHO12, SVS1, VMA7, VMA9, PHM6, PMA1, ICY1, VTC1, GDT1, FLC1, PRY2, YOL092W	358	237	4595	0.649883	1	1	100
Annotation Cluster 76	Enrichment Score: 0.009779220052149987
Category	Term	Count	%	PValue	Genes	List Total	Pop Hits	Pop Total	Fold Enrichment	Bonferroni	Benjamini	FDR
GOTERM_MF_FAT	GO:0016791~phosphatase activity	6	1.32159	0.93469	PHO12, CDC55, YLR345W, PHO3, PPT1, PHO11	352	101	4190	0.707133	1	1	100
GOTERM_BP_FAT	GO:0006796~phosphate metabolic process	8	1.76211	0.999993	CDC55, VMA7, PHO3, VTC1, PPT1, SWE1, PHO84, PHO11	404	284	4870	0.339562	1	1	100
GOTERM_BP_FAT	GO:0006793~phosphorus metabolic process	8	1.76211	0.999995	CDC55, VMA7, PHO3, VTC1, PPT1, SWE1, PHO84, PHO11	404	289	4870	0.333687	1	1	100
Annotation Cluster 77	Enrichment Score: 0.008102594491723554
Category	Term	Count	%	PValue	Genes	List Total	Pop Hits	Pop Total	Fold Enrichment	Bonferroni	Benjamini	FDR
GOTERM_BP_FAT	GO:0055085~transmembrane transport	18	3.96476	0.842843	HXT1, HXT2, HXT3, TPC1, FCY2, ZRT1, KAP123, YMC2, SHR3, ZRT2, SEH1, VMA7, FUI1, VMA9, ATO3, PMA1, FET3, PHO84	404	251	4870	0.864463	1	0.99997	100
UP_SEQ_FEATURE	topological domain:Extracellular	16	3.52423	0.985576	HXT1, HXT2, HXT3, GDT1, FCY2, ZRT1, ZRT2, FUI1, ERG11, ATO3, PMA1, YLR065C, SUR4, FEN1, FET3, PHO84	450	345	6448	0.664528	1	1	100
SP_PIR_KEYWORDS	transport	36	7.92952	0.999329	PHO90, HXT1, HXT2, HXT3, EGD1, PET8, SDA1, YMC2, RLI1, SEH1, YOS1, PMA1, EGD2, NMD3, ELP2, GRX4, LOC1, NTF2, TPC1, FCY2, FLC1, CYB5, ZRT1, KAP123, SHR3, ZRT2, FUI1, ARF1, VMA7, OLE1, VMA9, ATO3, LTV1, ERP4, FET3, PHO84	450	788	6448	0.654619	1	1	100
GOTERM_CC_FAT	GO:0005886~plasma membrane	19	4.18502	0.999607	HXT1, HXT2, HXT3, SST2, FCY2, RAS1, GAS1, CYB5, ZRT1, ZRT2, GPB1, SEH1, FUI1, YDR524C-B, ATO3, PMA1, GPA1, FET3, PHO84	358	439	4595	0.55551	1	1	100
UP_SEQ_FEATURE	topological domain:Cytoplasmic	24	5.28634	0.999998	ERG3, HXT1, HXT2, HXT3, VTC1, GDT1, FCY2, FLC1, ZRT1, YOL092W, SHR3, ZRT2, EMP70, FUI1, ERG11, OLE1, ATO3, PMA1, YLR065C, SUR4, ERP4, FET3, FEN1, PHO84	450	711	6448	0.483676	1	1	100
UP_SEQ_FEATURE	transmembrane region	40	8.81057	1	ERG2, PHO90, HXT1, ERG3, HXT2, HXT3, YCR024C-B, PHM6, PET8, YGR146C-A, YMC2, CBR1, YOS1, ERG11, PMA1, YDR401W, YLR065C, SUR4, FEN1, TPC1, VTC1, GDT1, FCY2, FLC1, CYB5, ZRT1, SHR3, YOL092W, ZRT2, EMP70, FUI1, OLE1, VMA9, ATO3, YLR334C, YFR032C-B, ERP4, FET3, YFL042C, PHO84	450	1395	6448	0.410864	1	1	100
SP_PIR_KEYWORDS	transmembrane	40	8.81057	1	ERG2, PHO90, HXT1, ERG3, HXT2, HXT3, YCR024C-B, PHM6, PET8, YGR146C-A, YMC2, CBR1, YOS1, ERG11, PMA1, YDR401W, YLR065C, SUR4, FEN1, TPC1, VTC1, GDT1, FCY2, FLC1, CYB5, ZRT1, SHR3, YOL092W, ZRT2, EMP70, FUI1, OLE1, VMA9, ATO3, YLR334C, YFR032C-B, ERP4, FET3, YFL042C, PHO84	450	1401	6448	0.409105	1	1	100
GOTERM_CC_FAT	GO:0016021~integral to membrane	42	9.2511	1	ERG2, PHO90, HXT1, ERG3, HXT2, HXT3, YCR024C-B, PHM6, PET8, YGR146C-A, YMC2, SEH1, CBR1, YOS1, ERG11, PMA1, YDR401W, YLR065C, SUR4, FEN1, TPC1, VTC1, GDT1, FCY2, FLC1, CYB5, ZRT1, KAP123, SHR3, YOL092W, ZRT2, EMP70, FUI1, OLE1, VMA9, ATO3, YLR334C, YFR032C-B, ERP4, FET3, YFL042C, PHO84	358	1488	4595	0.362284	1	1	100
SP_PIR_KEYWORDS	membrane	50	11.0132	1	ERG2, ERG3, HXT1, HXT2, HXT3, YCR024C-B, PET8, YMC2, SEH1, YDR524C-B, AGA1, SUR4, TIR1, ICY1, VTC1, GDT1, RAS1, FLC1, ZRT1, YOL092W, ZRT2, EMP70, FUI1, OLE1, VMA9, YLR334C, FET3, PHO90, PHM6, YGR146C-A, YOS1, CBR1, ERG11, GPA1, PMA1, YLR065C, YDR401W, FEN1, TPC1, CWP2, FCY2, GAS1, CYB5, SHR3, ATO3, YFR032C-B, ERP4, UTR2, YFL042C, PHO84	450	1874	6448	0.382308	1	1	100
GOTERM_CC_FAT	GO:0031224~intrinsic to membrane	49	10.793	1	ERG2, ERG3, HXT1, HXT2, HXT3, YCR024C-B, PET8, YMC2, SEH1, YDR524C-B, AGA1, SUR4, TIR1, GDT1, VTC1, RAS1, FLC1, ZRT1, KAP123, YOL092W, ZRT2, EMP70, FUI1, OLE1, VMA9, YLR334C, FET3, PHO90, PHM6, YGR146C-A, YOS1, CBR1, ERG11, PMA1, YLR065C, YDR401W, FEN1, TPC1, CWP2, FCY2, GAS1, CYB5, SHR3, ATO3, YFR032C-B, ERP4, UTR2, YFL042C, PHO84	358	1559	4595	0.403415	1	1	100
Annotation Cluster 78	Enrichment Score: 0.006639007501060808
Category	Term	Count	%	PValue	Genes	List Total	Pop Hits	Pop Total	Fold Enrichment	Bonferroni	Benjamini	FDR
SP_PIR_KEYWORDS	translocation	3	0.660793	0.958386	SEH1, KAP123, SHR3	450	69	6448	0.622995	1	0.999577	100
GOTERM_BP_FAT	GO:0065002~intracellular protein transmembrane transport	3	0.660793	0.99665	SEH1, KAP123, SHR3	404	91	4870	0.3974	1	1	100
GOTERM_BP_FAT	GO:0006886~intracellular protein transport	7	1.54185	1	SEH1, NTF2, NOP58, KAP123, SEC53, SHR3, MRS6	404	325	4870	0.259634	1	1	100
Annotation Cluster 79	Enrichment Score: 0.006459708528271171
Category	Term	Count	%	PValue	Genes	List Total	Pop Hits	Pop Total	Fold Enrichment	Bonferroni	Benjamini	FDR
SP_PIR_KEYWORDS	er-golgi transport	3	0.660793	0.960839	YOS1, ARF1, ERP4	450	70	6448	0.614095	1	0.999605	100
GOTERM_BP_FAT	GO:0006888~ER to Golgi vesicle-mediated transport	4	0.881057	0.980732	YOS1, ARF1, ERP4, SHR3	404	88	4870	0.54793	1	1	100
GOTERM_BP_FAT	GO:0048193~Golgi vesicle transport	5	1.10132	0.999908	YOS1, ARF1, SUR4, ERP4, SHR3	404	184	4870	0.327567	1	1	100
GOTERM_BP_FAT	GO:0016192~vesicle-mediated transport	7	1.54185	1	ERG3, YOS1, ARF1, SUR4, ERP4, SHR3, FEN1	404	376	4870	0.224418	1	1	100
Annotation Cluster 80	Enrichment Score: 0.004823114409714475
Category	Term	Count	%	PValue	Genes	List Total	Pop Hits	Pop Total	Fold Enrichment	Bonferroni	Benjamini	FDR
GOTERM_CC_FAT	GO:0005874~microtubule	3	0.660793	0.956754	EMG1, CBF5, TMA19	358	61	4595	0.631239	1	0.999999	100
GOTERM_CC_FAT	GO:0015630~microtubule cytoskeleton	3	0.660793	0.99979	EMG1, CBF5, TMA19	358	134	4595	0.287355	1	1	100
GOTERM_CC_FAT	GO:0005856~cytoskeleton	5	1.10132	0.999998	EMG1, TEF1, CBF5, TMA19, UTR2	358	250	4595	0.256704	1	1	100
GOTERM_CC_FAT	GO:0044430~cytoskeletal part	4	0.881057	0.999999	EMG1, CBF5, TMA19, UTR2	358	235	4595	0.218471	1	1	100
Annotation Cluster 81	Enrichment Score: 0.004552752687088381
Category	Term	Count	%	PValue	Genes	List Total	Pop Hits	Pop Total	Fold Enrichment	Bonferroni	Benjamini	FDR
SP_PIR_KEYWORDS	mrna splicing	5	1.10132	0.938201	CWC25, SNU13, PRP43, LSM2, PUS7	450	104	6448	0.688889	1	0.999232	100
GOTERM_MF_FAT	GO:0031202~RNA splicing factor activity, transesterification mechanism	3	0.660793	0.985547	SNU13, PRP43, LSM2	352	71	4190	0.502961	1	1	100
GOTERM_CC_FAT	GO:0005681~spliceosome	3	0.660793	0.988508	CWC25, SNU13, PRP43	358	80	4595	0.48132	1	1	100
GOTERM_BP_FAT	GO:0000398~nuclear mRNA splicing, via spliceosome	4	0.881057	0.99156	CWC25, SNU13, PRP43, LSM2	404	100	4870	0.482178	1	1	100
GOTERM_BP_FAT	GO:0000377~RNA splicing, via transesterification reactions with bulged adenosine as nucleophile	4	0.881057	0.992664	CWC25, SNU13, PRP43, LSM2	404	102	4870	0.472724	1	1	100
GOTERM_BP_FAT	GO:0000375~RNA splicing, via transesterification reactions	4	0.881057	0.995532	CWC25, SNU13, PRP43, LSM2	404	109	4870	0.442365	1	1	100
SP_PIR_KEYWORDS	mrna processing	5	1.10132	0.997103	CWC25, SNU13, PRP43, LSM2, PUS7	450	162	6448	0.44225	1	0.999996	100
KEGG_PATHWAY	sce03040:Spliceosome	3	0.660793	0.99896	SNU13, PRP43, LSM2	197	62	1439	0.353447	1	1	100
GOTERM_BP_FAT	GO:0016071~mRNA metabolic process	11	2.42291	0.99935	CWC25, MTR4, MRT4, AIR1, SNU13, CDC33, PRP43, SWT1, LSM2, POP5, POP8	404	270	4870	0.491107	1	1	100
GOTERM_BP_FAT	GO:0008380~RNA splicing	4	0.881057	0.999607	CWC25, SNU13, PRP43, LSM2	404	142	4870	0.339562	1	1	100
GOTERM_BP_FAT	GO:0006397~mRNA processing	6	1.32159	0.999897	CWC25, SNU13, PRP43, LSM2, POP5, POP8	404	204	4870	0.354543	1	1	100
Annotation Cluster 82	Enrichment Score: 0.004033609578325331
Category	Term	Count	%	PValue	Genes	List Total	Pop Hits	Pop Total	Fold Enrichment	Bonferroni	Benjamini	FDR
GOTERM_CC_FAT	GO:0005773~vacuole	12	2.64317	0.981639	PHO12, SVS1, VMA7, VMA9, PHM6, PMA1, ICY1, VTC1, GDT1, FLC1, PRY2, YOL092W	358	237	4595	0.649883	1	1	100
GOTERM_CC_FAT	GO:0005774~vacuolar membrane	5	1.10132	0.989685	VMA7, VMA9, ICY1, VTC1, YOL092W	358	124	4595	0.517548	1	1	100
GOTERM_CC_FAT	GO:0044437~vacuolar part	5	1.10132	0.993281	VMA7, VMA9, ICY1, VTC1, YOL092W	358	131	4595	0.489893	1	1	100
GOTERM_CC_FAT	GO:0000329~fungal-type vacuole membrane	3	0.660793	0.993528	VMA7, ICY1, YOL092W	358	88	4595	0.437563	1	1	100
SP_PIR_KEYWORDS	Vacuole	5	1.10132	0.995705	VMA9, PHM6, ICY1, VTC1, YOL092W	450	155	6448	0.462222	1	0.999992	100
Annotation Cluster 83	Enrichment Score: 0.0033992169877832346
Category	Term	Count	%	PValue	Genes	List Total	Pop Hits	Pop Total	Fold Enrichment	Bonferroni	Benjamini	FDR
GOTERM_BP_FAT	GO:0000910~cytokinesis	6	1.32159	0.963441	NOP15, ATC1, SUN4, PWP2, SCW11, BUD20	404	113	4870	0.64006	1	1	100
GOTERM_BP_FAT	GO:0000902~cell morphogenesis	5	1.10132	0.999076	ATC1, SWE1, PWP2, PCC1, BUD20	404	152	4870	0.396528	1	1	100
GOTERM_BP_FAT	GO:0030010~establishment of cell polarity	3	0.660793	0.999311	ATC1, PWP2, BUD20	404	111	4870	0.325796	1	1	100
GOTERM_BP_FAT	GO:0007163~establishment or maintenance of cell polarity	3	0.660793	0.999738	ATC1, PWP2, BUD20	404	123	4870	0.294011	1	1	100
GOTERM_BP_FAT	GO:0032989~cellular component morphogenesis	5	1.10132	0.999985	ATC1, SWE1, PWP2, PCC1, BUD20	404	208	4870	0.289771	1	1	100
Annotation Cluster 84	Enrichment Score: 0.0028071417529796357
Category	Term	Count	%	PValue	Genes	List Total	Pop Hits	Pop Total	Fold Enrichment	Bonferroni	Benjamini	FDR
SP_PIR_KEYWORDS	cell division	9	1.98238	0.954697	FAR1, PCL1, CLN2, SUN4, AMN1, CBF5, CLB1, SWE1, NOC3	450	187	6448	0.689626	1	0.999556	100
GOTERM_BP_FAT	GO:0010564~regulation of cell cycle process	5	1.10132	0.971211	CDC55, AMN1, PCH2, CLB1, SWE1	404	100	4870	0.602723	1	1	100
SP_PIR_KEYWORDS	cell cycle	14	3.0837	0.982164	PCL1, CLN2, ELG1, PSA1, SUN4, SDA1, SWE1, CLB1, NOC3, FAR1, CDC55, MAK16, AMN1, CBF5	450	303	6448	0.662061	1	0.999896	100
GOTERM_BP_FAT	GO:0051726~regulation of cell cycle	9	1.98238	0.984174	PCL1, CDC55, CLN2, AMN1, CDC33, SDA1, PCH2, CLB1, SWE1	404	178	4870	0.609495	1	1	100
SP_PIR_KEYWORDS	mitosis	4	0.881057	0.993095	AMN1, CBF5, CLB1, SWE1	450	123	6448	0.46598	1	0.999982	100
SP_PIR_KEYWORDS	meiosis	3	0.660793	0.997079	CSM2, PCH2, SWE1	450	111	6448	0.387267	1	0.999996	100
GOTERM_BP_FAT	GO:0051301~cell division	17	3.74449	0.997907	PCL1, CLN2, SUN4, FLC1, CLB1, SWE1, PWP2, BUD20, NOC3, FAR1, CDC55, URM1, NOP15, ATC1, AMN1, CBF5, SCW11	404	347	4870	0.590564	1	1	100
GOTERM_BP_FAT	GO:0000280~nuclear division	6	1.32159	0.999638	EBP2, ELG1, AMN1, CBF5, CLB1, SWE1	404	186	4870	0.388853	1	1	100
GOTERM_BP_FAT	GO:0051321~meiotic cell cycle	6	1.32159	0.999725	ELG1, CSM2, BAS1, PCH2, CLB1, SWE1	404	190	4870	0.380667	1	1	100
GOTERM_BP_FAT	GO:0048285~organelle fission	6	1.32159	0.999792	EBP2, ELG1, AMN1, CBF5, CLB1, SWE1	404	194	4870	0.372818	1	1	100
GOTERM_BP_FAT	GO:0007067~mitosis	5	1.10132	0.999835	ELG1, AMN1, CBF5, CLB1, SWE1	404	176	4870	0.342456	1	1	100
GOTERM_BP_FAT	GO:0000087~M phase of mitotic cell cycle	5	1.10132	0.999857	ELG1, AMN1, CBF5, CLB1, SWE1	404	178	4870	0.338608	1	1	100
GOTERM_BP_FAT	GO:0051327~M phase of meiotic cell cycle	5	1.10132	0.999908	CSM2, BAS1, PCH2, CLB1, SWE1	404	184	4870	0.327567	1	1	100
GOTERM_BP_FAT	GO:0007126~meiosis	5	1.10132	0.999908	CSM2, BAS1, PCH2, CLB1, SWE1	404	184	4870	0.327567	1	1	100
GOTERM_BP_FAT	GO:0000278~mitotic cell cycle	8	1.76211	0.999999	PCL1, ELG1, YHR127W, AMN1, CBF5, SDA1, CLB1, SWE1	404	309	4870	0.312089	1	1	100
GOTERM_BP_FAT	GO:0000279~M phase	9	1.98238	0.999999	ELG1, YHR127W, CSM2, BAS1, AMN1, CBF5, PCH2, CLB1, SWE1	404	335	4870	0.323851	1	1	100
GOTERM_BP_FAT	GO:0022403~cell cycle phase	11	2.42291	1	PCL1, ELG1, YHR127W, CSM2, BAS1, AMN1, CBF5, SDA1, PCH2, CLB1, SWE1	404	422	4870	0.314216	1	1	100
GOTERM_BP_FAT	GO:0022402~cell cycle process	16	3.52423	1	PCL1, CLN2, ELG1, CSM2, SDA1, CLB1, SWE1, PCH2, BUD20, FAR1, NOP15, ATC1, YHR127W, BAS1, AMN1, CBF5	404	530	4870	0.363908	1	1	100
GOTERM_BP_FAT	GO:0007049~cell cycle	21	4.62555	1	PCL1, CLN2, ELG1, SUN4, PSA1, CSM2, SDA1, CLB1, SWE1, PCH2, BUD20, NOC3, FAR1, NOP15, CDC55, ATC1, MAK16, YHR127W, BAS1, AMN1, CBF5	404	627	4870	0.403738	1	1	100
Annotation Cluster 85	Enrichment Score: 0.0014352500365995525
Category	Term	Count	%	PValue	Genes	List Total	Pop Hits	Pop Total	Fold Enrichment	Bonferroni	Benjamini	FDR
GOTERM_BP_FAT	GO:0007114~cell budding	3	0.660793	0.995057	URM1, CDC55, ATC1	404	86	4870	0.420504	1	1	100
GOTERM_BP_FAT	GO:0019954~asexual reproduction	3	0.660793	0.995057	URM1, CDC55, ATC1	404	86	4870	0.420504	1	1	100
GOTERM_BP_FAT	GO:0032505~reproduction of a single-celled organism	5	1.10132	0.999995	URM1, CDC55, ATC1, ADE16, HO	404	223	4870	0.270279	1	1	100
Annotation Cluster 86	Enrichment Score: 8.187050342852234E-4
Category	Term	Count	%	PValue	Genes	List Total	Pop Hits	Pop Total	Fold Enrichment	Bonferroni	Benjamini	FDR
GOTERM_CC_FAT	GO:0030135~coated vesicle	3	0.660793	0.993043	YOS1, ARF1, GAS1	358	87	4595	0.442593	1	1	100
GOTERM_CC_FAT	GO:0031988~membrane-bounded vesicle	3	0.660793	0.999046	YOS1, ARF1, GAS1	358	114	4595	0.337768	1	1	100
GOTERM_CC_FAT	GO:0016023~cytoplasmic membrane-bounded vesicle	3	0.660793	0.999046	YOS1, ARF1, GAS1	358	114	4595	0.337768	1	1	100
GOTERM_CC_FAT	GO:0031410~cytoplasmic vesicle	3	0.660793	0.999692	YOS1, ARF1, GAS1	358	129	4595	0.298493	1	1	100
GOTERM_CC_FAT	GO:0031982~vesicle	3	0.660793	0.999773	YOS1, ARF1, GAS1	358	133	4595	0.289516	1	1	100
Annotation Cluster 87	Enrichment Score: 4.719207143453551E-4
Category	Term	Count	%	PValue	Genes	List Total	Pop Hits	Pop Total	Fold Enrichment	Bonferroni	Benjamini	FDR
GOTERM_BP_FAT	GO:0016570~histone modification	3	0.660793	0.998065	HHF1, ARD1, FPR4	404	98	4870	0.369014	1	1	100
GOTERM_BP_FAT	GO:0016569~covalent chromatin modification	3	0.660793	0.998065	HHF1, ARD1, FPR4	404	98	4870	0.369014	1	1	100
GOTERM_BP_FAT	GO:0006325~chromatin organization	8	1.76211	0.999528	ELF1, HHF1, HTA2, HTA1, ARD1, HTB1, RNT1, FPR4	404	221	4870	0.43636	1	1	100
GOTERM_BP_FAT	GO:0016568~chromatin modification	3	0.660793	0.999999	HHF1, ARD1, FPR4	404	187	4870	0.193387	1	1	100
Annotation Cluster 88	Enrichment Score: 3.623360197946058E-4
Category	Term	Count	%	PValue	Genes	List Total	Pop Hits	Pop Total	Fold Enrichment	Bonferroni	Benjamini	FDR
GOTERM_CC_FAT	GO:0005935~cellular bud neck	5	1.10132	0.998106	CDC55, FLC1, SWE1, UTR2, SYP1	358	151	4595	0.425006	1	1	100
GOTERM_CC_FAT	GO:0005933~cellular bud	6	1.32159	0.999527	CDC55, AMN1, FLC1, SWE1, UTR2, SYP1	358	194	4595	0.396965	1	1	100
GOTERM_CC_FAT	GO:0030427~site of polarized growth	7	1.54185	0.999866	FAR1, CDC55, FLC1, SWE1, UTR2, SHR3, SYP1	358	235	4595	0.382325	1	1	100
Annotation Cluster 89	Enrichment Score: 3.536762570301378E-4
Category	Term	Count	%	PValue	Genes	List Total	Pop Hits	Pop Total	Fold Enrichment	Bonferroni	Benjamini	FDR
GOTERM_CC_FAT	GO:0043332~mating projection tip	3	0.660793	0.998507	FAR1, SHR3, SYP1	358	108	4595	0.356533	1	1	100
GOTERM_CC_FAT	GO:0044463~cell projection part	3	0.660793	0.998972	FAR1, SHR3, SYP1	358	113	4595	0.340757	1	1	100
GOTERM_CC_FAT	GO:0042995~cell projection	3	0.660793	0.999293	FAR1, SHR3, SYP1	358	118	4595	0.326319	1	1	100
GOTERM_CC_FAT	GO:0005937~mating projection	3	0.660793	0.999293	FAR1, SHR3, SYP1	358	118	4595	0.326319	1	1	100
GOTERM_CC_FAT	GO:0030427~site of polarized growth	7	1.54185	0.999866	FAR1, CDC55, FLC1, SWE1, UTR2, SHR3, SYP1	358	235	4595	0.382325	1	1	100
Annotation Cluster 90	Enrichment Score: 2.797450932416768E-4
Category	Term	Count	%	PValue	Genes	List Total	Pop Hits	Pop Total	Fold Enrichment	Bonferroni	Benjamini	FDR
GOTERM_BP_FAT	GO:0030036~actin cytoskeleton organization	3	0.660793	0.998889	NOP15, CDC55, SDA1	404	105	4870	0.344413	1	1	100
GOTERM_BP_FAT	GO:0030029~actin filament-based process	3	0.660793	0.999311	NOP15, CDC55, SDA1	404	111	4870	0.325796	1	1	100
GOTERM_BP_FAT	GO:0007010~cytoskeleton organization	7	1.54185	0.999868	PCL1, NOP15, CDC55, YHR127W, SDA1, CLB1, SYP1	404	221	4870	0.381815	1	1	100
Annotation Cluster 91	Enrichment Score: 1.9511655400257874E-4
Category	Term	Count	%	PValue	Genes	List Total	Pop Hits	Pop Total	Fold Enrichment	Bonferroni	Benjamini	FDR
GOTERM_BP_FAT	GO:0009060~aerobic respiration	3	0.660793	0.99859	ADE16, ACO2, MAM33	404	102	4870	0.354543	1	1	100
GOTERM_BP_FAT	GO:0045333~cellular respiration	3	0.660793	0.999666	ADE16, ACO2, MAM33	404	120	4870	0.301361	1	1	100
GOTERM_BP_FAT	GO:0006091~generation of precursor metabolites and energy	8	1.76211	0.999972	ADE16, GRX4, VMA7, ACO2, ADH2, OLE1, MAM33, CYB5	404	264	4870	0.365287	1	1	100
GOTERM_BP_FAT	GO:0015980~energy derivation by oxidation of organic compounds	4	0.881057	0.999976	ADE16, ACO2, ADH2, MAM33	404	178	4870	0.270887	1	1	100
Annotation Cluster 92	Enrichment Score: 1.5700659593213825E-4
Category	Term	Count	%	PValue	Genes	List Total	Pop Hits	Pop Total	Fold Enrichment	Bonferroni	Benjamini	FDR
GOTERM_CC_FAT	GO:0005789~endoplasmic reticulum membrane	5	1.10132	0.999192	YOS1, OLE1, CYB5, SHR3, FEN1	358	164	4595	0.391317	1	1	100
GOTERM_CC_FAT	GO:0042175~nuclear envelope-endoplasmic reticulum network	5	1.10132	0.999526	YOS1, OLE1, CYB5, SHR3, FEN1	358	172	4595	0.373116	1	1	100
GOTERM_CC_FAT	GO:0044432~endoplasmic reticulum part	5	1.10132	0.99984	YOS1, OLE1, CYB5, SHR3, FEN1	358	188	4595	0.341362	1	1	100
GOTERM_CC_FAT	GO:0012505~endomembrane system	10	2.20264	0.999996	SEH1, YOS1, TRM1, HAS1, NTF2, OLE1, CYB5, KAP123, SHR3, FEN1	358	354	4595	0.362576	1	1	100
Annotation Cluster 93	Enrichment Score: 6.117498341774429E-5
Category	Term	Count	%	PValue	Genes	List Total	Pop Hits	Pop Total	Fold Enrichment	Bonferroni	Benjamini	FDR
GOTERM_CC_FAT	GO:0031980~mitochondrial lumen	6	1.32159	0.999718	ALD5, SUN4, MMF1, MAM33, ILV6, RSM25	358	202	4595	0.381243	1	1	100
GOTERM_CC_FAT	GO:0005759~mitochondrial matrix	6	1.32159	0.999718	ALD5, SUN4, MMF1, MAM33, ILV6, RSM25	358	202	4595	0.381243	1	1	100
GOTERM_BP_FAT	GO:0007005~mitochondrion organization	5	1.10132	1	OLE1, SUN4, MMF1, NCA3, RSM25	404	275	4870	0.219172	1	1	100
GOTERM_CC_FAT	GO:0044429~mitochondrial part	11	2.42291	1	CBR1, ALD5, TPC1, SUN4, PET8, MMF1, MAM33, ILV6, RSM25, YMC2, ADK1	358	519	4595	0.272037	1	1	100
Annotation Cluster 94	Enrichment Score: 5.4280188280964796E-5
Category	Term	Count	%	PValue	Genes	List Total	Pop Hits	Pop Total	Fold Enrichment	Bonferroni	Benjamini	FDR
UP_SEQ_FEATURE	transit peptide:Mitochondrion	10	2.20264	0.999798	APE2, TRM1, LYS12, ALD5, LEU9, MMF1, NCA3, MAM33, ILV6, YMC2	450	325	6448	0.440889	1	1	100
SP_PIR_KEYWORDS	transit peptide	10	2.20264	0.999827	APE2, TRM1, LYS12, ALD5, LEU9, MMF1, NCA3, MAM33, ILV6, YMC2	450	328	6448	0.436856	1	1	100
SP_PIR_KEYWORDS	mitochondrion	21	4.62555	1	UTP23, APE2, TRM1, SUN4, TPC1, YDL157C, LEU9, MAM33, TMA19, PET8, UTP10, YMC2, CBR1, ALD5, LYS12, NCA3, MMF1, ILV6, RSM25, OXR1, ADK1	450	708	6448	0.425009	1	1	100
Annotation Cluster 95	Enrichment Score: 3.6998592821922554E-5
Category	Term	Count	%	PValue	Genes	List Total	Pop Hits	Pop Total	Fold Enrichment	Bonferroni	Benjamini	FDR
GOTERM_BP_FAT	GO:0043623~cellular protein complex assembly	3	0.660793	0.999758	NOB1, KAP123, POC4	404	124	4870	0.29164	1	1	100
GOTERM_BP_FAT	GO:0006461~protein complex assembly	6	1.32159	0.999993	VMA9, PNO1, RRN11, NOB1, KAP123, POC4	404	241	4870	0.300111	1	1	100
GOTERM_BP_FAT	GO:0070271~protein complex biogenesis	6	1.32159	0.999993	VMA9, PNO1, RRN11, NOB1, KAP123, POC4	404	241	4870	0.300111	1	1	100
Annotation Cluster 96	Enrichment Score: 7.538518807159146E-7
Category	Term	Count	%	PValue	Genes	List Total	Pop Hits	Pop Total	Fold Enrichment	Bonferroni	Benjamini	FDR
GOTERM_MF_FAT	GO:0070011~peptidase activity, acting on L-amino acid peptides	3	0.660793	0.999996	APE2, OTU1, NAN1	352	172	4190	0.207618	1	1	100
GOTERM_MF_FAT	GO:0008233~peptidase activity	3	0.660793	0.999998	APE2, OTU1, NAN1	352	182	4190	0.19621	1	1	100
GOTERM_BP_FAT	GO:0006508~proteolysis	6	1.32159	1	URM1, APE2, YDR161W, OTU1, URH1, NAN1	404	373	4870	0.193905	1	1	100
Annotation Cluster 97	Enrichment Score: 2.7981311189536727E-7
Category	Term	Count	%	PValue	Genes	List Total	Pop Hits	Pop Total	Fold Enrichment	Bonferroni	Benjamini	FDR
GOTERM_BP_FAT	GO:0034605~cellular response to heat	3	0.660793	0.999998	TSA2, YLR345W, RPF1	404	181	4870	0.199798	1	1	100
GOTERM_BP_FAT	GO:0009408~response to heat	3	0.660793	1	TSA2, YLR345W, RPF1	404	203	4870	0.178145	1	1	100
GOTERM_BP_FAT	GO:0009266~response to temperature stimulus	3	0.660793	1	TSA2, YLR345W, RPF1	404	217	4870	0.166651	1	1	100
GOTERM_BP_FAT	GO:0009628~response to abiotic stimulus	6	1.32159	1	ALD6, TSA2, YLR345W, LTV1, RPF1, GIS2	404	344	4870	0.210252	1	1	100

## Sheet: T0_E2_up2
Annotation Cluster 1	Enrichment Score: 14.454234603335879
Category	Term	Count	%	PValue	Genes	List Total	Pop Hits	Pop Total	Fold Enrichment	Bonferroni	Benjamini	FDR
GOTERM_BP_FAT	GO:0007039~vacuolar protein catabolic process	36	13.8996	1.29257e-21	MDS3, XKS1, UBC8, GSY1, SDS24, AMS1, UBP15, SPI1, PIC2, GLK1, HSP12, TSL1, RTS3, PTK2, GIP2, MAM3, GAD1, VPS13, HSP104, MYO3, FYV10, PRB1, MHP1, NTH1, GRE3, BBC1, GID8, GLC3, ATG1, PGM2, LAP4, VID28, GDB1, TPS2, PFK26, TPS1	205	117	4870	7.30957	1.20984e-18	1.20984e-18	2.025e-18
GOTERM_BP_FAT	GO:0030163~protein catabolic process	51	19.6911	8.55591e-15	SWM1, MDJ1, UBC8, AMS1, UBP15, SPI1, RMD5, BSC5, PIC2, HSP12, BUL1, TSL1, ATG8, RTS3, GIP2, KAR2, MAM3, VPS13, ECM29, MYO3, DAS1, FYV10, MGR1, NTH1, GRE3, UBR2, GID8, GLC3, PGM2, LAP4, VID28, GDB1, APC4, MDS3, XKS1, GSY1, SDS24, ATG14, GLK1, HRD1, PTK2, VPS30, GAD1, HSP104, PRB1, MHP1, BBC1, ATG1, TPS2, PFK26, TPS1	205	364	4870	3.32846	8.0016e-12	1.3336e-12	1.33893e-11
GOTERM_BP_FAT	GO:0044257~cellular protein catabolic process	50	19.305	8.79355e-15	SWM1, MDJ1, UBC8, AMS1, UBP15, SPI1, RMD5, BSC5, PIC2, HSP12, BUL1, TSL1, ATG8, RTS3, GIP2, KAR2, MAM3, VPS13, MYO3, DAS1, FYV10, MGR1, NTH1, GRE3, UBR2, GID8, GLC3, PGM2, LAP4, VID28, GDB1, APC4, MDS3, XKS1, GSY1, SDS24, ATG14, GLK1, HRD1, PTK2, VPS30, GAD1, HSP104, PRB1, MHP1, BBC1, ATG1, TPS2, PFK26, TPS1	205	351	4870	3.38406	8.20943e-12	1.17273e-12	1.37446e-11
GOTERM_BP_FAT	GO:0009057~macromolecule catabolic process	57	22.0077	8.28212e-13	SWM1, MDJ1, UBC8, AMS1, UBP15, SPI1, RMD5, BSC5, PIC2, HSP12, BUL1, TSL1, ATG8, RTS3, GIP2, PUF2, KAR2, MAM3, VPS13, ECM29, MYO3, DAS1, FYV10, MGR1, JSN1, NTH1, GRE3, UBR2, GID8, GLC3, PGM2, LAP4, VID28, GDB1, APC4, MPT5, MDS3, XKS1, GSY1, SDS24, ATG14, GLK1, HRD1, PTK2, VPS30, GAD1, HSP104, CDA1, PRB1, SGA1, MHP1, BBC1, ATG1, DCP1, TPS2, PFK26, TPS1	205	496	4870	2.73004	7.7522e-10	9.69025e-11	1.29754e-09
GOTERM_BP_FAT	GO:0044265~cellular macromolecule catabolic process	54	20.8494	6.64969e-12	SWM1, MDJ1, UBC8, AMS1, UBP15, SPI1, RMD5, BSC5, PIC2, HSP12, BUL1, TSL1, ATG8, RTS3, PUF2, GIP2, KAR2, MAM3, VPS13, MYO3, DAS1, FYV10, MGR1, JSN1, NTH1, GRE3, UBR2, GID8, GLC3, PGM2, LAP4, VID28, GDB1, APC4, MPT5, MDS3, XKS1, GSY1, SDS24, ATG14, GLK1, HRD1, PTK2, VPS30, GAD1, HSP104, PRB1, MHP1, BBC1, ATG1, DCP1, TPS2, PFK26, TPS1	205	475	4870	2.70069	6.2241e-09	6.91567e-10	1.04177e-08
Annotation Cluster 2	Enrichment Score: 14.250113377899984
Category	Term	Count	%	PValue	Genes	List Total	Pop Hits	Pop Total	Fold Enrichment	Bonferroni	Benjamini	FDR
GOTERM_BP_FAT	GO:0009266~response to temperature stimulus	43	16.6023	5.36522e-18	MDJ1, YBR139W, ERO1, UBC8, SDS24, YDR506C, SPI1, CYC7, GLK1, UBI4, PNC1, HSP12, HSP31, YMR090W, TSL1, ATG8, ALD4, WSC4, CPR6, GOR1, YHR138C, YBR056W, PRX1, YGP1, GAD1, HSP104, MGR1, HSP26, YRO2, RNR3, NTH1, GRE3, HSP60, ECM4, YNL305C, SSA1, PGM2, YCL042W, LAP4, HSP78, SSE2, TPS2, TPS1	205	217	4870	4.70743	5.02184e-15	2.51092e-15	8.40542e-15
GOTERM_BP_FAT	GO:0034605~cellular response to heat	38	14.6718	1.0257e-16	YBR139W, ERO1, UBC8, SDS24, YDR506C, SPI1, CYC7, GLK1, UBI4, PNC1, HSP12, YMR090W, HSP31, TSL1, ATG8, ALD4, CPR6, GOR1, YHR138C, YBR056W, PRX1, YGP1, GAD1, HSP104, MGR1, RNR3, YRO2, NTH1, GRE3, HSP60, ECM4, YNL305C, SSA1, YCL042W, LAP4, HSP78, SSE2, TPS1	205	181	4870	4.98747	1.03917e-13	3.4639e-14	1.77636e-13
GOTERM_BP_FAT	GO:0009408~response to heat	40	15.444	1.28459e-16	MDJ1, YBR139W, ERO1, UBC8, SDS24, YDR506C, SPI1, CYC7, GLK1, UBI4, PNC1, HSP12, YMR090W, HSP31, TSL1, ATG8, ALD4, WSC4, CPR6, GOR1, YHR138C, YBR056W, PRX1, YGP1, GAD1, HSP104, MGR1, YRO2, RNR3, NTH1, GRE3, HSP60, ECM4, YNL305C, SSA1, YCL042W, LAP4, HSP78, SSE2, TPS1	205	203	4870	4.681	1.03917e-13	2.59792e-14	1.77636e-13
GOTERM_BP_FAT	GO:0009628~response to abiotic stimulus	52	20.0772	1.29388e-16	MDJ1, ERO1, UBC8, SPI1, CYC7, RIM101, PNC1, UBI4, HSP12, YMR090W, TSL1, ATG8, NRG1, MYO3, HSP26, MGR1, RNR3, NTH1, GRE3, HSP60, PGM2, LAP4, IQG1, YBR139W, SDS24, YDR506C, GLK1, HSP31, PTK2, ALD4, WSC4, CPR6, YHR138C, GOR1, YBR056W, PRX1, YGP1, GAD1, HSP104, PRB1, ENA1, YRO2, ECM4, YNL305C, SSA1, HSP82, YCL042W, HSP78, SSE2, TPS2, TPS1, GIS1	205	344	4870	3.59104	1.03917e-13	2.07612e-14	1.77636e-13
GOTERM_BP_FAT	GO:0033554~cellular response to stress	49	18.9189	6.14001e-07	ERO1, UBC8, SPI1, CYC7, PNC1, UBI4, HSP12, YMR090W, TSL1, ATG8, ZPR1, MGR1, RNR3, NTH1, GRE3, HSP60, LAP4, RAD4, IXR1, TRR2, YBR139W, YDR506C, SDS24, ATG14, GLK1, HSP31, ALD4, CTA1, YHR138C, GOR1, CPR6, YBR056W, VPS30, PRX1, YGP1, GAD1, HSP104, PRB1, ENA1, YRO2, ECM4, YNL305C, SSA1, ATG2, ATG1, YCL042W, HSP78, SSE2, TPS1	205	562	4870	2.07126	0.00057454	5.22446e-05	0.00096192
Annotation Cluster 3	Enrichment Score: 4.984580291022038
Category	Term	Count	%	PValue	Genes	List Total	Pop Hits	Pop Total	Fold Enrichment	Bonferroni	Benjamini	FDR
GOTERM_CC_FAT	GO:0005626~insoluble fraction	22	8.49421	4.51182e-06	YOR152C, PLB1, SPS2, ENA1, ATG14, YBL029C-A, MPM1, SSA1, GLK1, HSP82, HSP30, HSP12, VPS8, TDH1, WSC4, YPL277C, FMP45, VPS30, SNQ2, GND2, PAU5, ENO1	157	206	4595	3.12566	0.000951543	0.000951543	0.0057045
GOTERM_CC_FAT	GO:0005624~membrane fraction	22	8.49421	4.51182e-06	YOR152C, PLB1, SPS2, ENA1, ATG14, YBL029C-A, MPM1, SSA1, GLK1, HSP82, HSP30, HSP12, VPS8, TDH1, WSC4, YPL277C, FMP45, VPS30, SNQ2, GND2, PAU5, ENO1	157	206	4595	3.12566	0.000951543	0.000951543	0.0057045
GOTERM_CC_FAT	GO:0000267~cell fraction	23	8.88031	1.49279e-05	YOR152C, PLB1, SPS2, ENA1, ATG14, YBL029C-A, MPM1, SSA1, GLK1, HSP82, HSP30, HSP12, HSP31, VPS8, TDH1, WSC4, YPL277C, FMP45, VPS30, SNQ2, GND2, PAU5, ENO1	157	240	4595	2.8048	0.00314485	0.00157366	0.0188729
GOTERM_CC_FAT	GO:0001950~plasma membrane enriched fraction	13	5.01931	3.79295e-05	ENA1, SPS2, PLB1, YBL029C-A, SSA1, HSP82, GLK1, HSP12, HSP30, TDH1, FMP45, GND2, ENO1	157	89	4595	4.27503	0.00797134	0.0026642	0.0479467
Annotation Cluster 4	Enrichment Score: 3.0345689019688584
Category	Term	Count	%	PValue	Genes	List Total	Pop Hits	Pop Total	Fold Enrichment	Bonferroni	Benjamini	FDR
GOTERM_MF_FAT	GO:0000166~nucleotide binding	59	22.7799	6.35953e-05	UBC8, ERO1, OYE3, YDR210W-B, YOR343W-B, TDH1, YCL019W, PUF2, KAR2, KAR3, CMK2, SNQ2, YBR012W-B, MYO3, HST3, JSN1, RNR3, PSK1, YBL100W-B, HSP60, FMP48, KIN82, YDR261W-B, CBK1, SSC1, YDR210C-D, TRR2, XKS1, DBP1, GLK1, CKI1, SRX1, PTK2, PYK2, GOR1, PRR2, AKL1, FES1, CIN8, HSP104, YPT6, ENA1, YGR250C, YPL236C, HAL5, SSA1, HSP82, YOR192C-B, SSA3, ATG1, YDR034C-D, HSP78, PES4, SSE2, MEF2, GND2, KIC1, P…	171	897	4190	1.61168	0.0203947	0.0203947	0.085945
SP_PIR_KEYWORDS	atp-binding	45	17.3745	0.000104714	YDR210C-D, XKS1, DBP1, UBC8, YDR210W-B, YOR343W-B, CKI1, GLK1, SRX1, PTK2, YCL019W, PYK2, PRR2, KAR2, KAR3, AKL1, CMK2, SNQ2, CIN8, YBR012W-B, HSP104, MYO3, ENA1, RNR3, PSK1, YBL100W-B, YPL236C, HSP60, HAL5, SSA1, HSP82, YOR192C-B, SSA3, ATG1, FMP48, KIN82, YDR034C-D, HSP78, YDR261W-B, SSE2, CBK1, KIC1, PFK26, SSC1, KSP1	254	634	6448	1.80183	0.0228773	0.00461791	0.13331
GOTERM_MF_FAT	GO:0030554~adenyl nucleotide binding	48	18.5328	0.000135523	YDR210C-D, TRR2, XKS1, ERO1, DBP1, UBC8, YDR210W-B, YOR343W-B, CKI1, GLK1, SRX1, YCL019W, PTK2, PYK2, PRR2, KAR2, KAR3, AKL1, CMK2, SNQ2, FES1, CIN8, YBR012W-B, HSP104, MYO3, ENA1, RNR3, PSK1, YBL100W-B, YPL236C, HSP60, HAL5, SSA1, HSP82, YOR192C-B, SSA3, ATG1, FMP48, KIN82, YDR034C-D, HSP78, YDR261W-B, SSE2, CBK1, KIC1, PFK26, SSC1, KSP1	171	693	4190	1.69717	0.0429621	0.0217169	0.183068
GOTERM_MF_FAT	GO:0001883~purine nucleoside binding	48	18.5328	0.000150899	YDR210C-D, TRR2, XKS1, ERO1, DBP1, UBC8, YDR210W-B, YOR343W-B, CKI1, GLK1, SRX1, YCL019W, PTK2, PYK2, PRR2, KAR2, KAR3, AKL1, CMK2, SNQ2, FES1, CIN8, YBR012W-B, HSP104, MYO3, ENA1, RNR3, PSK1, YBL100W-B, YPL236C, HSP60, HAL5, SSA1, HSP82, YOR192C-B, SSA3, ATG1, FMP48, KIN82, YDR034C-D, HSP78, YDR261W-B, SSE2, CBK1, KIC1, PFK26, SSC1, KSP1	171	696	4190	1.68986	0.047719	0.0161663	0.20382
GOTERM_MF_FAT	GO:0001882~nucleoside binding	48	18.5328	0.000180101	YDR210C-D, TRR2, XKS1, ERO1, DBP1, UBC8, YDR210W-B, YOR343W-B, CKI1, GLK1, SRX1, YCL019W, PTK2, PYK2, PRR2, KAR2, KAR3, AKL1, CMK2, SNQ2, FES1, CIN8, YBR012W-B, HSP104, MYO3, ENA1, RNR3, PSK1, YBL100W-B, YPL236C, HSP60, HAL5, SSA1, HSP82, YOR192C-B, SSA3, ATG1, FMP48, KIN82, YDR034C-D, HSP78, YDR261W-B, SSE2, CBK1, KIC1, PFK26, SSC1, KSP1	171	701	4190	1.6778	0.0566878	0.0144836	0.243218
GOTERM_MF_FAT	GO:0005524~ATP binding	45	17.3745	0.000259747	YDR210C-D, XKS1, DBP1, UBC8, YDR210W-B, YOR343W-B, CKI1, GLK1, SRX1, PTK2, YCL019W, PYK2, PRR2, KAR2, KAR3, AKL1, CMK2, SNQ2, CIN8, YBR012W-B, HSP104, MYO3, ENA1, RNR3, PSK1, YBL100W-B, YPL236C, HSP60, HAL5, SSA1, HSP82, YOR192C-B, SSA3, ATG1, FMP48, KIN82, YDR034C-D, HSP78, YDR261W-B, SSE2, CBK1, KIC1, PFK26, SSC1, KSP1	171	651	4190	1.69375	0.0807241	0.0166929	0.350601
GOTERM_MF_FAT	GO:0032559~adenyl ribonucleotide binding	45	17.3745	0.000278747	YDR210C-D, XKS1, DBP1, UBC8, YDR210W-B, YOR343W-B, CKI1, GLK1, SRX1, PTK2, YCL019W, PYK2, PRR2, KAR2, KAR3, AKL1, CMK2, SNQ2, CIN8, YBR012W-B, HSP104, MYO3, ENA1, RNR3, PSK1, YBL100W-B, YPL236C, HSP60, HAL5, SSA1, HSP82, YOR192C-B, SSA3, ATG1, FMP48, KIN82, YDR034C-D, HSP78, YDR261W-B, SSE2, CBK1, KIC1, PFK26, SSC1, KSP1	171	653	4190	1.68856	0.0863674	0.0149417	0.376203
SP_PIR_KEYWORDS	nucleotide-binding	47	18.1467	0.000686138	YDR210C-D, XKS1, DBP1, UBC8, YDR210W-B, YOR343W-B, CKI1, GLK1, SRX1, YCL019W, PTK2, PYK2, PRR2, KAR2, KAR3, AKL1, CMK2, SNQ2, CIN8, YBR012W-B, HSP104, MYO3, YPT6, ENA1, RNR3, PSK1, YBL100W-B, YPL236C, HSP60, HAL5, SSA1, HSP82, YOR192C-B, SSA3, ATG1, FMP48, KIN82, YDR034C-D, HSP78, YDR261W-B, SSE2, MEF2, CBK1, KIC1, PFK26, SSC1, KSP1	254	731	6448	1.63219	0.140744	0.0116005	0.870538
GOTERM_MF_FAT	GO:0017076~purine nucleotide binding	50	19.305	0.000767471	UBC8, ERO1, YDR210W-B, YOR343W-B, YCL019W, KAR2, KAR3, SNQ2, CMK2, YBR012W-B, MYO3, RNR3, PSK1, YBL100W-B, HSP60, FMP48, KIN82, YDR261W-B, CBK1, SSC1, YDR210C-D, TRR2, XKS1, DBP1, GLK1, CKI1, SRX1, PTK2, PYK2, PRR2, AKL1, FES1, CIN8, HSP104, YPT6, ENA1, YPL236C, HAL5, SSA1, HSP82, SSA3, YOR192C-B, ATG1, YDR034C-D, HSP78, SSE2, MEF2, KIC1, PFK26, KSP1	171	787	4190	1.55673	0.22023	0.0245688	1.03263
GOTERM_MF_FAT	GO:0032555~purine ribonucleotide binding	47	18.1467	0.00150246	YDR210C-D, XKS1, DBP1, UBC8, YDR210W-B, YOR343W-B, CKI1, GLK1, SRX1, YCL019W, PTK2, PYK2, PRR2, KAR2, KAR3, AKL1, CMK2, SNQ2, CIN8, YBR012W-B, HSP104, MYO3, YPT6, ENA1, RNR3, PSK1, YBL100W-B, YPL236C, HSP60, HAL5, SSA1, HSP82, YOR192C-B, SSA3, ATG1, FMP48, KIN82, YDR034C-D, HSP78, YDR261W-B, SSE2, MEF2, CBK1, KIC1, PFK26, SSC1, KSP1	171	747	4190	1.54168	0.385634	0.0367807	2.0123
GOTERM_MF_FAT	GO:0032553~ribonucleotide binding	47	18.1467	0.00150246	YDR210C-D, XKS1, DBP1, UBC8, YDR210W-B, YOR343W-B, CKI1, GLK1, SRX1, YCL019W, PTK2, PYK2, PRR2, KAR2, KAR3, AKL1, CMK2, SNQ2, CIN8, YBR012W-B, HSP104, MYO3, YPT6, ENA1, RNR3, PSK1, YBL100W-B, YPL236C, HSP60, HAL5, SSA1, HSP82, YOR192C-B, SSA3, ATG1, FMP48, KIN82, YDR034C-D, HSP78, YDR261W-B, SSE2, MEF2, CBK1, KIC1, PFK26, SSC1, KSP1	171	747	4190	1.54168	0.385634	0.0367807	2.0123
SP_PIR_KEYWORDS	kinase	18	6.94981	0.00233245	XKS1, PSK1, YPL236C, HAL5, GLK1, CKI1, ATG1, FMP48, PTK2, PYK2, KIN82, PRR2, AKL1, CMK2, CBK1, KIC1, PFK26, KSP1	254	202	6448	2.2621	0.40314	0.0299011	2.93089
SP_PIR_KEYWORDS	ATP	18	6.94981	0.0141474	ENA1, DBP1, PSK1, HAL5, SSA1, GLK1, SSA3, ATG1, PTK2, KIN82, HSP78, CMK2, SNQ2, SSE2, CBK1, KIC1, SSC1, HSP104	254	242	6448	1.8882	0.957101	0.096589	16.5987
SP_PIR_KEYWORDS	transferase	36	13.8996	0.0242659	YDR210C-D, XKS1, GSY1, YDR210W-B, YOR343W-B, GAL7, CKI1, GLK1, PTK2, YCL019W, PYK2, PRR2, AKL1, CMK2, NQM1, YBR012W-B, YMR084W, PSK1, YBL100W-B, YPL236C, ECM4, HAL5, GLC3, YOR192C-B, ATG1, FMP48, YMR085W, KIN82, YDR034C-D, GDB1, YDR261W-B, CBK1, KIC1, PFK26, TPS1, KSP1	254	637	6448	1.43468	0.995612	0.147578	26.8698
UP_SEQ_FEATURE	nucleotide phosphate-binding region:ATP	20	7.72201	0.179263	MYO3, DBP1, PSK1, YPL236C, HAL5, GLK1, ATG1, FMP48, PTK2, KIN82, PRR2, KAR3, AKL1, CMK2, SNQ2, CBK1, CIN8, KIC1, PFK26, KSP1	254	387	6448	1.31193	1	0.987336	94.5016
Annotation Cluster 5	Enrichment Score: 2.7585822846199495
Category	Term	Count	%	PValue	Genes	List Total	Pop Hits	Pop Total	Fold Enrichment	Bonferroni	Benjamini	FDR
UP_SEQ_FEATURE	chain:Ty2 protease	7	2.7027	2.61826e-07	YCL019W, YDR034C-D, YBL100W-B, YDR210W-B, YDR261W-B, YOR343W-B, YOR192C-B	254	9	6448	19.7445	0.000150539	0.000150539	0.000384444
SP_PIR_KEYWORDS	transposition	10	3.861	2.73552e-05	YDR210C-D, YCL019W, YDR034C-D, RTT105, YBL100W-B, YDR210W-B, YDR261W-B, YOR343W-B, YOR192C-B, YBR012W-B	254	42	6448	6.04424	0.00602734	0.00151025	0.0348413
UP_SEQ_FEATURE	site:Cleavage; by Ty2 protease	7	2.7027	4.28883e-05	YCL019W, YDR034C-D, YBL100W-B, YDR210W-B, YDR261W-B, YOR343W-B, YOR192C-B	254	18	6448	9.87227	0.0243597	0.0122549	0.0629553
UP_SEQ_FEATURE	short sequence motif:Bipartite nuclear localization signal	10	3.861	5.8903e-05	YDR210C-D, YCL019W, YDR034C-D, YBL100W-B, YDR210W-B, YDR261W-B, YOR343W-B, YOR192C-B, YBR012W-B, GIS1	254	46	6448	5.51866	0.0333031	0.0112266	0.0864536
UP_SEQ_FEATURE	chain:Integrase	9	3.4749	8.8345e-05	YDR210C-D, YCL019W, YDR034C-D, YBL100W-B, YDR210W-B, YDR261W-B, YOR343W-B, YOR192C-B, YBR012W-B	254	38	6448	6.01243	0.0495319	0.0126199	0.12964
UP_SEQ_FEATURE	domain:RNase H Ty1/copia-type	9	3.4749	0.000107424	YDR210C-D, YCL019W, YDR034C-D, YBL100W-B, YDR210W-B, YDR261W-B, YOR343W-B, YOR192C-B, YBR012W-B	254	39	6448	5.85827	0.0599027	0.0122784	0.157616
UP_SEQ_FEATURE	chain:Reverse transcriptase/ribonuclease H	9	3.4749	0.000129787	YDR210C-D, YCL019W, YDR034C-D, YBL100W-B, YDR210W-B, YDR261W-B, YOR343W-B, YOR192C-B, YBR012W-B	254	40	6448	5.71181	0.0719153	0.0123617	0.1904
UP_SEQ_FEATURE	metal ion-binding site:Magnesium; catalytic; for RNase H activity	9	3.4749	0.000129787	YDR210C-D, YCL019W, YDR034C-D, YBL100W-B, YDR210W-B, YDR261W-B, YOR343W-B, YOR192C-B, YBR012W-B	254	40	6448	5.71181	0.0719153	0.0123617	0.1904
UP_SEQ_FEATURE	domain:Reverse transcriptase Ty1/copia-type	9	3.4749	0.000129787	YDR210C-D, YCL019W, YDR034C-D, YBL100W-B, YDR210W-B, YDR261W-B, YOR343W-B, YOR192C-B, YBR012W-B	254	40	6448	5.71181	0.0719153	0.0123617	0.1904
UP_SEQ_FEATURE	metal ion-binding site:Magnesium; catalytic; for integrase activity	9	3.4749	0.000186093	YDR210C-D, YCL019W, YDR034C-D, YBL100W-B, YDR210W-B, YDR261W-B, YOR343W-B, YOR192C-B, YBR012W-B	254	42	6448	5.43982	0.101486	0.0151714	0.272897
UP_SEQ_FEATURE	metal ion-binding site:Magnesium; catalytic; for reverse transcriptase activity	9	3.4749	0.000186093	YDR210C-D, YCL019W, YDR034C-D, YBL100W-B, YDR210W-B, YDR261W-B, YOR343W-B, YOR192C-B, YBR012W-B	254	42	6448	5.43982	0.101486	0.0151714	0.272897
SP_PIR_KEYWORDS	capsid maturation	9	3.4749	0.000186093	YDR210C-D, YCL019W, YDR034C-D, YBL100W-B, YDR210W-B, YDR261W-B, YOR343W-B, YOR192C-B, YBR012W-B	254	42	6448	5.43982	0.040296	0.00683163	0.236799
UP_SEQ_FEATURE	domain:Integrase catalytic	9	3.4749	0.000186093	YDR210C-D, YCL019W, YDR034C-D, YBL100W-B, YDR210W-B, YDR261W-B, YOR343W-B, YOR192C-B, YBR012W-B	254	42	6448	5.43982	0.101486	0.0151714	0.272897
UP_SEQ_FEATURE	active site:For protease activity; shared with dimeric partner	9	3.4749	0.000186093	YDR210C-D, YCL019W, YDR034C-D, YBL100W-B, YDR210W-B, YDR261W-B, YOR343W-B, YOR192C-B, YBR012W-B	254	42	6448	5.43982	0.101486	0.0151714	0.272897
UP_SEQ_FEATURE	region of interest:Integrase-type zinc finger-like	9	3.4749	0.000186093	YDR210C-D, YCL019W, YDR034C-D, YBL100W-B, YDR210W-B, YDR261W-B, YOR343W-B, YOR192C-B, YBR012W-B	254	42	6448	5.43982	0.101486	0.0151714	0.272897
INTERPRO	IPR013103:Reverse transcriptase, RNA-dependent DNA polymerase	9	3.4749	0.000199783	YDR210C-D, YCL019W, YDR034C-D, YBL100W-B, YDR210W-B, YDR261W-B, YOR343W-B, YOR192C-B, YBR012W-B	197	40	4676	5.34061	0.0694032	0.0694032	0.274035
SP_PIR_KEYWORDS	dna integration	9	3.4749	0.000220989	YDR210C-D, YCL019W, YDR034C-D, YBL100W-B, YDR210W-B, YDR261W-B, YOR343W-B, YOR192C-B, YBR012W-B	254	43	6448	5.31331	0.0476702	0.00695341	0.281145
SP_PIR_KEYWORDS	rna-directed dna polymerase	9	3.4749	0.000261075	YDR210C-D, YCL019W, YDR034C-D, YBL100W-B, YDR210W-B, YDR261W-B, YOR343W-B, YOR192C-B, YBR012W-B	254	44	6448	5.19256	0.0560717	0.00718718	0.332066
INTERPRO	IPR001584:Integrase, catalytic core	9	3.4749	0.000285283	YDR210C-D, YCL019W, YDR034C-D, YBL100W-B, YDR210W-B, YDR261W-B, YOR343W-B, YOR192C-B, YBR012W-B	197	42	4676	5.08629	0.0976172	0.0500617	0.391098
GOTERM_BP_FAT	GO:0010927~cellular component assembly involved in morphogenesis	9	3.4749	0.000337842	YDR210C-D, YCL019W, YDR034C-D, YBL100W-B, YDR210W-B, YDR261W-B, YOR343W-B, YOR192C-B, YBR012W-B	205	43	4870	4.97221	0.27114	0.0142732	0.527971
GOTERM_BP_FAT	GO:0019067~viral assembly, maturation, egress, and release	9	3.4749	0.000337842	YDR210C-D, YCL019W, YDR034C-D, YBL100W-B, YDR210W-B, YDR261W-B, YOR343W-B, YOR192C-B, YBR012W-B	205	43	4870	4.97221	0.27114	0.0142732	0.527971
GOTERM_BP_FAT	GO:0019068~virion assembly	9	3.4749	0.000337842	YDR210C-D, YCL019W, YDR034C-D, YBL100W-B, YDR210W-B, YDR261W-B, YOR343W-B, YOR192C-B, YBR012W-B	205	43	4870	4.97221	0.27114	0.0142732	0.527971
GOTERM_BP_FAT	GO:0019058~viral infectious cycle	9	3.4749	0.000337842	YDR210C-D, YCL019W, YDR034C-D, YBL100W-B, YDR210W-B, YDR261W-B, YOR343W-B, YOR192C-B, YBR012W-B	205	43	4870	4.97221	0.27114	0.0142732	0.527971
GOTERM_BP_FAT	GO:0046797~viral procapsid maturation	9	3.4749	0.000337842	YDR210C-D, YCL019W, YDR034C-D, YBL100W-B, YDR210W-B, YDR261W-B, YOR343W-B, YOR192C-B, YBR012W-B	205	43	4870	4.97221	0.27114	0.0142732	0.527971
GOTERM_BP_FAT	GO:0021700~developmental maturation	9	3.4749	0.000337842	YDR210C-D, YCL019W, YDR034C-D, YBL100W-B, YDR210W-B, YDR261W-B, YOR343W-B, YOR192C-B, YBR012W-B	205	43	4870	4.97221	0.27114	0.0142732	0.527971
GOTERM_BP_FAT	GO:0019069~viral capsid assembly	9	3.4749	0.000337842	YDR210C-D, YCL019W, YDR034C-D, YBL100W-B, YDR210W-B, YDR261W-B, YOR343W-B, YOR192C-B, YBR012W-B	205	43	4870	4.97221	0.27114	0.0142732	0.527971
GOTERM_BP_FAT	GO:0022415~viral reproductive process	9	3.4749	0.000337842	YDR210C-D, YCL019W, YDR034C-D, YBL100W-B, YDR210W-B, YDR261W-B, YOR343W-B, YOR192C-B, YBR012W-B	205	43	4870	4.97221	0.27114	0.0142732	0.527971
GOTERM_MF_FAT	GO:0004523~ribonuclease H activity	9	3.4749	0.000371058	YDR210C-D, YCL019W, YDR034C-D, YBL100W-B, YDR210W-B, YDR261W-B, YOR343W-B, YOR192C-B, YBR012W-B	171	45	4190	4.90058	0.113297	0.0170312	0.500498
GOTERM_BP_FAT	GO:0016032~viral reproduction	9	3.4749	0.000398297	YDR210C-D, YCL019W, YDR034C-D, YBL100W-B, YDR210W-B, YDR261W-B, YOR343W-B, YOR192C-B, YBR012W-B	205	44	4870	4.8592	0.311253	0.0154166	0.622173
SP_PIR_KEYWORDS	Aspartyl protease	9	3.4749	0.000485295	YDR210C-D, YCL019W, YDR034C-D, YBL100W-B, YDR210W-B, YDR261W-B, YOR343W-B, YOR192C-B, YBR012W-B	254	48	6448	4.75984	0.101723	0.00970499	0.616444
SP_PIR_KEYWORDS	Endonuclease	11	4.2471	0.000567045	YDR210C-D, YCL019W, YDR034C-D, YBL100W-B, YDR210W-B, RPM2, YDR261W-B, YOR343W-B, YOR192C-B, YBR012W-B, SSC1	254	74	6448	3.77357	0.117814	0.0103917	0.719941
GOTERM_BP_FAT	GO:0015074~DNA integration	9	3.4749	0.0006343	YDR210C-D, YCL019W, YDR034C-D, YBL100W-B, YDR210W-B, YDR261W-B, YOR343W-B, YOR192C-B, YBR012W-B	205	47	4870	4.54904	0.447826	0.0234758	0.989116
GOTERM_MF_FAT	GO:0016891~endoribonuclease activity, producing 5'-phosphomonoesters	10	3.861	0.000677215	YDR210C-D, YCL019W, YDR034C-D, YBL100W-B, YDR210W-B, RPM2, YDR261W-B, YOR343W-B, YOR192C-B, YBR012W-B	171	61	4190	4.01687	0.197073	0.024093	0.911707
GOTERM_MF_FAT	GO:0003964~RNA-directed DNA polymerase activity	9	3.4749	0.000777249	YDR210C-D, YCL019W, YDR034C-D, YBL100W-B, YDR210W-B, YDR261W-B, YOR343W-B, YOR192C-B, YBR012W-B	171	50	4190	4.41053	0.222698	0.0226421	1.04572
SP_PIR_KEYWORDS	dna-directed dna polymerase	9	3.4749	0.00123545	YDR210C-D, YCL019W, YDR034C-D, YBL100W-B, YDR210W-B, YDR261W-B, YOR343W-B, YOR192C-B, YBR012W-B	254	55	6448	4.15404	0.239062	0.0193254	1.56244
GOTERM_MF_FAT	GO:0004190~aspartic-type endopeptidase activity	9	3.4749	0.00131175	YDR210C-D, YCL019W, YDR034C-D, YBL100W-B, YDR210W-B, YDR261W-B, YOR343W-B, YOR192C-B, YBR012W-B	171	54	4190	4.08382	0.346418	0.0348199	1.75897
GOTERM_MF_FAT	GO:0070001~aspartic-type peptidase activity	9	3.4749	0.00131175	YDR210C-D, YCL019W, YDR034C-D, YBL100W-B, YDR210W-B, YDR261W-B, YOR343W-B, YOR192C-B, YBR012W-B	171	54	4190	4.08382	0.346418	0.0348199	1.75897
SP_PIR_KEYWORDS	zinc-finger	22	8.49421	0.00137419	YDR210C-D, MDJ1, ADR1, YBL100W-B, YDR210W-B, GAT2, UBR2, YPR015C, YOR343W-B, RIM101, HRD1, YOR192C-B, VPS8, SWI1, AZF1, YCL019W, YDR034C-D, YDR261W-B, ZPR1, NRG1, GIS1, YBR012W-B	254	262	6448	2.13163	0.262069	0.0200565	1.73649
GOTERM_MF_FAT	GO:0016893~endonuclease activity, active with either ribo- or deoxyribonucleic acids and producing 5'-phosphomonoesters	10	3.861	0.00167477	YDR210C-D, YCL019W, YDR034C-D, YBL100W-B, YDR210W-B, RPM2, YDR261W-B, YOR343W-B, YOR192C-B, YBR012W-B	171	69	4190	3.55115	0.419045	0.0380488	2.24067
GOTERM_MF_FAT	GO:0004521~endoribonuclease activity	10	3.861	0.00226605	YDR210C-D, YCL019W, YDR034C-D, YBL100W-B, YDR210W-B, RPM2, YDR261W-B, YOR343W-B, YOR192C-B, YBR012W-B	171	72	4190	3.40318	0.520511	0.047821	3.02056
SP_PIR_KEYWORDS	dna recombination	10	3.861	0.0022675	YDR210C-D, YCL019W, YDR034C-D, YBL100W-B, YDR210W-B, MND1, YDR261W-B, YOR343W-B, YOR192C-B, YBR012W-B	254	74	6448	3.43052	0.394492	0.0308689	2.85037
GOTERM_MF_FAT	GO:0003887~DNA-directed DNA polymerase activity	9	3.4749	0.00358001	YDR210C-D, YCL019W, YDR034C-D, YBL100W-B, YDR210W-B, YDR261W-B, YOR343W-B, YOR192C-B, YBR012W-B	171	63	4190	3.50042	0.687142	0.0660694	4.7331
SP_PIR_KEYWORDS	multifunctional enzyme	10	3.861	0.00421918	YDR210C-D, YCL019W, YDR034C-D, YBL100W-B, GDB1, YDR210W-B, YDR261W-B, YOR343W-B, YOR192C-B, YBR012W-B	254	81	6448	3.13405	0.607183	0.0479898	5.24357
SP_PIR_KEYWORDS	Protease	14	5.40541	0.00520544	YDR210C-D, PRB1, YBR139W, UBP15, YBL100W-B, YDR210W-B, YOR343W-B, YOR192C-B, HSP31, LAP4, YCL019W, YDR034C-D, YDR261W-B, YBR012W-B	254	148	6448	2.40136	0.68444	0.051077	6.43218
GOTERM_MF_FAT	GO:0034061~DNA polymerase activity	9	3.4749	0.00525438	YDR210C-D, YCL019W, YDR034C-D, YBL100W-B, YDR210W-B, YDR261W-B, YOR343W-B, YOR192C-B, YBR012W-B	171	67	4190	3.29144	0.818574	0.0904708	6.87479
GOTERM_CC_FAT	GO:0000943~retrotransposon nucleocapsid	9	3.4749	0.00623466	YDR210C-D, YCL019W, YDR034C-D, YBL100W-B, YDR210W-B, YDR261W-B, YOR343W-B, YOR192C-B, YBR012W-B	157	82	4595	3.21229	0.732766	0.197432	7.60308
UP_SEQ_FEATURE	region of interest:RNA-binding	9	3.4749	0.00629862	YDR210C-D, YCL019W, YDR034C-D, YBL100W-B, YDR210W-B, YDR261W-B, YOR343W-B, YOR192C-B, YBR012W-B	254	71	6448	3.21792	0.973567	0.281283	8.86027
UP_SEQ_FEATURE	chain:Capsid protein	9	3.4749	0.00744203	YDR210C-D, YCL019W, YDR034C-D, YBL100W-B, YDR210W-B, YDR261W-B, YOR343W-B, YOR192C-B, YBR012W-B	254	73	6448	3.12976	0.986366	0.300879	10.3881
INTERPRO	IPR015820:Retrotransposon Ty1 A, N-terminal	9	3.4749	0.00768016	YDR210C-D, YCL019W, YDR034C-D, YBL100W-B, YDR210W-B, YDR261W-B, YOR343W-B, YOR192C-B, YBR012W-B	197	69	4676	3.09601	0.937684	0.327333	10.0474
GOTERM_BP_FAT	GO:0032196~transposition	10	3.861	0.0100376	YDR210C-D, YCL019W, YDR034C-D, RTT105, YBL100W-B, YDR210W-B, YDR261W-B, YOR343W-B, YOR192C-B, YBR012W-B	205	87	4870	2.73059	0.999921	0.15517	14.6192
SP_PIR_KEYWORDS	transposable element	9	3.4749	0.01019	YDR210C-D, YCL019W, YDR034C-D, YBL100W-B, YDR210W-B, YDR261W-B, YOR343W-B, YOR192C-B, YBR012W-B	254	77	6448	2.96717	0.896019	0.0865638	12.232
SP_PIR_KEYWORDS	magnesium	15	5.79151	0.0104025	YDR210C-D, ENA1, YBL100W-B, YDR210W-B, YOR343W-B, YOR192C-B, PGM2, YCL019W, SRX1, PYK2, YDR034C-D, YDR261W-B, ARO10, YBR012W-B, ENO1	254	179	6448	2.1273	0.900838	0.0850489	12.4718
SP_PIR_KEYWORDS	ribosomal frameshifting	9	3.4749	0.0118173	YDR210C-D, YCL019W, YDR034C-D, YBL100W-B, YDR210W-B, YDR261W-B, YOR343W-B, YOR192C-B, YBR012W-B	254	79	6448	2.89206	0.927718	0.0895606	14.0525
GOTERM_MF_FAT	GO:0000287~magnesium ion binding	15	5.79151	0.0118498	YDR210C-D, ENA1, YBL100W-B, YDR210W-B, YOR343W-B, YOR192C-B, PGM2, YCL019W, SRX1, PYK2, YDR034C-D, YDR261W-B, ARO10, YBR012W-B, ENO1	171	177	4190	2.07652	0.978979	0.161011	14.8847
SP_PIR_KEYWORDS	nuclease	10	3.861	0.0134546	YDR210C-D, YCL019W, YDR034C-D, YBL100W-B, YDR210W-B, RPM2, YDR261W-B, YOR343W-B, YOR192C-B, YBR012W-B	254	97	6448	2.6171	0.949896	0.0980798	15.849
GOTERM_MF_FAT	GO:0004540~ribonuclease activity	10	3.861	0.0203986	YDR210C-D, YCL019W, YDR034C-D, YBL100W-B, YDR210W-B, RPM2, YDR261W-B, YOR343W-B, YOR192C-B, YBR012W-B	171	101	4190	2.42603	0.998741	0.226497	24.3184
GOTERM_MF_FAT	GO:0070011~peptidase activity, acting on L-amino acid peptides	14	5.40541	0.0213044	YDR210C-D, PRB1, YBR139W, UBP15, YBL100W-B, YDR210W-B, YOR343W-B, YOR192C-B, HSP31, LAP4, YCL019W, YDR034C-D, YDR261W-B, YBR012W-B	171	172	4190	1.99442	0.999067	0.227726	25.2591
GOTERM_BP_FAT	GO:0032197~transposition, RNA-mediated	9	3.4749	0.0220192	YDR210C-D, YCL019W, YDR034C-D, YBL100W-B, YDR210W-B, YDR261W-B, YOR343W-B, YOR192C-B, YBR012W-B	205	83	4870	2.57596	1	0.277927	29.4479
SP_PIR_KEYWORDS	nucleotidyltransferase	10	3.861	0.0228446	YDR210C-D, YCL019W, YDR034C-D, YBL100W-B, YDR210W-B, YDR261W-B, YOR343W-B, GAL7, YOR192C-B, YBR012W-B	254	106	6448	2.39489	0.993947	0.143383	25.5011
GOTERM_MF_FAT	GO:0008233~peptidase activity	14	5.40541	0.0320969	YDR210C-D, PRB1, YBR139W, UBP15, YBL100W-B, YDR210W-B, YOR343W-B, YOR192C-B, HSP31, LAP4, YCL019W, YDR034C-D, YDR261W-B, YBR012W-B	171	182	4190	1.88484	0.999974	0.305443	35.6646
GOTERM_MF_FAT	GO:0004519~endonuclease activity	10	3.861	0.0488035	YDR210C-D, YCL019W, YDR034C-D, YBL100W-B, YDR210W-B, RPM2, YDR261W-B, YOR343W-B, YOR192C-B, YBR012W-B	171	118	4190	2.07652	1	0.397459	49.1584
GOTERM_MF_FAT	GO:0004175~endopeptidase activity	10	3.861	0.0510278	YDR210C-D, YCL019W, PRB1, YDR034C-D, YBL100W-B, YDR210W-B, YDR261W-B, YOR343W-B, YOR192C-B, YBR012W-B	171	119	4190	2.05907	1	0.392929	50.7424
GOTERM_BP_FAT	GO:0032989~cellular component morphogenesis	15	5.79151	0.052391	MYO3, YDR210C-D, EXO84, YBL100W-B, YDR210W-B, YOR343W-B, YOR192C-B, OSH2, YCL019W, YDR034C-D, YDR261W-B, CBK1, KIC1, YBR012W-B, ROM1	205	208	4870	1.71318	1	0.475736	56.9611
GOTERM_BP_FAT	GO:0006310~DNA recombination	13	5.01931	0.0686613	YDR210C-D, RMR1, YBL100W-B, YDR210W-B, MND1, YOR343W-B, YOR192C-B, REC8, YCL019W, YDR034C-D, NDJ1, YDR261W-B, YBR012W-B	205	178	4870	1.735	1	0.5431	67.1886
GOTERM_MF_FAT	GO:0016779~nucleotidyltransferase activity	10	3.861	0.0829848	YDR210C-D, YCL019W, YDR034C-D, YBL100W-B, YDR210W-B, YDR261W-B, YOR343W-B, GAL7, YOR192C-B, YBR012W-B	171	131	4190	1.87045	1	0.504264	69.0015
SP_PIR_KEYWORDS	hydrolase	32	12.3552	0.0986337	YDR210C-D, DIA3, YBR139W, DBP1, AMS1, UBP15, YDR210W-B, YOR343W-B, PNC1, HSP31, YCL019W, YBR056W, YPC1, YBR012W-B, HSP104, CDA1, MYO3, HST3, PRB1, PLB1, SGA1, ENA1, NTH1, YBL100W-B, YOR192C-B, LAP4, YDR034C-D, HSP78, GDB1, RPM2, YDR261W-B, TPS2	254	624	6448	1.30184	1	0.406417	73.362
GOTERM_MF_FAT	GO:0004518~nuclease activity	10	3.861	0.200036	YDR210C-D, YCL019W, YDR034C-D, YBL100W-B, YDR210W-B, RPM2, YDR261W-B, YOR343W-B, YOR192C-B, YBR012W-B	171	160	4190	1.53143	1	0.757779	95.1074
SP_PIR_KEYWORDS	rna-binding	16	6.17761	0.20328	YDR210C-D, DBP1, YGR250C, JSN1, YBL100W-B, YDR210W-B, YOR343W-B, YOR192C-B, YCL019W, YDR034C-D, DCP1, PUF2, YDR261W-B, PES4, YBR012W-B, MPT5	254	300	6448	1.35391	1	0.641186	94.4695
GOTERM_BP_FAT	GO:0006259~DNA metabolic process	18	6.94981	0.739044	YDR210C-D, RNR3, YBL100W-B, RMR1, YDR210W-B, MND1, YOR343W-B, YOR192C-B, UBI4, LGE1, YCL019W, REC8, RAD4, YDR034C-D, NDJ1, YDR261W-B, IXR1, YBR012W-B	205	458	4870	0.933646	1	0.997959	100
GOTERM_MF_FAT	GO:0003723~RNA binding	16	6.17761	0.928903	YDR210C-D, DBP1, YGR250C, JSN1, YBL100W-B, YDR210W-B, YOR343W-B, YOR192C-B, YCL019W, YDR034C-D, DCP1, PUF2, YDR261W-B, PES4, YBR012W-B, MPT5	171	504	4190	0.777871	1	0.999983	100
Annotation Cluster 6	Enrichment Score: 2.622190111888217
Category	Term	Count	%	PValue	Genes	List Total	Pop Hits	Pop Total	Fold Enrichment	Bonferroni	Benjamini	FDR
GOTERM_BP_FAT	GO:0019318~hexose metabolic process	19	7.33591	2.36604e-06	SGA1, GSY1, AMS1, PSK1, GRE3, YNR071C, GLC3, GLK1, GAL7, TDH1, PGM2, PYK2, GIP2, GDB1, NQM1, GND2, NRG1, PFK26, ENO1	205	122	4870	3.69972	0.00221217	0.000184534	0.00370669
GOTERM_BP_FAT	GO:0005996~monosaccharide metabolic process	20	7.72201	2.84745e-06	XKS1, SGA1, GSY1, AMS1, PSK1, GRE3, YNR071C, GLC3, GLK1, GAL7, TDH1, PGM2, PYK2, GIP2, GDB1, NQM1, GND2, NRG1, PFK26, ENO1	205	136	4870	3.49354	0.00266167	0.000204996	0.00446087
GOTERM_BP_FAT	GO:0016052~carbohydrate catabolic process	15	5.79151	7.76055e-06	CDA1, XKS1, SGA1, AMS1, NTH1, GRE3, GLK1, GAL7, TDH1, PGM2, PYK2, GDB1, NQM1, GND2, ENO1	205	84	4870	4.24216	0.00723758	0.000518715	0.0121574
GOTERM_BP_FAT	GO:0044275~cellular carbohydrate catabolic process	13	5.01931	6.14687e-05	XKS1, SGA1, NTH1, GRE3, GAL7, GLK1, PGM2, TDH1, PYK2, GDB1, NQM1, GND2, ENO1	205	76	4870	4.06354	0.0559125	0.00337878	0.0962565
GOTERM_BP_FAT	GO:0046365~monosaccharide catabolic process	10	3.861	0.000766633	TDH1, PGM2, XKS1, PYK2, GRE3, NQM1, GND2, GLK1, GAL7, ENO1	205	60	4870	3.95935	0.512197	0.0272317	1.19432
GOTERM_BP_FAT	GO:0006006~glucose metabolic process	13	5.01931	0.000858301	GSY1, SGA1, GLC3, GLK1, PGM2, TDH1, PYK2, GIP2, GDB1, NQM1, GND2, NRG1, ENO1	205	100	4870	3.08829	0.552337	0.028296	1.33623
GOTERM_BP_FAT	GO:0046164~alcohol catabolic process	10	3.861	0.00138295	TDH1, PGM2, XKS1, PYK2, GRE3, NQM1, GND2, GLK1, GAL7, ENO1	205	65	4870	3.65478	0.726194	0.0396709	2.14476
GOTERM_BP_FAT	GO:0019320~hexose catabolic process	9	3.4749	0.00207372	TDH1, PGM2, PYK2, GRE3, NQM1, GND2, GLK1, GAL7, ENO1	205	56	4870	3.81794	0.856729	0.0474144	3.19985
KEGG_PATHWAY	sce00010:Glycolysis / Gluconeogenesis	7	2.7027	0.00689519	TDH1, PGM2, ALD4, PYK2, SFA1, GLK1, ENO1	55	47	1439	3.89671	0.272599	0.147122	6.33051
GOTERM_BP_FAT	GO:0006073~cellular glucan metabolic process	7	2.7027	0.00936465	PGM2, SGA1, GSY1, GIP2, PSK1, GDB1, GLC3	205	44	4870	3.77938	0.99985	0.147959	13.7053
GOTERM_BP_FAT	GO:0044042~glucan metabolic process	7	2.7027	0.00936465	PGM2, SGA1, GSY1, GIP2, PSK1, GDB1, GLC3	205	44	4870	3.77938	0.99985	0.147959	13.7053
GOTERM_BP_FAT	GO:0044264~cellular polysaccharide metabolic process	7	2.7027	0.0307874	PGM2, SGA1, GSY1, GIP2, PSK1, GDB1, GLC3	205	57	4870	2.91742	1	0.349777	38.732
GOTERM_BP_FAT	GO:0006007~glucose catabolic process	6	2.3166	0.0565877	TDH1, PYK2, NQM1, GND2, GLK1, ENO1	205	50	4870	2.85073	1	0.498511	59.8522
SP_PIR_KEYWORDS	glycolysis	4	1.5444	0.0799258	TDH1, PYK2, GLK1, ENO1	254	26	6448	3.90551	1	0.354882	65.3941
GOTERM_BP_FAT	GO:0006096~glycolysis	4	1.5444	0.128825	TDH1, PYK2, GLK1, ENO1	205	30	4870	3.16748	1	0.72853	88.4745
GOTERM_BP_FAT	GO:0006090~pyruvate metabolic process	4	1.5444	0.128825	TDH1, ALD4, PYK2, ENO1	205	30	4870	3.16748	1	0.72853	88.4745
GOTERM_BP_FAT	GO:0006091~generation of precursor metabolites and energy	14	5.40541	0.312354	GSY1, SGA1, ERO1, NTH1, CYC7, GLC3, GLK1, TDH1, PGM2, PYK2, GIP2, GDB1, TPS1, ENO1	205	264	4870	1.25979	1	0.940794	99.7168
Annotation Cluster 7	Enrichment Score: 2.4863324324599994
Category	Term	Count	%	PValue	Genes	List Total	Pop Hits	Pop Total	Fold Enrichment	Bonferroni	Benjamini	FDR
KEGG_PATHWAY	sce00500:Starch and sucrose metabolism	10	3.861	6.66646e-06	TSL1, PGM2, SGA1, GSY1, NTH1, GDB1, TPS2, GLC3, GLK1, TPS1	55	39	1439	6.70862	0.000306611	0.000306611	0.00630084
GOTERM_BP_FAT	GO:0005991~trehalose metabolic process	6	2.3166	4.61758e-05	TSL1, PGM2, NTH1, TPS2, TPS1, HSP104	205	11	4870	12.9579	0.0423009	0.0026977	0.0723169
GOTERM_BP_FAT	GO:0016137~glycoside metabolic process	6	2.3166	7.64741e-05	TSL1, PGM2, NTH1, TPS2, TPS1, HSP104	205	12	4870	11.878	0.0690805	0.00396891	0.119741
GOTERM_BP_FAT	GO:0005984~disaccharide metabolic process	7	2.7027	0.000358571	MAL13, TSL1, PGM2, NTH1, TPS2, TPS1, HSP104	205	24	4870	6.92886	0.28515	0.0144889	0.56028
GOTERM_BP_FAT	GO:0009311~oligosaccharide metabolic process	8	3.0888	0.00136252	MAL13, TSL1, PGM2, AMS1, NTH1, TPS2, TPS1, HSP104	205	41	4870	4.63534	0.7209	0.0403314	2.11339
GOTERM_BP_FAT	GO:0046351~disaccharide biosynthetic process	4	1.5444	0.00223735	TSL1, PGM2, TPS2, TPS1	205	7	4870	13.5749	0.877114	0.0498488	3.44821
GOTERM_BP_FAT	GO:0016138~glycoside biosynthetic process	4	1.5444	0.00223735	TSL1, PGM2, TPS2, TPS1	205	7	4870	13.5749	0.877114	0.0498488	3.44821
GOTERM_BP_FAT	GO:0005992~trehalose biosynthetic process	4	1.5444	0.00223735	TSL1, PGM2, TPS2, TPS1	205	7	4870	13.5749	0.877114	0.0498488	3.44821
SP_PIR_KEYWORDS	trehalose biosynthesis	3	1.1583	0.00448164	TSL1, TPS2, TPS1	254	3	6448	25.3858	0.629413	0.0484218	5.56123
GOTERM_CC_FAT	GO:0005946~alpha,alpha-trehalose-phosphate synthase complex (UDP-forming)	3	1.1583	0.00656935	TSL1, TPS2, TPS1	157	4	4595	21.9506	0.7511	0.180181	7.99576
GOTERM_MF_FAT	GO:0003825~alpha,alpha-trehalose-phosphate synthase (UDP-forming) activity	3	1.1583	0.00930371	TSL1, TPS2, TPS1	171	4	4190	18.3772	0.951612	0.134298	11.8714
GOTERM_MF_FAT	GO:0004805~trehalose-phosphatase activity	3	1.1583	0.00930371	TSL1, TPS2, TPS1	171	4	4190	18.3772	0.951612	0.134298	11.8714
INTERPRO	IPR001830:Glycosyl transferase, family 20	3	1.1583	0.00991869	TSL1, TPS2, TPS1	197	4	4676	17.802	0.972362	0.361459	12.7946
GOTERM_MF_FAT	GO:0035251~UDP-glucosyltransferase activity	4	1.5444	0.0171687	TSL1, GSY1, TPS2, TPS1	171	14	4190	7.00084	0.996342	0.216477	20.8743
GOTERM_MF_FAT	GO:0046527~glucosyltransferase activity	4	1.5444	0.0293439	TSL1, GSY1, TPS2, TPS1	171	17	4190	5.76539	0.999936	0.291519	33.146
GOTERM_BP_FAT	GO:0009312~oligosaccharide biosynthetic process	4	1.5444	0.037141	TSL1, PGM2, TPS2, TPS1	205	18	4870	5.27913	1	0.397149	44.7306
GOTERM_MF_FAT	GO:0019203~carbohydrate phosphatase activity	3	1.1583	0.048835	TSL1, TPS2, TPS1	171	9	4190	8.16764	1	0.388337	49.1812
GOTERM_MF_FAT	GO:0016791~phosphatase activity	5	1.9305	0.592258	TSL1, DIA3, PHM8, TPS2, TPS1	171	101	4190	1.21302	1	0.988573	99.9995
Annotation Cluster 8	Enrichment Score: 2.3328388792955033
Category	Term	Count	%	PValue	Genes	List Total	Pop Hits	Pop Total	Fold Enrichment	Bonferroni	Benjamini	FDR
GOTERM_BP_FAT	GO:0045721~negative regulation of gluconeogenesis	5	1.9305	0.000319189	FYV10, UBC8, VID28, RMD5, GID8	205	9	4870	13.1978	0.258299	0.0141282	0.498889
GOTERM_BP_FAT	GO:0006109~regulation of carbohydrate metabolic process	8	3.0888	0.000850893	FYV10, UBC8, ADR1, VID28, PSK1, RMD5, GID8, PFK26	205	38	4870	5.00128	0.549219	0.029079	1.32476
GOTERM_BP_FAT	GO:0045912~negative regulation of carbohydrate metabolic process	5	1.9305	0.00113517	FYV10, UBC8, VID28, RMD5, GID8	205	12	4870	9.89837	0.654625	0.0359956	1.76369
GOTERM_BP_FAT	GO:0010677~negative regulation of cellular carbohydrate metabolic process	5	1.9305	0.00113517	FYV10, UBC8, VID28, RMD5, GID8	205	12	4870	9.89837	0.654625	0.0359956	1.76369
GOTERM_BP_FAT	GO:0010565~regulation of cellular ketone metabolic process	6	2.3166	0.00113727	FYV10, UBC8, VID28, RMD5, GID8, FRM2	205	20	4870	7.12683	0.655302	0.03488	1.76691
GOTERM_CC_FAT	GO:0034657~GID complex	4	1.5444	0.0012151	FYV10, VID28, RMD5, GID8	157	7	4595	16.7243	0.226278	0.0621222	1.52553
GOTERM_BP_FAT	GO:0010675~regulation of cellular carbohydrate metabolic process	7	2.7027	0.00153491	FYV10, UBC8, VID28, PSK1, RMD5, GID8, PFK26	205	31	4870	5.36428	0.762545	0.0426335	2.37778
GOTERM_BP_FAT	GO:0043161~proteasomal ubiquitin-dependent protein catabolic process	11	4.2471	0.00168824	FYV10, SWM1, UBC8, ATG14, VID28, KAR2, VPS30, RMD5, GID8, APC4, HRD1	205	80	4870	3.26646	0.79434	0.0418435	2.61239
GOTERM_BP_FAT	GO:0010498~proteasomal protein catabolic process	11	4.2471	0.00168824	FYV10, SWM1, UBC8, ATG14, VID28, KAR2, VPS30, RMD5, GID8, APC4, HRD1	205	80	4870	3.26646	0.79434	0.0418435	2.61239
GOTERM_BP_FAT	GO:0006111~regulation of gluconeogenesis	5	1.9305	0.00283494	FYV10, UBC8, VID28, RMD5, GID8	205	15	4870	7.9187	0.929861	0.0599263	4.35021
GOTERM_BP_FAT	GO:0043255~regulation of carbohydrate biosynthetic process	6	2.3166	0.00328564	FYV10, UBC8, VID28, PSK1, RMD5, GID8	205	25	4870	5.70146	0.95406	0.0647726	5.02525
GOTERM_BP_FAT	GO:0010906~regulation of glucose metabolic process	6	2.3166	0.00548836	FYV10, UBC8, VID28, RMD5, GID8, PFK26	205	28	4870	5.09059	0.994208	0.0978957	8.26078
UP_SEQ_FEATURE	domain:CTLH	3	1.1583	0.00873134	FYV10, RMD5, GID8	254	4	6448	19.0394	0.993543	0.321513	12.0821
INTERPRO	IPR006595:CTLH, C-terminal to LisH motif	3	1.1583	0.00991869	FYV10, RMD5, GID8	197	4	4676	17.802	0.972362	0.361459	12.7946
SMART	SM00668:CTLH	3	1.1583	0.0102607	FYV10, RMD5, GID8	66	4	1517	17.2386	0.438739	0.438739	9.68274
GOTERM_BP_FAT	GO:0006511~ubiquitin-dependent protein catabolic process	12	4.6332	0.151395	FYV10, SWM1, UBC8, UBP15, ATG14, VID28, KAR2, VPS30, RMD5, GID8, APC4, HRD1	205	185	4870	1.54094	1	0.78158	92.3604
GOTERM_BP_FAT	GO:0031327~negative regulation of cellular biosynthetic process	13	5.01931	0.260185	HST3, FYV10, IRA2, ADR1, UBC8, GID8, RMD5, RIM101, PNC1, HDA2, PRR2, VID28, RFX1	205	231	4870	1.33692	1	0.915777	99.1095
GOTERM_BP_FAT	GO:0009890~negative regulation of biosynthetic process	13	5.01931	0.269596	HST3, FYV10, IRA2, ADR1, UBC8, GID8, RMD5, RIM101, PNC1, HDA2, PRR2, VID28, RFX1	205	233	4870	1.32545	1	0.918996	99.2714
Annotation Cluster 9	Enrichment Score: 2.1207519565432826
Category	Term	Count	%	PValue	Genes	List Total	Pop Hits	Pop Total	Fold Enrichment	Bonferroni	Benjamini	FDR
GOTERM_BP_FAT	GO:0019318~hexose metabolic process	19	7.33591	2.36604e-06	SGA1, GSY1, AMS1, PSK1, GRE3, YNR071C, GLC3, GLK1, GAL7, TDH1, PGM2, PYK2, GIP2, GDB1, NQM1, GND2, NRG1, PFK26, ENO1	205	122	4870	3.69972	0.00221217	0.000184534	0.00370669
GOTERM_BP_FAT	GO:0005996~monosaccharide metabolic process	20	7.72201	2.84745e-06	XKS1, SGA1, GSY1, AMS1, PSK1, GRE3, YNR071C, GLC3, GLK1, GAL7, TDH1, PGM2, PYK2, GIP2, GDB1, NQM1, GND2, NRG1, PFK26, ENO1	205	136	4870	3.49354	0.00266167	0.000204996	0.00446087
KEGG_PATHWAY	sce00500:Starch and sucrose metabolism	10	3.861	6.66646e-06	TSL1, PGM2, SGA1, GSY1, NTH1, GDB1, TPS2, GLC3, GLK1, TPS1	55	39	1439	6.70862	0.000306611	0.000306611	0.00630084
GOTERM_BP_FAT	GO:0006006~glucose metabolic process	13	5.01931	0.000858301	GSY1, SGA1, GLC3, GLK1, PGM2, TDH1, PYK2, GIP2, GDB1, NQM1, GND2, NRG1, ENO1	205	100	4870	3.08829	0.552337	0.028296	1.33623
GOTERM_BP_FAT	GO:0006112~energy reserve metabolic process	8	3.0888	0.001578	PGM2, SGA1, GSY1, GIP2, NTH1, GDB1, GLC3, TPS1	205	42	4870	4.52497	0.771947	0.0402289	2.44377
GOTERM_BP_FAT	GO:0034637~cellular carbohydrate biosynthetic process	10	3.861	0.00493274	TDH1, TSL1, PGM2, GSY1, PSK1, GDB1, TPS2, GLC3, TPS1, ENO1	205	78	4870	3.04565	0.99023	0.0919233	7.45451
GOTERM_BP_FAT	GO:0005977~glycogen metabolic process	6	2.3166	0.00743626	PGM2, SGA1, GSY1, GIP2, GDB1, GLC3	205	30	4870	4.75122	0.999076	0.121357	11.0357
GOTERM_BP_FAT	GO:0006073~cellular glucan metabolic process	7	2.7027	0.00936465	PGM2, SGA1, GSY1, GIP2, PSK1, GDB1, GLC3	205	44	4870	3.77938	0.99985	0.147959	13.7053
GOTERM_BP_FAT	GO:0044042~glucan metabolic process	7	2.7027	0.00936465	PGM2, SGA1, GSY1, GIP2, PSK1, GDB1, GLC3	205	44	4870	3.77938	0.99985	0.147959	13.7053
GOTERM_BP_FAT	GO:0005978~glycogen biosynthetic process	4	1.5444	0.0120393	PGM2, GSY1, GDB1, GLC3	205	12	4870	7.9187	0.999988	0.177551	17.2842
GOTERM_BP_FAT	GO:0009250~glucan biosynthetic process	5	1.9305	0.0141485	PGM2, GSY1, PSK1, GDB1, GLC3	205	23	4870	5.16437	0.999998	0.19932	20.0078
GOTERM_BP_FAT	GO:0016051~carbohydrate biosynthetic process	10	3.861	0.0161981	TDH1, TSL1, PGM2, GSY1, PSK1, GDB1, TPS2, GLC3, TPS1, ENO1	205	94	4870	2.52724	1	0.218501	22.5738
GOTERM_MF_FAT	GO:0035251~UDP-glucosyltransferase activity	4	1.5444	0.0171687	TSL1, GSY1, TPS2, TPS1	171	14	4190	7.00084	0.996342	0.216477	20.8743
GOTERM_BP_FAT	GO:0005976~polysaccharide metabolic process	8	3.0888	0.024408	CDA1, PGM2, SGA1, GSY1, GIP2, PSK1, GDB1, GLC3	205	69	4870	2.75433	1	0.295625	32.0998
GOTERM_MF_FAT	GO:0046527~glucosyltransferase activity	4	1.5444	0.0293439	TSL1, GSY1, TPS2, TPS1	171	17	4190	5.76539	0.999936	0.291519	33.146
GOTERM_BP_FAT	GO:0044264~cellular polysaccharide metabolic process	7	2.7027	0.0307874	PGM2, SGA1, GSY1, GIP2, PSK1, GDB1, GLC3	205	57	4870	2.91742	1	0.349777	38.732
SP_PIR_KEYWORDS	glycogen biosynthesis	3	1.1583	0.0367216	GSY1, GDB1, GLC3	254	8	6448	9.51969	0.999743	0.200258	37.9103
GOTERM_BP_FAT	GO:0033692~cellular polysaccharide biosynthetic process	5	1.9305	0.0567942	PGM2, GSY1, PSK1, GDB1, GLC3	205	35	4870	3.39373	1	0.49546	59.9897
SP_PIR_KEYWORDS	hexosyltransferase	4	1.5444	0.0799258	TSL1, GSY1, GLC3, TPS1	254	26	6448	3.90551	1	0.354882	65.3941
GOTERM_BP_FAT	GO:0000271~polysaccharide biosynthetic process	5	1.9305	0.084548	PGM2, GSY1, PSK1, GDB1, GLC3	205	40	4870	2.96951	1	0.605064	74.941
GOTERM_BP_FAT	GO:0006091~generation of precursor metabolites and energy	14	5.40541	0.312354	GSY1, SGA1, ERO1, NTH1, CYC7, GLC3, GLK1, TDH1, PGM2, PYK2, GIP2, GDB1, TPS1, ENO1	205	264	4870	1.25979	1	0.940794	99.7168
SP_PIR_KEYWORDS	glycosyltransferase	5	1.9305	0.393595	TSL1, GSY1, GDB1, GLC3, TPS1	254	81	6448	1.56703	1	0.83671	99.8291
GOTERM_BP_FAT	GO:0015980~energy derivation by oxidation of organic compounds	9	3.4749	0.471527	PGM2, SGA1, GSY1, GIP2, NTH1, GDB1, CYC7, GLC3, TPS1	205	178	4870	1.20115	1	0.982766	99.9954
Annotation Cluster 10	Enrichment Score: 1.8323394841300102
Category	Term	Count	%	PValue	Genes	List Total	Pop Hits	Pop Total	Fold Enrichment	Bonferroni	Benjamini	FDR
SP_PIR_KEYWORDS	stress response	20	7.72201	3.27125e-10	MDJ1, HSP26, GRE3, HSP60, STI1, SSA1, HSP82, HSP30, HSP12, SSA3, HSP31, MTL1, HSP78, KAR2, FMP45, SSE2, TPS2, TPS1, SSC1, HSP104	254	84	6448	6.04424	7.22947e-08	7.22947e-08	4.16715e-07
SP_PIR_KEYWORDS	stress-induced protein	9	3.4749	9.00312e-08	MDJ1, HSP26, SSE2, SSA1, HSP82, HSP12, SSC1, SSA3, HSP104	254	17	6448	13.4396	1.98967e-05	9.94839e-06	0.000114688
SP_PIR_KEYWORDS	heat shock	9	3.4749	9.00312e-08	MDJ1, HSP26, SSE2, SSA1, HSP82, HSP12, SSC1, SSA3, HSP104	254	17	6448	13.4396	1.98967e-05	9.94839e-06	0.000114688
GOTERM_BP_FAT	GO:0042026~protein refolding	9	3.4749	1.45303e-07	MDJ1, HSP78, CPR6, HSP60, SSE2, SSA1, HSP82, SSC1, HSP104	205	17	4870	12.5768	0.000135995	1.36003e-05	0.000227639
SP_PIR_KEYWORDS	molecular chaperone	8	3.0888	1.88345e-05	MDJ1, HSP78, HSP60, SSE2, SSA1, SSC1, SSA3, HSP104	254	23	6448	8.82985	0.0041538	0.00138652	0.02399
GOTERM_BP_FAT	GO:0006457~protein folding	16	6.17761	3.17931e-05	MDJ1, HSP26, ERO1, CIN2, HSP60, STI1, SSA1, HSP82, SSA3, HSP78, CPR6, KAR2, SSE2, FES1, SSC1, HSP104	205	107	4870	3.55231	0.0293203	0.00198195	0.049797
GOTERM_MF_FAT	GO:0051082~unfolded protein binding	12	4.6332	0.000450299	MDJ1, HSP26, CPR6, KAR2, HSP60, SSE2, SSA1, HSP82, SSC1, SSA3, HSP31, HSP104	171	83	4190	3.54259	0.135781	0.0180758	0.60708
INTERPRO	IPR001023:Heat shock protein Hsp70	5	1.9305	0.00215182	KAR2, SSE2, SSA1, SSC1, SSA3	197	14	4676	8.47716	0.539521	0.227788	2.91517
INTERPRO	IPR013126:Heat shock protein 70	5	1.9305	0.00215182	KAR2, SSE2, SSA1, SSC1, SSA3	197	14	4676	8.47716	0.539521	0.227788	2.91517
INTERPRO	IPR018181:Heat shock protein 70, conserved site	5	1.9305	0.00215182	KAR2, SSE2, SSA1, SSC1, SSA3	197	14	4676	8.47716	0.539521	0.227788	2.91517
GOTERM_BP_FAT	GO:0043335~protein unfolding	3	1.1583	0.00509443	HSP78, SSC1, HSP104	205	3	4870	23.7561	0.991609	0.0929545	7.68982
GOTERM_BP_FAT	GO:0006616~SRP-dependent cotranslational protein targeting to membrane, translocation	4	1.5444	0.00698666	WSC4, KAR2, SSA1, SSA3	205	10	4870	9.50244	0.998588	0.120741	10.4023
GOTERM_BP_FAT	GO:0006614~SRP-dependent cotranslational protein targeting to membrane	4	1.5444	0.0427815	WSC4, KAR2, SSA1, SSA3	205	19	4870	5.00128	1	0.429145	49.5908
PIR_SUPERFAMILY	PIRSF002581:chaperone HSP70	3	1.1583	0.0513323	SSA1, SSC1, SSA3	122	10	3234	7.95246	0.999228	0.999228	46.1305
GOTERM_BP_FAT	GO:0006613~cotranslational protein targeting to membrane	4	1.5444	0.0620793	WSC4, KAR2, SSA1, SSA3	205	22	4870	4.31929	1	0.523169	63.3612
SP_PIR_KEYWORDS	Chaperone	8	3.0888	0.0624916	MDJ1, HSP78, CIN2, HSP60, HSP82, SSC1, HSP31, HSP104	254	90	6448	2.25652	0.999999	0.299895	56.0458
GOTERM_BP_FAT	GO:0045047~protein targeting to ER	4	1.5444	0.110309	WSC4, KAR2, SSA1, SSA3	205	28	4870	3.39373	1	0.687715	83.9766
GOTERM_BP_FAT	GO:0006626~protein targeting to mitochondrion	5	1.9305	0.180342	HSP78, HSP60, SSA1, HSP82, SSC1	205	53	4870	2.24114	1	0.833008	95.5646
GOTERM_BP_FAT	GO:0070585~protein localization in mitochondrion	5	1.9305	0.180342	HSP78, HSP60, SSA1, HSP82, SSC1	205	53	4870	2.24114	1	0.833008	95.5646
GOTERM_BP_FAT	GO:0065002~intracellular protein transmembrane transport	7	2.7027	0.180636	WSC4, HSP78, KAR2, HSP60, SSA1, SSC1, SSA3	205	91	4870	1.82739	1	0.830681	95.5895
GOTERM_BP_FAT	GO:0033365~protein localization in organelle	10	3.861	0.18572	WSC4, HSP78, KAR2, HSP60, CBK1, SSA1, HSP82, SSC1, SSA3, VPS13	205	152	4870	1.5629	1	0.837027	95.9993
GOTERM_BP_FAT	GO:0006605~protein targeting	13	5.01931	0.301136	YPT6, TLG2, HSP60, ATG2, SSA1, HSP82, SSA3, ATG8, WSC4, HSP78, KAR2, VPS30, SSC1	205	239	4870	1.29217	1	0.937441	99.6351
GOTERM_BP_FAT	GO:0006839~mitochondrial transport	5	1.9305	0.31778	HSP78, HSP60, SSA1, HSP82, SSC1	205	68	4870	1.74677	1	0.941615	99.7499
GOTERM_BP_FAT	GO:0006612~protein targeting to membrane	4	1.5444	0.429773	WSC4, KAR2, SSA1, SSA3	205	57	4870	1.66709	1	0.97785	99.9849
GOTERM_BP_FAT	GO:0034613~cellular protein localization	16	6.17761	0.558081	YPT6, BTN2, HSP60, TLG2, ATG2, SSA1, HSP82, SSA3, ATG8, WSC4, HSP78, KAR2, VPS30, CBK1, VPS13, SSC1	205	362	4870	1.04999	1	0.99027	99.9997
GOTERM_MF_FAT	GO:0016887~ATPase activity	12	4.6332	0.581143	DBP1, ENA1, HSP78, KAR2, SNQ2, HSP60, SSE2, SSA1, HSP82, SSC1, SSA3, HSP104	171	278	4190	1.05768	1	0.98779	99.9992
GOTERM_BP_FAT	GO:0006886~intracellular protein transport	14	5.40541	0.611907	YPT6, BTN2, HSP60, TLG2, ATG2, SSA1, HSP82, SSA3, ATG8, WSC4, HSP78, KAR2, VPS30, SSC1	205	325	4870	1.02334	1	0.993298	100
GOTERM_BP_FAT	GO:0070727~cellular macromolecule localization	16	6.17761	0.61502	YPT6, BTN2, HSP60, TLG2, ATG2, SSA1, HSP82, SSA3, ATG8, WSC4, HSP78, KAR2, VPS30, CBK1, VPS13, SSC1	205	375	4870	1.01359	1	0.993392	100
GOTERM_BP_FAT	GO:0008104~protein localization	25	9.65251	0.620192	BTN2, EXO84, ATG14, ATG8, WSC4, KAR2, VPS30, VPS13, HSP104, YPT6, YPR157W, HSP60, TLG2, SSA1, ATG2, HSP82, SBE22, SSA3, VPS8, ATG1, ENT4, HSP78, CBK1, SSC1, MPT5	205	597	4870	0.994811	1	0.993488	100
GOTERM_BP_FAT	GO:0015031~protein transport	21	8.10811	0.630861	YPT6, BTN2, EXO84, ATG14, YPR157W, HSP60, TLG2, ATG2, SSA1, SBE22, HSP82, SSA3, VPS8, ATG1, ATG8, WSC4, HSP78, KAR2, VPS30, SSC1, VPS13	205	502	4870	0.993781	1	0.994055	100
GOTERM_BP_FAT	GO:0045184~establishment of protein localization	22	8.49421	0.677852	YPT6, BTN2, EXO84, ATG14, YPR157W, HSP60, TLG2, SSA1, ATG2, SBE22, HSP82, SSA3, VPS8, ATG1, ATG8, ENT4, WSC4, HSP78, KAR2, VPS30, SSC1, VPS13	205	540	4870	0.967841	1	0.996446	100
GOTERM_BP_FAT	GO:0055085~transmembrane transport	10	3.861	0.734108	SNF3, WSC4, ENA1, HSP78, KAR2, HSP60, PIC2, SSA1, SSC1, SSA3	205	251	4870	0.946458	1	0.997841	100
GOTERM_BP_FAT	GO:0017038~protein import	5	1.9305	0.801902	HSP78, HSP60, SSA1, HSP82, SSC1	205	130	4870	0.913696	1	0.99898	100
GOTERM_BP_FAT	GO:0007005~mitochondrion organization	10	3.861	0.824358	MDJ1, HSP78, RPM2, HSP60, PET18, SSA1, HSP82, MAM3, SSC1, BUL1	205	275	4870	0.863858	1	0.999302	100
GOTERM_CC_FAT	GO:0031980~mitochondrial lumen	6	2.3166	0.824545	MDJ1, ALD4, CTA1, HSP78, HSP60, SSC1	157	202	4595	0.869332	1	0.999444	100
GOTERM_CC_FAT	GO:0005759~mitochondrial matrix	6	2.3166	0.824545	MDJ1, ALD4, CTA1, HSP78, HSP60, SSC1	157	202	4595	0.869332	1	0.999444	100
GOTERM_BP_FAT	GO:0046907~intracellular transport	19	7.33591	0.96274	YPT6, BTN2, EXO84, HSP60, TLG2, ATG2, SSA1, HSP82, SSA3, VPS8, SPO20, ATG8, WSC4, HSP78, KAR2, KAR3, VPS30, SSC1, VPS13	205	608	4870	0.742378	1	0.999993	100
Annotation Cluster 11	Enrichment Score: 1.7880537133590761
Category	Term	Count	%	PValue	Genes	List Total	Pop Hits	Pop Total	Fold Enrichment	Bonferroni	Benjamini	FDR
UP_SEQ_FEATURE	active site:Proton acceptor	19	7.33591	0.000598539	HST3, SGA1, RNR3, PSK1, YPL236C, HAL5, ATG1, FMP48, ALD4, PTK2, KIN82, PRR2, AKL1, CMK2, CBK1, KIC1, YDL114W, KSP1, ENO1	254	195	6448	2.47349	0.291258	0.0421201	0.875257
INTERPRO	IPR017442:Serine/threonine protein kinase-related	13	5.01931	0.00232044	PSK1, YPL236C, HAL5, ATG1, FMP48, PTK2, KIN82, PRR2, AKL1, CMK2, CBK1, KIC1, KSP1	197	112	4676	2.75508	0.566702	0.188672	3.14025
UP_SEQ_FEATURE	domain:Protein kinase	13	5.01931	0.00232432	PSK1, YPL236C, HAL5, ATG1, FMP48, PTK2, KIN82, PRR2, AKL1, CMK2, CBK1, KIC1, KSP1	254	119	6448	2.77324	0.73764	0.138147	3.3591
SP_PIR_KEYWORDS	kinase	18	6.94981	0.00233245	XKS1, PSK1, YPL236C, HAL5, GLK1, CKI1, ATG1, FMP48, PTK2, PYK2, KIN82, PRR2, AKL1, CMK2, CBK1, KIC1, PFK26, KSP1	254	202	6448	2.2621	0.40314	0.0299011	2.93089
INTERPRO	IPR008271:Serine/threonine protein kinase, active site	13	5.01931	0.00250256	PSK1, YPL236C, HAL5, ATG1, FMP48, PTK2, KIN82, PRR2, AKL1, CMK2, CBK1, KIC1, KSP1	197	113	4676	2.73069	0.594264	0.165073	3.3828
INTERPRO	IPR017441:Protein kinase, ATP binding site	13	5.01931	0.00250256	PSK1, YPL236C, HAL5, ATG1, FMP48, PTK2, KIN82, PRR2, AKL1, CMK2, CBK1, KIC1, KSP1	197	113	4676	2.73069	0.594264	0.165073	3.3828
SP_PIR_KEYWORDS	serine/threonine-protein kinase	13	5.01931	0.00267502	PSK1, YPL236C, HAL5, ATG1, FMP48, PTK2, KIN82, PRR2, AKL1, CMK2, CBK1, KIC1, KSP1	254	121	6448	2.7274	0.446765	0.0323524	3.35463
INTERPRO	IPR000719:Protein kinase, core	13	5.01931	0.00335148	PSK1, YPL236C, HAL5, ATG1, FMP48, PTK2, KIN82, PRR2, AKL1, CMK2, CBK1, KIC1, KSP1	197	117	4676	2.63734	0.701373	0.182436	4.50599
UP_SEQ_FEATURE	binding site:ATP	15	5.79151	0.00371086	PSK1, YPL236C, HAL5, GLK1, HSP82, ATG1, FMP48, PTK2, KIN82, PRR2, AKL1, CMK2, CBK1, KIC1, KSP1	254	159	6448	2.39489	0.882075	0.192467	5.31254
GOTERM_MF_FAT	GO:0004674~protein serine/threonine kinase activity	13	5.01931	0.00562681	PSK1, YPL236C, HAL5, ATG1, FMP48, PTK2, KIN82, PRR2, AKL1, CMK2, CBK1, KIC1, KSP1	171	129	4190	2.46929	0.839303	0.0917384	7.34506
GOTERM_MF_FAT	GO:0004672~protein kinase activity	13	5.01931	0.00805416	PSK1, YPL236C, HAL5, ATG1, FMP48, PTK2, KIN82, PRR2, AKL1, CMK2, CBK1, KIC1, KSP1	171	135	4190	2.35954	0.927205	0.122787	10.3567
GOTERM_BP_FAT	GO:0006468~protein amino acid phosphorylation	13	5.01931	0.0123402	PSK1, YPL236C, HAL5, ATG1, FMP48, PTK2, KIN82, PRR2, AKL1, CMK2, CBK1, KIC1, KSP1	205	138	4870	2.23789	0.999991	0.178799	17.6778
SP_PIR_KEYWORDS	phosphotransferase	10	3.861	0.0182237	PTK2, KIN82, PYK2, PSK1, CMK2, CBK1, GLK1, CKI1, PFK26, KSP1	254	102	6448	2.48881	0.98283	0.119283	20.8866
GOTERM_BP_FAT	GO:0016310~phosphorylation	14	5.40541	0.103364	PSK1, YPL236C, CYC7, HAL5, ATG1, FMP48, PTK2, KIN82, PRR2, AKL1, CMK2, CBK1, KIC1, KSP1	205	211	4870	1.57623	1	0.670449	81.9006
UP_SEQ_FEATURE	nucleotide phosphate-binding region:ATP	20	7.72201	0.179263	MYO3, DBP1, PSK1, YPL236C, HAL5, GLK1, ATG1, FMP48, PTK2, KIN82, PRR2, KAR3, AKL1, CMK2, SNQ2, CBK1, CIN8, KIC1, PFK26, KSP1	254	387	6448	1.31193	1	0.987336	94.5016
GOTERM_BP_FAT	GO:0006796~phosphate metabolic process	15	5.79151	0.301331	PSK1, YPL236C, CYC7, HAL5, ATG1, FMP48, PTK2, KIN82, PRR2, GIP2, AKL1, CMK2, CBK1, KIC1, KSP1	205	284	4870	1.25472	1	0.93614	99.6367
GOTERM_BP_FAT	GO:0006793~phosphorus metabolic process	15	5.79151	0.32444	PSK1, YPL236C, CYC7, HAL5, ATG1, FMP48, PTK2, KIN82, PRR2, GIP2, AKL1, CMK2, CBK1, KIC1, KSP1	205	289	4870	1.23302	1	0.94446	99.7855
SP_PIR_KEYWORDS	serine/threonine-specific protein kinase	4	1.5444	0.366978	KIN82, PSK1, CMK2, KIC1	254	55	6448	1.84624	1	0.830151	99.7046
INTERPRO	IPR002290:Serine/threonine protein kinase	5	1.9305	0.395407	KIN82, CMK2, CBK1, KIC1, ATG1	197	76	4676	1.56158	1	0.999883	99.9003
SMART	SM00220:S_TKc	5	1.9305	0.412462	KIN82, CMK2, CBK1, KIC1, ATG1	66	76	1517	1.51216	1	0.997411	99.4759
Annotation Cluster 12	Enrichment Score: 1.712538558624371
Category	Term	Count	%	PValue	Genes	List Total	Pop Hits	Pop Total	Fold Enrichment	Bonferroni	Benjamini	FDR
GOTERM_BP_FAT	GO:0006508~proteolysis	29	11.1969	0.00157456	YDR210C-D, SWM1, MDJ1, YBR139W, UBC8, ATG14, UBP15, RMD5, BSC5, HRD1, UBI4, BUL1, ATG8, KAR2, VPS30, RPN4, ECM29, YBR012W-B, DAS1, FYV10, PRB1, MGR1, GRE3, STI1, UBR2, GID8, LAP4, VID28, APC4	205	373	4870	1.84699	0.771209	0.0412658	2.4385
GOTERM_BP_FAT	GO:0043161~proteasomal ubiquitin-dependent protein catabolic process	11	4.2471	0.00168824	FYV10, SWM1, UBC8, ATG14, VID28, KAR2, VPS30, RMD5, GID8, APC4, HRD1	205	80	4870	3.26646	0.79434	0.0418435	2.61239
GOTERM_BP_FAT	GO:0010498~proteasomal protein catabolic process	11	4.2471	0.00168824	FYV10, SWM1, UBC8, ATG14, VID28, KAR2, VPS30, RMD5, GID8, APC4, HRD1	205	80	4870	3.26646	0.79434	0.0418435	2.61239
SP_PIR_KEYWORDS	ubl conjugation pathway	13	5.01931	0.00482508	DAS1, SWM1, UBC8, UBP15, UBR2, GID8, RMD5, BSC5, HRD1, BUL1, ATG8, VID28, APC4	254	130	6448	2.53858	0.656622	0.0496273	5.97541
GOTERM_BP_FAT	GO:0051603~proteolysis involved in cellular protein catabolic process	19	7.33591	0.0145804	DAS1, MDJ1, SWM1, FYV10, MGR1, UBC8, UBP15, ATG14, UBR2, RMD5, GID8, BSC5, HRD1, BUL1, ATG8, VID28, KAR2, VPS30, APC4	205	247	4870	1.82739	0.999999	0.201782	20.555
GOTERM_BP_FAT	GO:0019941~modification-dependent protein catabolic process	17	6.56371	0.0399724	DAS1, SWM1, FYV10, UBC8, UBP15, ATG14, UBR2, RMD5, GID8, BSC5, HRD1, BUL1, ATG8, VID28, KAR2, VPS30, APC4	205	238	4870	1.69686	1	0.415957	47.2226
GOTERM_BP_FAT	GO:0043632~modification-dependent macromolecule catabolic process	17	6.56371	0.0687998	DAS1, SWM1, FYV10, UBC8, UBP15, ATG14, UBR2, RMD5, GID8, BSC5, HRD1, BUL1, ATG8, VID28, KAR2, VPS30, APC4	205	256	4870	1.57755	1	0.539666	67.2649
GOTERM_BP_FAT	GO:0006511~ubiquitin-dependent protein catabolic process	12	4.6332	0.151395	FYV10, SWM1, UBC8, UBP15, ATG14, VID28, KAR2, VPS30, RMD5, GID8, APC4, HRD1	205	185	4870	1.54094	1	0.78158	92.3604
GOTERM_BP_FAT	GO:0070647~protein modification by small protein conjugation or removal	9	3.4749	0.203747	LGE1, SWM1, UBC8, UBP15, UBR2, RMD5, APC4, UBI4, BUL1	205	135	4870	1.58374	1	0.851039	97.1828
GOTERM_BP_FAT	GO:0030433~ER-associated protein catabolic process	4	1.5444	0.279745	ATG14, KAR2, VPS30, HRD1	205	44	4870	2.15965	1	0.924308	99.4148
Annotation Cluster 13	Enrichment Score: 1.69416462516308
Category	Term	Count	%	PValue	Genes	List Total	Pop Hits	Pop Total	Fold Enrichment	Bonferroni	Benjamini	FDR
SP_PIR_KEYWORDS	zinc-finger	22	8.49421	0.00137419	YDR210C-D, MDJ1, ADR1, YBL100W-B, YDR210W-B, GAT2, UBR2, YPR015C, YOR343W-B, RIM101, HRD1, YOR192C-B, VPS8, SWI1, AZF1, YCL019W, YDR034C-D, YDR261W-B, ZPR1, NRG1, GIS1, YBR012W-B	254	262	6448	2.13163	0.262069	0.0200565	1.73649
GOTERM_MF_FAT	GO:0008270~zinc ion binding	33	12.7413	0.00352887	YDR210C-D, MDJ1, ADR1, AMS1, YDR210W-B, GAT2, YOR343W-B, YPR015C, RIM101, GAL7, HRD1, PNC1, SWI1, YCL019W, ZPR1, NRG1, RPN4, YBR012W-B, YLR460C, MAL13, HST3, SFA1, YBL100W-B, UBR2, ZRG8, YOR192C-B, VPS8, AZF1, LAP4, YDR034C-D, YCR102C, YDR261W-B, GIS1	171	488	4190	1.65696	0.681896	0.0690838	4.66697
SP_PIR_KEYWORDS	dna-binding	26	10.0386	0.00547901	YDR210C-D, ADR1, YDR210W-B, GAT2, YOR343W-B, RIM101, SWI1, YCL019W, VHR1, YAP6, NRG1, RPN4, YBR012W-B, MAL13, SMP1, YBL100W-B, MND1, YOR192C-B, AZF1, TOS8, RAD4, YDR034C-D, RFX1, YDR261W-B, IXR1, GIS1	254	372	6448	1.77428	0.70305	0.0514217	6.75944
SP_PIR_KEYWORDS	zinc	30	11.583	0.00744929	YDR210C-D, MDJ1, ADR1, AMS1, YDR210W-B, GAT2, YOR343W-B, YPR015C, RIM101, GAL7, HRD1, PNC1, SWI1, YCL019W, ZPR1, NRG1, YBR012W-B, MAL13, HST3, SFA1, YBL100W-B, UBR2, ZRG8, YOR192C-B, VPS8, LAP4, AZF1, YDR034C-D, YDR261W-B, GIS1	254	462	6448	1.64843	0.808421	0.0665355	9.08538
GOTERM_MF_FAT	GO:0043169~cation binding	47	18.1467	0.0183109	YDR210C-D, MDJ1, KHA1, ADR1, AMS1, YDR506C, YDR210W-B, CYC7, GAT2, YOR343W-B, YPR015C, RIM101, GAL7, HRD1, PNC1, SWI1, SRX1, YCL019W, PYK2, CTA1, YBR056W, ARO10, ZPR1, NRG1, RPN4, YBR012W-B, YLR460C, ENO1, MAL13, HST3, ENA1, NTH1, SFA1, YBL100W-B, UBR2, ZRG8, GLC3, YOR192C-B, VPS8, PGM2, AZF1, LAP4, YDR034C-D, YCR102C, GDB1, YDR261W-B, GIS1	171	850	4190	1.35487	0.997491	0.2208	22.1085
GOTERM_MF_FAT	GO:0043167~ion binding	47	18.1467	0.0186834	YDR210C-D, MDJ1, KHA1, ADR1, AMS1, YDR506C, YDR210W-B, CYC7, GAT2, YOR343W-B, YPR015C, RIM101, GAL7, HRD1, PNC1, SWI1, SRX1, YCL019W, PYK2, CTA1, YBR056W, ARO10, ZPR1, NRG1, RPN4, YBR012W-B, YLR460C, ENO1, MAL13, HST3, ENA1, NTH1, SFA1, YBL100W-B, UBR2, ZRG8, GLC3, YOR192C-B, VPS8, PGM2, AZF1, LAP4, YDR034C-D, YCR102C, GDB1, YDR261W-B, GIS1	171	851	4190	1.35328	0.997781	0.216847	22.5072
SP_PIR_KEYWORDS	metal-binding	36	13.8996	0.0335526	YDR210C-D, MDJ1, ADR1, YDR506C, AMS1, YDR210W-B, CYC7, GAT2, YOR343W-B, YPR015C, RIM101, GAL7, HRD1, PNC1, SWI1, YCL019W, CTA1, PYK2, ARO10, ZPR1, NRG1, YBR012W-B, ENO1, MAL13, HST3, SFA1, YBL100W-B, UBR2, YOR192C-B, VPS8, PGM2, AZF1, LAP4, YDR034C-D, YDR261W-B, GIS1	254	653	6448	1.39952	0.99947	0.189019	35.2574
GOTERM_MF_FAT	GO:0046872~metal ion binding	44	16.9884	0.0443741	YDR210C-D, MDJ1, KHA1, ADR1, YDR506C, AMS1, YDR210W-B, CYC7, GAT2, YOR343W-B, YPR015C, RIM101, GAL7, HRD1, PNC1, SWI1, SRX1, YCL019W, CTA1, PYK2, ARO10, ZPR1, NRG1, RPN4, YBR012W-B, YLR460C, ENO1, MAL13, HST3, ENA1, NTH1, SFA1, YBL100W-B, UBR2, ZRG8, YOR192C-B, VPS8, PGM2, AZF1, LAP4, YDR034C-D, YCR102C, YDR261W-B, GIS1	171	830	4190	1.29895	1	0.387495	45.8626
GOTERM_MF_FAT	GO:0003677~DNA binding	32	12.3552	0.0461507	YDR210C-D, ADR1, YDR210W-B, GAT2, YOR343W-B, YPR015C, RIM101, SWI1, SRX1, HDA2, YCL019W, NDJ1, VHR1, YAP6, NRG1, RPN4, YBR012W-B, MAL13, HST3, SMP1, YBL100W-B, MND1, HSP60, YOR192C-B, AZF1, RAD4, TOS8, YDR034C-D, RFX1, YDR261W-B, IXR1, GIS1	171	566	4190	1.38532	1	0.389718	47.2076
GOTERM_MF_FAT	GO:0046914~transition metal ion binding	36	13.8996	0.0569927	YDR210C-D, MDJ1, ADR1, YDR506C, AMS1, YDR210W-B, CYC7, GAT2, YOR343W-B, YPR015C, RIM101, GAL7, HRD1, PNC1, SWI1, YCL019W, CTA1, ZPR1, NRG1, RPN4, YBR012W-B, YLR460C, MAL13, HST3, SFA1, YBL100W-B, UBR2, ZRG8, YOR192C-B, VPS8, AZF1, LAP4, YDR034C-D, YCR102C, YDR261W-B, GIS1	171	665	4190	1.32647	1	0.419126	54.7676
SP_PIR_KEYWORDS	nucleus	58	22.3938	0.872309	ADR1, YDR210W-B, YOR343W-B, RIM101, FRM2, PNC1, UBI4, SWI1, LGE1, HDA2, RTS3, YCL019W, KAR3, NDJ1, STR3, HBN1, VHR1, SPO74, YPL014W, ZPR1, NRG1, YAP6, RPN4, ECM29, YBR012W-B, MAM1, HST3, FYV10, YBL100W-B, RMR1, GRE3, GRE2, MND1, GID8, YLR132C, REC8, RAD4, TOS8, VID28, YDR261W-B, APC4, IXR1, SSC1, YDR210C-D, SRX1, PTK2, BUB3, HSP104, MAL13, SMP1, RTT105, YOR192C-B, AZF1, YER084W, YDR034C-D, PES4, …	254	1636	6448	0.899987	1	0.995831	100
Annotation Cluster 14	Enrichment Score: 1.5266781619245329
Category	Term	Count	%	PValue	Genes	List Total	Pop Hits	Pop Total	Fold Enrichment	Bonferroni	Benjamini	FDR
GOTERM_BP_FAT	GO:0010035~response to inorganic substance	7	2.7027	0.0115964	TRR2, CTA1, YCR102C, SNQ2, PRX1, RPN4, HSP104	205	46	4870	3.61506	0.999982	0.174312	16.7012
GOTERM_BP_FAT	GO:0006979~response to oxidative stress	9	3.4749	0.0206127	SRX1, TRR2, CTA1, GRE3, SNQ2, PRX1, GAD1, HSP12, HSP104	205	82	4870	2.60738	1	0.266147	27.8414
GOTERM_BP_FAT	GO:0000302~response to reactive oxygen species	4	1.5444	0.0319105	TRR2, CTA1, SNQ2, HSP104	205	17	4870	5.58967	1	0.355918	39.8348
GOTERM_MF_FAT	GO:0016209~antioxidant activity	4	1.5444	0.102541	SRX1, TRR2, CTA1, PRX1	171	28	4190	3.50042	1	0.574693	76.8383
Annotation Cluster 15	Enrichment Score: 1.4174289804146003
Category	Term	Count	%	PValue	Genes	List Total	Pop Hits	Pop Total	Fold Enrichment	Bonferroni	Benjamini	FDR
GOTERM_BP_FAT	GO:0030435~sporulation resulting in formation of a cellular spore	22	8.49421	0.000296954	RIM8, MDS3, CDA1, SWM1, PRB1, SGA1, SPS2, NTH1, BBC1, RMD5, RIM101, UBI4, SPO20, ATG1, LGE1, GIP2, VID28, FMP45, PES4, SPO74, GIS1, VPS13	205	220	4870	2.37561	0.242695	0.0138033	0.46421
GOTERM_BP_FAT	GO:0043934~sporulation	22	8.49421	0.000296954	RIM8, MDS3, CDA1, SWM1, PRB1, SGA1, SPS2, NTH1, BBC1, RMD5, RIM101, UBI4, SPO20, ATG1, LGE1, GIP2, VID28, FMP45, PES4, SPO74, GIS1, VPS13	205	220	4870	2.37561	0.242695	0.0138033	0.46421
GOTERM_BP_FAT	GO:0030437~ascospore formation	12	4.6332	0.00727366	CDA1, SWM1, SGA1, SPS2, FMP45, VID28, SPO74, RIM101, UBI4, VPS13, GIS1, SPO20	205	113	4870	2.52277	0.998922	0.12096	10.8071
GOTERM_BP_FAT	GO:0043935~sexual sporulation resulting in formation of a cellular spore	12	4.6332	0.00727366	CDA1, SWM1, SGA1, SPS2, FMP45, VID28, SPO74, RIM101, UBI4, VPS13, GIS1, SPO20	205	113	4870	2.52277	0.998922	0.12096	10.8071
GOTERM_BP_FAT	GO:0034293~sexual sporulation	12	4.6332	0.00727366	CDA1, SWM1, SGA1, SPS2, FMP45, VID28, SPO74, RIM101, UBI4, VPS13, GIS1, SPO20	205	113	4870	2.52277	0.998922	0.12096	10.8071
GOTERM_BP_FAT	GO:0003006~reproductive developmental process	13	5.01931	0.0247488	CDA1, SWM1, SPS2, SGA1, RIM101, UBI4, SPO20, FMP45, VID28, SPO74, CBK1, GIS1, VPS13	205	152	4870	2.03177	1	0.295379	32.4705
SP_PIR_KEYWORDS	sporulation	9	3.4749	0.0306227	MDS3, CDA1, HSP26, SGA1, SPS2, FMP45, SPO74, RMD5, SPO20	254	94	6448	2.43056	0.998965	0.178303	32.7122
GOTERM_BP_FAT	GO:0048610~reproductive cellular process	17	6.56371	0.0469299	CDA1, SWM1, SPS2, SGA1, RIM101, UBI4, SPO20, KAR2, FMP45, VID28, KAR3, SPO74, CBK1, GIS1, VPS13, MPT5, ROM1	205	243	4870	1.66195	1	0.451119	52.9066
GOTERM_BP_FAT	GO:0022413~reproductive process in single-celled organism	13	5.01931	0.0641508	CDA1, SWM1, SPS2, SGA1, RIM101, UBI4, SPO20, FMP45, VID28, SPO74, GIS1, VPS13, ROM1	205	176	4870	1.75471	1	0.526537	64.6086
GOTERM_BP_FAT	GO:0032505~reproduction of a single-celled organism	15	5.79151	0.0821557	MYO3, CDA1, SWM1, EXO84, SPS2, SGA1, RIM101, UBI4, SPO20, FMP45, VID28, SPO74, GIS1, VPS13, ROM1	205	223	4870	1.59794	1	0.598211	73.8952
GOTERM_BP_FAT	GO:0019953~sexual reproduction	17	6.56371	0.117054	IQG1, CDA1, SWM1, SPS2, SGA1, RIM101, UBI4, SPO20, KAR2, FMP45, VID28, KAR3, SPO74, CBK1, GIS1, VPS13, MPT5	205	277	4870	1.45796	1	0.702931	85.7774
GOTERM_BP_FAT	GO:0070726~cell wall assembly	5	1.9305	0.117731	CDA1, SWM1, SPS2, YGP1, GIS1	205	45	4870	2.63957	1	0.70141	85.9474
GOTERM_BP_FAT	GO:0009272~fungal-type cell wall biogenesis	5	1.9305	0.180342	CDA1, SWM1, SPS2, RIM101, GIS1	205	53	4870	2.24114	1	0.833008	95.5646
GOTERM_BP_FAT	GO:0070591~ascospore wall biogenesis	4	1.5444	0.279745	CDA1, SWM1, SPS2, GIS1	205	44	4870	2.15965	1	0.924308	99.4148
GOTERM_BP_FAT	GO:0070590~spore wall biogenesis	4	1.5444	0.279745	CDA1, SWM1, SPS2, GIS1	205	44	4870	2.15965	1	0.924308	99.4148
GOTERM_BP_FAT	GO:0042244~spore wall assembly	4	1.5444	0.279745	CDA1, SWM1, SPS2, GIS1	205	44	4870	2.15965	1	0.924308	99.4148
GOTERM_BP_FAT	GO:0030476~ascospore wall assembly	4	1.5444	0.279745	CDA1, SWM1, SPS2, GIS1	205	44	4870	2.15965	1	0.924308	99.4148
GOTERM_BP_FAT	GO:0042546~cell wall biogenesis	6	2.3166	0.31647	CDA1, SWM1, SPS2, RIM101, YGP1, GIS1	205	89	4870	1.60153	1	0.942102	99.7422
Annotation Cluster 16	Enrichment Score: 1.3666692513586867
Category	Term	Count	%	PValue	Genes	List Total	Pop Hits	Pop Total	Fold Enrichment	Bonferroni	Benjamini	FDR
GOTERM_CC_FAT	GO:0005773~vacuole	17	6.56371	0.00610583	PRB1, YBR139W, SGA1, PHM7, AMS1, ATG14, TPO4, YPL236C, YNL305C, SSA1, VPS8, TPO1, ATG8, LAP4, VPS30, MAM3, ENO1	157	237	4595	2.09936	0.725356	0.227757	7.45152
GOTERM_CC_FAT	GO:0044437~vacuolar part	10	3.861	0.0329993	TPO1, ATG8, PRB1, AMS1, ATG14, YPL236C, TPO4, SSA1, MAM3, VPS8	157	131	4595	2.23416	0.999159	0.474637	34.5757
GOTERM_CC_FAT	GO:0000324~fungal-type vacuole	12	4.6332	0.0425267	LAP4, PRB1, YBR139W, SGA1, PHM7, ATG14, YPL236C, YNL305C, SSA1, MAM3, ENO1, VPS8	157	181	4595	1.94039	0.999896	0.53426	42.2743
GOTERM_CC_FAT	GO:0000323~lytic vacuole	12	4.6332	0.0425267	LAP4, PRB1, YBR139W, SGA1, PHM7, ATG14, YPL236C, YNL305C, SSA1, MAM3, ENO1, VPS8	157	181	4595	1.94039	0.999896	0.53426	42.2743
GOTERM_CC_FAT	GO:0000322~storage vacuole	12	4.6332	0.0425267	LAP4, PRB1, YBR139W, SGA1, PHM7, ATG14, YPL236C, YNL305C, SSA1, MAM3, ENO1, VPS8	157	181	4595	1.94039	0.999896	0.53426	42.2743
SP_PIR_KEYWORDS	Vacuole	8	3.0888	0.407145	ATG8, LAP4, PRB1, AMS1, VPS30, YPL236C, YNL305C, MAM3	254	155	6448	1.31024	1	0.844878	99.8719
Annotation Cluster 17	Enrichment Score: 1.362972744073624
Category	Term	Count	%	PValue	Genes	List Total	Pop Hits	Pop Total	Fold Enrichment	Bonferroni	Benjamini	FDR
GOTERM_BP_FAT	GO:0019388~galactose catabolic process	3	1.1583	0.0234298	PGM2, GRE3, GAL7	205	6	4870	11.878	1	0.289228	31.0253
KEGG_PATHWAY	sce00052:Galactose metabolism	4	1.5444	0.0464417	PGM2, GRE3, GLK1, GAL7	55	22	1439	4.75702	0.887805	0.421247	36.2039
GOTERM_BP_FAT	GO:0006012~galactose metabolic process	3	1.1583	0.0748868	PGM2, GRE3, GAL7	205	11	4870	6.47894	1	0.567184	70.4612
Annotation Cluster 18	Enrichment Score: 1.3018968893891003
Category	Term	Count	%	PValue	Genes	List Total	Pop Hits	Pop Total	Fold Enrichment	Bonferroni	Benjamini	FDR
GOTERM_BP_FAT	GO:0031667~response to nutrient levels	10	3.861	0.00154436	ATG8, PRB1, ENA1, ADR1, ATG14, VPS30, ZPR1, ATG2, YGP1, ATG1	205	66	4870	3.59941	0.764641	0.0416558	2.39227
GOTERM_BP_FAT	GO:0009267~cellular response to starvation	8	3.0888	0.00181914	ATG8, PRB1, ENA1, ATG14, VPS30, ZPR1, ATG2, ATG1	205	43	4870	4.41974	0.818095	0.0438583	2.81225
GOTERM_BP_FAT	GO:0009991~response to extracellular stimulus	10	3.861	0.00191258	ATG8, PRB1, ENA1, ADR1, ATG14, VPS30, ZPR1, ATG2, YGP1, ATG1	205	68	4870	3.49354	0.833355	0.0449064	2.95468
GOTERM_BP_FAT	GO:0042594~response to starvation	8	3.0888	0.00271691	ATG8, PRB1, ENA1, ATG14, VPS30, ZPR1, ATG2, ATG1	205	46	4870	4.1315	0.921644	0.0588292	4.17268
GOTERM_BP_FAT	GO:0031669~cellular response to nutrient levels	9	3.4749	0.0029073	ATG8, PRB1, ENA1, ADR1, ATG14, VPS30, ZPR1, ATG2, ATG1	205	59	4870	3.62381	0.934467	0.0600573	4.45889
GOTERM_BP_FAT	GO:0031668~cellular response to extracellular stimulus	9	3.4749	0.00359428	ATG8, PRB1, ENA1, ADR1, ATG14, VPS30, ZPR1, ATG2, ATG1	205	61	4870	3.505	0.965621	0.0691979	5.48495
GOTERM_BP_FAT	GO:0016236~macroautophagy	5	1.9305	0.0141485	ATG8, ATG14, VPS30, ATG2, ATG1	205	23	4870	5.16437	0.999998	0.19932	20.0078
KEGG_PATHWAY	sce04140:Regulation of autophagy	4	1.5444	0.0233991	ATG8, ATG14, VPS30, ATG1	55	17	1439	6.15615	0.663498	0.304449	20.0519
GOTERM_CC_FAT	GO:0000407~pre-autophagosomal structure	4	1.5444	0.0325943	ATG8, ATG14, ATG2, ATG1	157	21	4595	5.57476	0.999081	0.503016	34.2284
SP_PIR_KEYWORDS	autophagy	5	1.9305	0.0467148	ATG8, ATG14, VPS30, ATG2, ATG1	254	35	6448	3.62655	0.999974	0.24288	45.6341
GOTERM_BP_FAT	GO:0034727~piecemeal microautophagy of nucleus	5	1.9305	0.0473203	ATG8, ATG14, VPS30, ATG2, ATG1	205	33	4870	3.59941	1	0.449555	53.208
GOTERM_BP_FAT	GO:0000045~autophagic vacuole formation	3	1.1583	0.0517688	ATG8, ATG2, ATG1	205	9	4870	7.9187	1	0.47595	56.5163
GOTERM_CC_FAT	GO:0019898~extrinsic to membrane	12	4.6332	0.0849094	OSH2, ATG8, MDJ1, ATG14, VPS30, YPL236C, YPT35, YBL029C-A, ATG2, MPM1, VPS13, ATG1	157	204	4595	1.72162	1	0.737452	67.4343
GOTERM_BP_FAT	GO:0016237~microautophagy	5	1.9305	0.103846	ATG8, ATG14, VPS30, ATG2, ATG1	205	43	4870	2.76234	1	0.668293	82.0525
GOTERM_BP_FAT	GO:0010324~membrane invagination	10	3.861	0.115465	OSH2, RIM8, MYO3, ATG8, ENT4, SDS24, ATG14, VPS30, ATG2, ATG1	205	136	4870	1.74677	1	0.701459	85.371
GOTERM_BP_FAT	GO:0032258~CVT pathway	3	1.1583	0.203355	ATG8, VPS30, ATG2	205	20	4870	3.56341	1	0.852964	97.161
GOTERM_BP_FAT	GO:0007033~vacuole organization	4	1.5444	0.395669	ATG8, YHR138C, ATG2, ATG1	205	54	4870	1.75971	1	0.968764	99.9626
GOTERM_BP_FAT	GO:0016044~membrane organization	13	5.01931	0.427906	MYO3, RIM8, EXO84, SDS24, ATG14, TLG2, ATG2, ATG1, OSH2, ATG8, ENT4, YHR138C, VPS30	205	264	4870	1.16981	1	0.977971	99.9841
GOTERM_BP_FAT	GO:0006897~endocytosis	5	1.9305	0.568485	OSH2, RIM8, MYO3, ENT4, SDS24	205	95	4870	1.25032	1	0.991	99.9998
GOTERM_BP_FAT	GO:0007034~vacuolar transport	6	2.3166	0.577707	ATG8, VPS30, TLG2, ATG2, VPS13, VPS8	205	121	4870	1.17799	1	0.991557	99.9999
GOTERM_BP_FAT	GO:0006623~protein targeting to vacuole	3	1.1583	0.764047	ATG8, VPS30, ATG2	205	65	4870	1.09644	1	0.998398	100
GOTERM_BP_FAT	GO:0016192~vesicle-mediated transport	14	5.40541	0.805999	MYO3, RIM8, YPT6, BTN2, EXO84, SDS24, TLG2, VPS8, SPO20, OSH2, ATG8, ENT4, VPS30, VPS13	205	376	4870	0.884536	1	0.999037	100
SP_PIR_KEYWORDS	protein transport	12	4.6332	0.852557	YPT6, ATG8, EXO84, ATG14, YPR157W, VPS30, TLG2, ATG2, SBE22, VPS13, ATG1, VPS8	254	363	6448	0.839201	1	0.99495	100
Annotation Cluster 19	Enrichment Score: 0.9990376832207564
Category	Term	Count	%	PValue	Genes	List Total	Pop Hits	Pop Total	Fold Enrichment	Bonferroni	Benjamini	FDR
UP_SEQ_FEATURE	zinc finger region:C2H2-type 1	6	2.3166	0.012451	AZF1, ADR1, YPR015C, NRG1, RIM101, GIS1	254	36	6448	4.23097	0.999257	0.402255	16.8038
GOTERM_MF_FAT	GO:0016564~transcription repressor activity	5	1.9305	0.143218	TOS8, RFX1, NRG1, RIM101, GIS1	171	50	4190	2.45029	1	0.663353	87.6284
SP_PIR_KEYWORDS	repressor	5	1.9305	0.564529	HST3, HDA2, NRG1, RIM101, GIS1	254	101	6448	1.25672	1	0.927533	99.9975
Annotation Cluster 20	Enrichment Score: 0.9179990359326176
Category	Term	Count	%	PValue	Genes	List Total	Pop Hits	Pop Total	Fold Enrichment	Bonferroni	Benjamini	FDR
UP_SEQ_FEATURE	domain:PUM-HD	3	1.1583	0.0207187	JSN1, PUF2, MPT5	254	6	6448	12.6929	0.999994	0.528766	26.4653
UP_SEQ_FEATURE	repeat:Pumilio 2	3	1.1583	0.028263	JSN1, PUF2, MPT5	254	7	6448	10.8796	1	0.620812	34.3589
UP_SEQ_FEATURE	repeat:Pumilio 1	3	1.1583	0.028263	JSN1, PUF2, MPT5	254	7	6448	10.8796	1	0.620812	34.3589
UP_SEQ_FEATURE	repeat:Pumilio 4	3	1.1583	0.028263	JSN1, PUF2, MPT5	254	7	6448	10.8796	1	0.620812	34.3589
UP_SEQ_FEATURE	repeat:Pumilio 3	3	1.1583	0.028263	JSN1, PUF2, MPT5	254	7	6448	10.8796	1	0.620812	34.3589
UP_SEQ_FEATURE	repeat:Pumilio 5	3	1.1583	0.028263	JSN1, PUF2, MPT5	254	7	6448	10.8796	1	0.620812	34.3589
INTERPRO	IPR001313:Pumilio RNA-binding region	3	1.1583	0.0319406	JSN1, PUF2, MPT5	197	7	4676	10.1726	0.999992	0.622376	35.9709
SMART	SM00025:Pumilio	3	1.1583	0.0330341	JSN1, PUF2, MPT5	66	7	1517	9.85065	0.847586	0.465836	28.2298
GOTERM_BP_FAT	GO:0000288~nuclear-transcribed mRNA catabolic process, deadenylation-dependent decay	4	1.5444	0.268218	DCP1, JSN1, PUF2, MPT5	205	43	4870	2.20987	1	0.919518	99.2495
GOTERM_MF_FAT	GO:0003729~mRNA binding	4	1.5444	0.286141	DCP1, JSN1, PUF2, MPT5	171	46	4190	2.13069	1	0.862709	98.9508
INTERPRO	IPR011989:Armadillo-like helical	4	1.5444	0.291645	JSN1, PUF2, FES1, MPT5	197	45	4676	2.10987	1	0.998988	99.1223
COG_ONTOLOGY	Translation, ribosomal structure and biogenesis	4	1.5444	0.612999	JSN1, PUF2, MEF2, MPT5	49	63	975	1.26336	1	0.998216	99.9272
GOTERM_BP_FAT	GO:0000956~nuclear-transcribed mRNA catabolic process	4	1.5444	0.69095	DCP1, JSN1, PUF2, MPT5	205	84	4870	1.13124	1	0.996831	100
GOTERM_BP_FAT	GO:0006402~mRNA catabolic process	4	1.5444	0.706243	DCP1, JSN1, PUF2, MPT5	205	86	4870	1.10493	1	0.99712	100
GOTERM_BP_FAT	GO:0006401~RNA catabolic process	4	1.5444	0.797469	DCP1, JSN1, PUF2, MPT5	205	100	4870	0.950244	1	0.999012	100
GOTERM_BP_FAT	GO:0016071~mRNA metabolic process	7	2.7027	0.974451	YLR132C, EXO84, DCP1, JSN1, PUF2, RPM2, MPT5	205	270	4870	0.615899	1	0.999998	100
Annotation Cluster 21	Enrichment Score: 0.8352287957689996
Category	Term	Count	%	PValue	Genes	List Total	Pop Hits	Pop Total	Fold Enrichment	Bonferroni	Benjamini	FDR
SP_PIR_KEYWORDS	dna-binding	26	10.0386	0.00547901	YDR210C-D, ADR1, YDR210W-B, GAT2, YOR343W-B, RIM101, SWI1, YCL019W, VHR1, YAP6, NRG1, RPN4, YBR012W-B, MAL13, SMP1, YBL100W-B, MND1, YOR192C-B, AZF1, TOS8, RAD4, YDR034C-D, RFX1, YDR261W-B, IXR1, GIS1	254	372	6448	1.77428	0.70305	0.0514217	6.75944
UP_SEQ_FEATURE	zinc finger region:C2H2-type 1	6	2.3166	0.012451	AZF1, ADR1, YPR015C, NRG1, RIM101, GIS1	254	36	6448	4.23097	0.999257	0.402255	16.8038
INTERPRO	IPR007087:Zinc finger, C2H2-type	7	2.7027	0.015635	AZF1, ADR1, YPR015C, NRG1, RIM101, RPN4, GIS1	197	49	4676	3.39086	0.996563	0.467589	19.4609
INTERPRO	IPR013087:Zinc finger, C2H2-type/integrase, DNA-binding	5	1.9305	0.0164584	AZF1, ADR1, YPR015C, NRG1, RIM101	197	24	4676	4.94501	0.997457	0.449778	20.3813
INTERPRO	IPR015880:Zinc finger, C2H2-like	7	2.7027	0.0187973	AZF1, ADR1, YPR015C, NRG1, RIM101, RPN4, GIS1	197	51	4676	3.25789	0.998921	0.462615	22.9427
SMART	SM00355:ZnF_C2H2	7	2.7027	0.0193433	AZF1, ADR1, YPR015C, NRG1, RIM101, RPN4, GIS1	66	51	1517	3.15478	0.665072	0.42127	17.5415
UP_SEQ_FEATURE	zinc finger region:C2H2-type 2	5	1.9305	0.0284364	AZF1, ADR1, YPR015C, NRG1, RIM101	254	30	6448	4.23097	1	0.602098	34.5307
GOTERM_MF_FAT	GO:0003677~DNA binding	32	12.3552	0.0461507	YDR210C-D, ADR1, YDR210W-B, GAT2, YOR343W-B, YPR015C, RIM101, SWI1, SRX1, HDA2, YCL019W, NDJ1, VHR1, YAP6, NRG1, RPN4, YBR012W-B, MAL13, HST3, SMP1, YBL100W-B, MND1, HSP60, YOR192C-B, AZF1, RAD4, TOS8, YDR034C-D, RFX1, YDR261W-B, IXR1, GIS1	171	566	4190	1.38532	1	0.389718	47.2076
GOTERM_MF_FAT	GO:0043565~sequence-specific DNA binding	15	5.79151	0.122883	MAL13, ADR1, SMP1, HSP60, GAT2, YPR015C, RIM101, AZF1, TOS8, NDJ1, RFX1, YAP6, NRG1, RPN4, GIS1	171	246	4190	1.49408	1	0.610942	83.0116
SP_PIR_KEYWORDS	activator	9	3.4749	0.416879	MAL13, LGE1, ADR1, YAP6, RIM101, IXR1, RPN4, GIS1, SWI1	254	181	6448	1.26228	1	0.840199	99.8962
GOTERM_MF_FAT	GO:0003700~transcription factor activity	7	2.7027	0.470135	MAL13, TOS8, ADR1, SMP1, GAT2, YAP6, RPN4	171	135	4190	1.27052	1	0.967604	99.9813
GOTERM_BP_FAT	GO:0006357~regulation of transcription from RNA polymerase II promoter	12	4.6332	0.553253	HDA2, ADR1, PRR2, SMP1, VID28, RFX1, RPM2, VHR1, NRG1, YAP6, RIM101, SWI1	205	264	4870	1.07982	1	0.990491	99.9997
GOTERM_MF_FAT	GO:0030528~transcription regulator activity	15	5.79151	0.625892	MAL13, ADR1, SMP1, GAT2, RIM101, SWI1, AZF1, TOS8, RPM2, RFX1, VHR1, YAP6, NRG1, RPN4, GIS1	171	364	4190	1.00974	1	0.991388	99.9998
GOTERM_BP_FAT	GO:0006355~regulation of transcription, DNA-dependent	19	7.33591	0.661844	MAL13, HST3, ADR1, SMP1, GAT2, RIM101, PNC1, SWI1, AZF1, HDA2, TOS8, PRR2, VID28, RPM2, VHR1, RFX1, YAP6, NRG1, MPT5	205	461	4870	0.979102	1	0.99573	100
GOTERM_BP_FAT	GO:0051252~regulation of RNA metabolic process	19	7.33591	0.69425	MAL13, HST3, ADR1, SMP1, GAT2, RIM101, PNC1, SWI1, AZF1, HDA2, TOS8, PRR2, VID28, RPM2, VHR1, RFX1, YAP6, NRG1, MPT5	205	470	4870	0.960353	1	0.996901	100
SP_PIR_KEYWORDS	transcription regulation	16	6.17761	0.841346	MAL13, HST3, ADR1, SMP1, RIM101, SWI1, LGE1, AZF1, HDA2, TOS8, VHR1, YAP6, NRG1, IXR1, RPN4, GIS1	254	473	6448	0.858717	1	0.994572	100
SP_PIR_KEYWORDS	nucleus	58	22.3938	0.872309	ADR1, YDR210W-B, YOR343W-B, RIM101, FRM2, PNC1, UBI4, SWI1, LGE1, HDA2, RTS3, YCL019W, KAR3, NDJ1, STR3, HBN1, VHR1, SPO74, YPL014W, ZPR1, NRG1, YAP6, RPN4, ECM29, YBR012W-B, MAM1, HST3, FYV10, YBL100W-B, RMR1, GRE3, GRE2, MND1, GID8, YLR132C, REC8, RAD4, TOS8, VID28, YDR261W-B, APC4, IXR1, SSC1, YDR210C-D, SRX1, PTK2, BUB3, HSP104, MAL13, SMP1, RTT105, YOR192C-B, AZF1, YER084W, YDR034C-D, PES4, …	254	1636	6448	0.899987	1	0.995831	100
GOTERM_BP_FAT	GO:0045449~regulation of transcription	23	8.88031	0.899207	MAL13, HST3, ADR1, SMP1, GAT2, RIM101, PNC1, SWI1, LGE1, AZF1, HDA2, TOS8, PRR2, VID28, RPM2, VHR1, RFX1, YAP6, NRG1, IXR1, RPN4, GIS1, MPT5	205	657	4870	0.831644	1	0.99986	100
SP_PIR_KEYWORDS	Transcription	15	5.79151	0.949001	MAL13, HST3, ADR1, SMP1, RIM101, SWI1, LGE1, AZF1, HDA2, VHR1, YAP6, NRG1, RPN4, IXR1, GIS1	254	514	6448	0.740832	1	0.999382	100
GOTERM_BP_FAT	GO:0006350~transcription	16	6.17761	0.982119	MAL13, HST3, ADR1, SMP1, GAT2, RIM101, SWI1, LGE1, AZF1, HDA2, VHR1, YAP6, NRG1, IXR1, RPN4, GIS1	205	559	4870	0.67996	1	0.999999	100
Annotation Cluster 22	Enrichment Score: 0.8234246065641643
Category	Term	Count	%	PValue	Genes	List Total	Pop Hits	Pop Total	Fold Enrichment	Bonferroni	Benjamini	FDR
UP_SEQ_FEATURE	signal peptide	19	7.33591	0.0516028	CDA1, DIA3, PRB1, DAN4, YOR152C, ERO1, PLB1, SPS2, YFL013W-A, SPI1, YMR315W-A, YCR061W, MTL1, WSC4, YHR138C, YPL277C, KAR2, YGP1, YOR024W	254	304	6448	1.58661	1	0.781993	54.0651
SP_PIR_KEYWORDS	signal	19	7.33591	0.0516028	CDA1, DIA3, PRB1, DAN4, YOR152C, ERO1, PLB1, SPS2, YFL013W-A, SPI1, YMR315W-A, YCR061W, MTL1, WSC4, YHR138C, YPL277C, KAR2, YGP1, YOR024W	254	304	6448	1.58661	0.999992	0.259353	49.0803
SP_PIR_KEYWORDS	glycoprotein	21	8.10811	0.370078	CDA1, DIA3, PRB1, DAN4, ERO1, SPS2, PLB1, PHM7, PSK1, YPR157W, SPI1, STI1, LAP4, SNF3, YCR061W, WSC4, YPL277C, FMP45, SNQ2, SSE2, YGP1	254	466	6448	1.144	1	0.828125	99.7226
UP_SEQ_FEATURE	glycosylation site:N-linked (GlcNAc...)	17	6.56371	0.516014	CDA1, DIA3, PRB1, ERO1, SPS2, PLB1, PHM7, YPR157W, SPI1, LAP4, SNF3, YCR061W, WSC4, YPL277C, FMP45, SNQ2, YGP1	254	403	6448	1.07087	1	0.999987	99.9976
Annotation Cluster 23	Enrichment Score: 0.7953266057952266
Category	Term	Count	%	PValue	Genes	List Total	Pop Hits	Pop Total	Fold Enrichment	Bonferroni	Benjamini	FDR
SP_PIR_KEYWORDS	ubl conjugation pathway	13	5.01931	0.00482508	DAS1, SWM1, UBC8, UBP15, UBR2, GID8, RMD5, BSC5, HRD1, BUL1, ATG8, VID28, APC4	254	130	6448	2.53858	0.656622	0.0496273	5.97541
GOTERM_BP_FAT	GO:0006513~protein monoubiquitination	5	1.9305	0.00705804	LGE1, UBC8, UBR2, UBI4, BUL1	205	19	4870	6.2516	0.99868	0.119702	10.5032
GOTERM_BP_FAT	GO:0016567~protein ubiquitination	8	3.0888	0.0641595	LGE1, SWM1, UBC8, UBR2, RMD5, APC4, UBI4, BUL1	205	85	4870	2.23587	1	0.522354	64.6138
GOTERM_BP_FAT	GO:0032446~protein modification by small protein conjugation	8	3.0888	0.165689	LGE1, SWM1, UBC8, UBR2, RMD5, APC4, UBI4, BUL1	205	108	4870	1.75971	1	0.810299	94.1455
GOTERM_BP_FAT	GO:0000209~protein polyubiquitination	3	1.1583	0.203355	UBC8, UBI4, BUL1	205	20	4870	3.56341	1	0.852964	97.161
GOTERM_BP_FAT	GO:0070647~protein modification by small protein conjugation or removal	9	3.4749	0.203747	LGE1, SWM1, UBC8, UBP15, UBR2, RMD5, APC4, UBI4, BUL1	205	135	4870	1.58374	1	0.851039	97.1828
KEGG_PATHWAY	sce04120:Ubiquitin mediated proteolysis	4	1.5444	0.236651	SWM1, UBC8, APC4, HRD1	55	45	1439	2.32566	0.999996	0.83044	92.2103
GOTERM_MF_FAT	GO:0004842~ubiquitin-protein ligase activity	5	1.9305	0.41849	UBC8, UBR2, RMD5, APC4, HRD1	171	81	4190	1.51253	1	0.951608	99.9344
GOTERM_MF_FAT	GO:0019787~small conjugating protein ligase activity	5	1.9305	0.47327	UBC8, UBR2, RMD5, APC4, HRD1	171	87	4190	1.40821	1	0.966794	99.9828
GOTERM_MF_FAT	GO:0016881~acid-amino acid ligase activity	5	1.9305	0.543095	UBC8, UBR2, RMD5, APC4, HRD1	171	95	4190	1.28963	1	0.983315	99.9975
GOTERM_MF_FAT	GO:0016879~ligase activity, forming carbon-nitrogen bonds	5	1.9305	0.781729	UBC8, UBR2, RMD5, APC4, HRD1	171	130	4190	0.94242	1	0.99894	100
SP_PIR_KEYWORDS	ligase	3	1.1583	0.957544	UBC8, UBR2, HRD1	254	123	6448	0.619167	1	0.999573	100
Annotation Cluster 24	Enrichment Score: 0.7744818065769994
Category	Term	Count	%	PValue	Genes	List Total	Pop Hits	Pop Total	Fold Enrichment	Bonferroni	Benjamini	FDR
UP_SEQ_FEATURE	cross-link:Glycyl lysine isopeptide (Lys-Gly) (interchain with G-Cter in ubiquitin)	8	3.0888	0.093199	EXO84, YRO2, AKL1, ARO10, UBR2, SSA1, UBI4, HSP104	254	99	6448	2.05138	1	0.913344	76.224
SP_PIR_KEYWORDS	isopeptide bond	8	3.0888	0.202244	EXO84, YRO2, AKL1, ARO10, UBR2, SSA1, UBI4, HSP104	254	122	6448	1.66464	1	0.64666	94.3772
SP_PIR_KEYWORDS	ubl conjugation	9	3.4749	0.251922	EXO84, YRO2, AKL1, ARO10, UBR2, SSA1, RPN4, UBI4, HSP104	254	153	6448	1.49328	1	0.715705	97.5212
Annotation Cluster 25	Enrichment Score: 0.7595816214733191
Category	Term	Count	%	PValue	Genes	List Total	Pop Hits	Pop Total	Fold Enrichment	Bonferroni	Benjamini	FDR
GOTERM_CC_FAT	GO:0009277~fungal-type cell wall	9	3.4749	0.0174625	TDH1, CDA1, DIA3, DAN4, PLB1, SPS2, SPI1, SSA1, YGP1	157	98	4595	2.68783	0.975696	0.37164	19.9679
GOTERM_CC_FAT	GO:0030312~external encapsulating structure	9	3.4749	0.0266846	TDH1, CDA1, DIA3, DAN4, PLB1, SPS2, SPI1, SSA1, YGP1	157	106	4595	2.48498	0.996677	0.46959	28.9636
GOTERM_CC_FAT	GO:0005618~cell wall	9	3.4749	0.0266846	TDH1, CDA1, DIA3, DAN4, PLB1, SPS2, SPI1, SSA1, YGP1	157	106	4595	2.48498	0.996677	0.46959	28.9636
UP_SEQ_FEATURE	lipid moiety-binding region:GPI-anchor amidated asparagine	4	1.5444	0.0952046	DAN4, PLB1, SPS2, SPI1	254	28	6448	3.62655	1	0.909004	76.9845
GOTERM_CC_FAT	GO:0031225~anchored to membrane	5	1.9305	0.22025	ATG8, DAN4, PLB1, SPS2, SPI1	157	71	4595	2.06109	1	0.954399	95.6957
SP_PIR_KEYWORDS	lipoprotein	7	2.7027	0.387978	YPT6, ATG8, DAN4, PLB1, SPS2, SPI1, YPL236C	254	128	6448	1.38829	1	0.836095	99.8078
UP_SEQ_FEATURE	propeptide:Removed in mature form	5	1.9305	0.393595	ATG8, DAN4, PLB1, SPS2, SPI1	254	81	6448	1.56703	1	0.99973	99.9354
SP_PIR_KEYWORDS	gpi-anchor	4	1.5444	0.409925	DAN4, PLB1, SPS2, SPI1	254	59	6448	1.72107	1	0.842835	99.8793
GOTERM_CC_FAT	GO:0005576~extracellular region	4	1.5444	0.602973	DAN4, SPI1, SSA1, YGP1	157	91	4595	1.28648	1	0.991382	99.9992
SP_PIR_KEYWORDS	Secreted	4	1.5444	0.613575	DAN4, SPI1, SSA1, YGP1	254	80	6448	1.26929	1	0.94816	99.9995
SP_PIR_KEYWORDS	cell wall	3	1.1583	0.73059	DAN4, SPI1, SSA1	254	65	6448	1.17165	1	0.981136	100
Annotation Cluster 26	Enrichment Score: 0.7502945570685554
Category	Term	Count	%	PValue	Genes	List Total	Pop Hits	Pop Total	Fold Enrichment	Bonferroni	Benjamini	FDR
GOTERM_CC_FAT	GO:0044437~vacuolar part	10	3.861	0.0329993	TPO1, ATG8, PRB1, AMS1, ATG14, YPL236C, TPO4, SSA1, MAM3, VPS8	157	131	4595	2.23416	0.999159	0.474637	34.5757
GOTERM_CC_FAT	GO:0005774~vacuolar membrane	9	3.4749	0.0587102	TPO1, ATG8, AMS1, ATG14, YPL236C, TPO4, SSA1, MAM3, VPS8	157	124	4595	2.12426	0.999997	0.62545	53.4667
GOTERM_CC_FAT	GO:0000329~fungal-type vacuole membrane	4	1.5444	0.579977	ATG14, YPL236C, SSA1, MAM3	157	88	4595	1.33034	1	0.992894	99.9983
GOTERM_CC_FAT	GO:0031090~organelle membrane	20	7.72201	0.88755	MDJ1, MGR1, ERO1, JSN1, AMS1, ATG14, TPO4, YPL236C, HSP60, PIC2, SSA1, HRD1, VPS8, TPO1, ATG8, STF1, WSC4, YPC1, MAM3, SSC1	157	701	4595	0.835022	1	0.999859	100
Annotation Cluster 27	Enrichment Score: 0.7175629879732582
Category	Term	Count	%	PValue	Genes	List Total	Pop Hits	Pop Total	Fold Enrichment	Bonferroni	Benjamini	FDR
INTERPRO	IPR013149:Alcohol dehydrogenase, zinc-binding	3	1.1583	0.157726	SFA1, YCR102C, YLR460C	197	17	4676	4.18871	1	0.987892	90.5339
INTERPRO	IPR013154:Alcohol dehydrogenase GroES-like	3	1.1583	0.203548	SFA1, YCR102C, YLR460C	197	20	4676	3.56041	1	0.994028	95.6094
INTERPRO	IPR002085:Alcohol dehydrogenase superfamily, zinc-containing	3	1.1583	0.21915	SFA1, YCR102C, YLR460C	197	21	4676	3.39086	1	0.994692	96.654
Annotation Cluster 28	Enrichment Score: 0.6418307320459187
Category	Term	Count	%	PValue	Genes	List Total	Pop Hits	Pop Total	Fold Enrichment	Bonferroni	Benjamini	FDR
SP_PIR_KEYWORDS	motor protein	3	1.1583	0.155686	MYO3, KAR3, CIN8	254	18	6448	4.23097	1	0.556493	88.4186
GOTERM_MF_FAT	GO:0003774~motor activity	3	1.1583	0.269537	MYO3, KAR3, CIN8	171	25	4190	2.94035	1	0.853395	98.5682
SP_PIR_KEYWORDS	cytoskeleton	7	2.7027	0.282906	MYO3, MHP1, CIN2, KAR3, SPO74, BBC1, CIN8	254	113	6448	1.57257	1	0.743591	98.5538
Annotation Cluster 29	Enrichment Score: 0.6103209664368863
Category	Term	Count	%	PValue	Genes	List Total	Pop Hits	Pop Total	Fold Enrichment	Bonferroni	Benjamini	FDR
UP_SEQ_FEATURE	zinc finger region:RING-type; atypical	3	1.1583	0.0367216	UBR2, HRD1, VPS8	254	8	6448	9.51969	1	0.677686	42.2669
INTERPRO	IPR017907:Zinc finger, RING-type, conserved site	3	1.1583	0.420418	UBR2, HRD1, VPS8	197	34	4676	2.09436	1	0.999867	99.9442
INTERPRO	IPR001841:Zinc finger, RING-type	3	1.1583	0.4776	UBR2, HRD1, VPS8	197	38	4676	1.8739	1	0.999961	99.9866
SMART	SM00184:RING	3	1.1583	0.490963	UBR2, HRD1, VPS8	66	38	1517	1.81459	1	0.998168	99.8728
Annotation Cluster 30	Enrichment Score: 0.5276116996311749
Category	Term	Count	%	PValue	Genes	List Total	Pop Hits	Pop Total	Fold Enrichment	Bonferroni	Benjamini	FDR
UP_SEQ_FEATURE	disulfide bond	5	1.9305	0.242087	SRX1, TRR2, PRB1, ERO1, RNR3	254	64	6448	1.98327	1	0.995072	98.2923
SP_PIR_KEYWORDS	disulfide bond	5	1.9305	0.276942	SRX1, TRR2, PRB1, ERO1, RNR3	254	68	6448	1.8666	1	0.74131	98.3929
GOTERM_MF_FAT	GO:0016667~oxidoreductase activity, acting on sulfur group of donors	3	1.1583	0.389767	SRX1, TRR2, ERO1	171	33	4190	2.22754	1	0.939645	99.8741
Annotation Cluster 31	Enrichment Score: 0.5114566548232186
Category	Term	Count	%	PValue	Genes	List Total	Pop Hits	Pop Total	Fold Enrichment	Bonferroni	Benjamini	FDR
SP_PIR_KEYWORDS	meiosis	9	3.4749	0.0694239	MDS3, REC8, SWM1, SPS2, NDJ1, MND1, RMD5, RIM101, MAM1	254	111	6448	2.05831	1	0.321476	60.011
GOTERM_BP_FAT	GO:0051327~M phase of meiotic cell cycle	12	4.6332	0.14751	RIM8, MDS3, REC8, SWM1, SPS2, NDJ1, RMR1, KAR3, MND1, RMD5, RIM101, MAM1	205	184	4870	1.54931	1	0.775481	91.7937
GOTERM_BP_FAT	GO:0007126~meiosis	12	4.6332	0.14751	RIM8, MDS3, REC8, SWM1, SPS2, NDJ1, RMR1, KAR3, MND1, RMD5, RIM101, MAM1	205	184	4870	1.54931	1	0.775481	91.7937
GOTERM_BP_FAT	GO:0051321~meiotic cell cycle	12	4.6332	0.171834	RIM8, MDS3, REC8, SWM1, SPS2, NDJ1, RMR1, KAR3, MND1, RMD5, RIM101, MAM1	205	190	4870	1.50039	1	0.81974	94.7859
GOTERM_BP_FAT	GO:0000279~M phase	14	5.40541	0.656171	RIM8, MDS3, SWM1, SPS2, RMR1, MND1, RMD5, RIM101, REC8, NDJ1, KAR3, CIN8, APC4, MAM1	205	335	4870	0.992792	1	0.995621	100
GOTERM_BP_FAT	GO:0022403~cell cycle phase	17	6.56371	0.702179	RIM8, MDS3, SWM1, SPS2, RMR1, MND1, RMD5, GID8, RIM101, PTK2, REC8, NDJ1, KAR3, CIN8, RPN4, APC4, MAM1	205	422	4870	0.956999	1	0.997103	100
GOTERM_BP_FAT	GO:0022402~cell cycle process	20	7.72201	0.800316	RIM8, MYO3, MDS3, SWM1, EXO84, SPS2, RMR1, MND1, RMD5, GID8, RIM101, PTK2, REC8, KAR3, NDJ1, CIN8, RPN4, APC4, MPT5, MAM1	205	530	4870	0.896457	1	0.998977	100
GOTERM_BP_FAT	GO:0007049~cell cycle	23	8.88031	0.845979	RIM8, MYO3, IQG1, MDS3, SWM1, EXO84, SPS2, RMR1, MND1, RMD5, GID8, RIM101, PTK2, REC8, KAR3, CDC123, NDJ1, CIN8, RPN4, APC4, BUB3, MPT5, MAM1	205	627	4870	0.871436	1	0.999538	100
Annotation Cluster 32	Enrichment Score: 0.468996277381056
Category	Term	Count	%	PValue	Genes	List Total	Pop Hits	Pop Total	Fold Enrichment	Bonferroni	Benjamini	FDR
GOTERM_MF_FAT	GO:0051287~NAD or NADH binding	3	1.1583	0.284813	TDH1, HST3, GOR1	171	26	4190	2.82726	1	0.866181	98.9241
UP_SEQ_FEATURE	nucleotide phosphate-binding region:NAD	4	1.5444	0.301803	TDH1, HST3, ALD4, GOR1	254	49	6448	2.07231	1	0.998088	99.4882
SP_PIR_KEYWORDS	nad	5	1.9305	0.455751	TDH1, HST3, ALD4, GOR1, SFA1	254	88	6448	1.44238	1	0.869587	99.9569
Annotation Cluster 33	Enrichment Score: 0.40940723311695937
Category	Term	Count	%	PValue	Genes	List Total	Pop Hits	Pop Total	Fold Enrichment	Bonferroni	Benjamini	FDR
GOTERM_BP_FAT	GO:0007568~aging	6	2.3166	0.197103	IRA2, HDA2, TPS1, PNC1, MPT5, HSP104	205	74	4870	1.92617	1	0.850817	96.7911
GOTERM_BP_FAT	GO:0007569~cell aging	4	1.5444	0.506338	HDA2, PNC1, MPT5, HSP104	205	64	4870	1.48476	1	0.987053	99.9984
GOTERM_BP_FAT	GO:0001302~replicative cell aging	3	1.1583	0.592441	PNC1, MPT5, HSP104	205	47	4870	1.51635	1	0.992437	99.9999
Annotation Cluster 34	Enrichment Score: 0.40563432753841333
Category	Term	Count	%	PValue	Genes	List Total	Pop Hits	Pop Total	Fold Enrichment	Bonferroni	Benjamini	FDR
INTERPRO	IPR012677:Nucleotide-binding, alpha-beta plait	4	1.5444	0.373038	YGR250C, JSN1, PUF2, PES4	197	52	4676	1.82585	1	0.999856	99.8358
INTERPRO	IPR000504:RNA recognition motif, RNP-1	4	1.5444	0.396084	YGR250C, JSN1, PUF2, PES4	197	54	4676	1.75823	1	0.999824	99.9018
SMART	SM00360:RRM	4	1.5444	0.41073	YGR250C, JSN1, PUF2, PES4	66	54	1517	1.70258	1	0.999391	99.4605
Annotation Cluster 35	Enrichment Score: 0.37436270345072237
Category	Term	Count	%	PValue	Genes	List Total	Pop Hits	Pop Total	Fold Enrichment	Bonferroni	Benjamini	FDR
GOTERM_BP_FAT	GO:0016197~endosome transport	5	1.9305	0.270176	YPT6, BTN2, VPS30, VPS13, VPS8	205	63	4870	1.8854	1	0.917772	99.2804
GOTERM_BP_FAT	GO:0045324~late endosome to vacuole transport	3	1.1583	0.449065	VPS30, VPS13, VPS8	205	36	4870	1.97967	1	0.980886	99.9912
GOTERM_CC_FAT	GO:0005768~endosome	6	2.3166	0.453821	BTN2, VPS30, TLG2, YPT35, VPS13, VPS8	157	130	4595	1.35081	1	0.992615	99.9523
GOTERM_BP_FAT	GO:0007034~vacuolar transport	6	2.3166	0.577707	ATG8, VPS30, TLG2, ATG2, VPS13, VPS8	205	121	4870	1.17799	1	0.991557	99.9999
Annotation Cluster 36	Enrichment Score: 0.3341043390133296
Category	Term	Count	%	PValue	Genes	List Total	Pop Hits	Pop Total	Fold Enrichment	Bonferroni	Benjamini	FDR
GOTERM_BP_FAT	GO:0046395~carboxylic acid catabolic process	4	1.5444	0.395669	GOR1, SFA1, ARO10, GAD1	205	54	4870	1.75971	1	0.968764	99.9626
GOTERM_BP_FAT	GO:0016054~organic acid catabolic process	4	1.5444	0.395669	GOR1, SFA1, ARO10, GAD1	205	54	4870	1.75971	1	0.968764	99.9626
GOTERM_BP_FAT	GO:0009063~cellular amino acid catabolic process	3	1.1583	0.517791	SFA1, ARO10, GAD1	205	41	4870	1.73825	1	0.987778	99.9989
GOTERM_BP_FAT	GO:0009310~amine catabolic process	3	1.1583	0.568543	SFA1, ARO10, GAD1	205	45	4870	1.58374	1	0.990751	99.9998
Annotation Cluster 37	Enrichment Score: 0.27011396185213754
Category	Term	Count	%	PValue	Genes	List Total	Pop Hits	Pop Total	Fold Enrichment	Bonferroni	Benjamini	FDR
GOTERM_BP_FAT	GO:0010557~positive regulation of macromolecule biosynthetic process	10	3.861	0.432825	HSP78, SMP1, VID28, RFX1, RPM2, YAP6, HSP82, RPN4, MPT5, SWI1	205	194	4870	1.22454	1	0.978043	99.9861
GOTERM_BP_FAT	GO:0009891~positive regulation of biosynthetic process	10	3.861	0.45016	HSP78, SMP1, VID28, RFX1, RPM2, YAP6, HSP82, RPN4, MPT5, SWI1	205	198	4870	1.1998	1	0.980602	99.9915
GOTERM_BP_FAT	GO:0031328~positive regulation of cellular biosynthetic process	10	3.861	0.45016	HSP78, SMP1, VID28, RFX1, RPM2, YAP6, HSP82, RPN4, MPT5, SWI1	205	198	4870	1.1998	1	0.980602	99.9915
GOTERM_BP_FAT	GO:0051173~positive regulation of nitrogen compound metabolic process	9	3.4749	0.496999	SMP1, VID28, RFX1, RPM2, YAP6, HSP82, RPN4, MPT5, SWI1	205	182	4870	1.17475	1	0.986656	99.9979
GOTERM_BP_FAT	GO:0045935~positive regulation of nucleobase, nucleoside, nucleotide and nucleic acid metabolic process	9	3.4749	0.496999	SMP1, VID28, RFX1, RPM2, YAP6, HSP82, RPN4, MPT5, SWI1	205	182	4870	1.17475	1	0.986656	99.9979
GOTERM_BP_FAT	GO:0045893~positive regulation of transcription, DNA-dependent	7	2.7027	0.5013	SMP1, VID28, RFX1, RPM2, YAP6, MPT5, SWI1	205	135	4870	1.2318	1	0.986603	99.9982
GOTERM_BP_FAT	GO:0051254~positive regulation of RNA metabolic process	7	2.7027	0.537369	SMP1, VID28, RFX1, RPM2, YAP6, MPT5, SWI1	205	140	4870	1.1878	1	0.989302	99.9994
GOTERM_BP_FAT	GO:0010604~positive regulation of macromolecule metabolic process	10	3.861	0.546587	HSP78, SMP1, VID28, RFX1, RPM2, YAP6, HSP82, RPN4, MPT5, SWI1	205	212	4870	1.12057	1	0.990217	99.9996
GOTERM_BP_FAT	GO:0006357~regulation of transcription from RNA polymerase II promoter	12	4.6332	0.553253	HDA2, ADR1, PRR2, SMP1, VID28, RFX1, RPM2, VHR1, NRG1, YAP6, RIM101, SWI1	205	264	4870	1.07982	1	0.990491	99.9997
GOTERM_BP_FAT	GO:0045944~positive regulation of transcription from RNA polymerase II promoter	5	1.9305	0.585187	SMP1, VID28, RFX1, RPM2, YAP6	205	97	4870	1.22454	1	0.992131	99.9999
GOTERM_BP_FAT	GO:0045941~positive regulation of transcription	8	3.0888	0.587178	SMP1, VID28, RFX1, RPM2, YAP6, RPN4, MPT5, SWI1	205	172	4870	1.10493	1	0.992115	99.9999
GOTERM_BP_FAT	GO:0010628~positive regulation of gene expression	8	3.0888	0.593412	SMP1, VID28, RFX1, RPM2, YAP6, RPN4, MPT5, SWI1	205	173	4870	1.09855	1	0.99232	99.9999
GOTERM_BP_FAT	GO:0006355~regulation of transcription, DNA-dependent	19	7.33591	0.661844	MAL13, HST3, ADR1, SMP1, GAT2, RIM101, PNC1, SWI1, AZF1, HDA2, TOS8, PRR2, VID28, RPM2, VHR1, RFX1, YAP6, NRG1, MPT5	205	461	4870	0.979102	1	0.99573	100
GOTERM_BP_FAT	GO:0051252~regulation of RNA metabolic process	19	7.33591	0.69425	MAL13, HST3, ADR1, SMP1, GAT2, RIM101, PNC1, SWI1, AZF1, HDA2, TOS8, PRR2, VID28, RPM2, VHR1, RFX1, YAP6, NRG1, MPT5	205	470	4870	0.960353	1	0.996901	100
Annotation Cluster 38	Enrichment Score: 0.2632347279442562
Category	Term	Count	%	PValue	Genes	List Total	Pop Hits	Pop Total	Fold Enrichment	Bonferroni	Benjamini	FDR
GOTERM_BP_FAT	GO:0006739~NADP metabolic process	3	1.1583	0.266157	ALD4, NQM1, GND2	205	24	4870	2.96951	1	0.919439	99.2157
GOTERM_BP_FAT	GO:0019362~pyridine nucleotide metabolic process	4	1.5444	0.372641	ALD4, NQM1, GND2, PNC1	205	52	4870	1.82739	1	0.963339	99.9327
GOTERM_BP_FAT	GO:0019748~secondary metabolic process	4	1.5444	0.463175	ALD4, YBR139W, NQM1, GND2	205	60	4870	1.58374	1	0.982465	99.9941
GOTERM_BP_FAT	GO:0006733~oxidoreduction coenzyme metabolic process	4	1.5444	0.49571	ALD4, NQM1, GND2, PNC1	205	63	4870	1.50832	1	0.986828	99.9978
GOTERM_BP_FAT	GO:0043603~cellular amide metabolic process	4	1.5444	0.51685	ALD4, VHR1, NQM1, GND2	205	65	4870	1.46191	1	0.987981	99.9989
GOTERM_BP_FAT	GO:0046496~nicotinamide nucleotide metabolic process	3	1.1583	0.615345	ALD4, NQM1, GND2	205	49	4870	1.45445	1	0.993234	100
GOTERM_BP_FAT	GO:0009820~alkaloid metabolic process	3	1.1583	0.626423	ALD4, NQM1, GND2	205	50	4870	1.42537	1	0.993853	100
GOTERM_BP_FAT	GO:0006769~nicotinamide metabolic process	3	1.1583	0.626423	ALD4, NQM1, GND2	205	50	4870	1.42537	1	0.993853	100
GOTERM_BP_FAT	GO:0006732~coenzyme metabolic process	5	1.9305	0.878371	ALD4, NQM1, ECM4, GND2, PNC1	205	149	4870	0.797184	1	0.999773	100
GOTERM_BP_FAT	GO:0051186~cofactor metabolic process	6	2.3166	0.934015	ALD4, VHR1, NQM1, ECM4, GND2, PNC1	205	203	4870	0.702151	1	0.999965	100
Annotation Cluster 39	Enrichment Score: 0.26098081954397934
Category	Term	Count	%	PValue	Genes	List Total	Pop Hits	Pop Total	Fold Enrichment	Bonferroni	Benjamini	FDR
GOTERM_BP_FAT	GO:0051726~regulation of cell cycle	10	3.861	0.328853	SWM1, SNF3, NDJ1, KAR3, CDC123, CBK1, ZPR1, GID8, CIN8, BUB3	205	178	4870	1.33461	1	0.944611	99.8064
GOTERM_BP_FAT	GO:0007346~regulation of mitotic cell cycle	5	1.9305	0.470689	SWM1, CDC123, CBK1, GID8, BUB3	205	84	4870	1.41405	1	0.983068	99.9953
GOTERM_BP_FAT	GO:0010564~regulation of cell cycle process	5	1.9305	0.609531	SWM1, SNF3, NDJ1, CBK1, BUB3	205	100	4870	1.1878	1	0.993271	100
SP_PIR_KEYWORDS	cell cycle	8	3.0888	0.957955	IQG1, SWM1, KAR3, CDC123, GID8, CIN8, APC4, BUB3	254	303	6448	0.670253	1	0.999545	100
Annotation Cluster 40	Enrichment Score: 0.2586730510131584
Category	Term	Count	%	PValue	Genes	List Total	Pop Hits	Pop Total	Fold Enrichment	Bonferroni	Benjamini	FDR
GOTERM_CC_FAT	GO:0005933~cellular bud	9	3.4749	0.337343	OSH2, TPO1, IQG1, EXO84, YRO2, AKL1, CBK1, ZRG8, KIC1	157	194	4595	1.35777	1	0.98068	99.4499
GOTERM_CC_FAT	GO:0005938~cell cortex	6	2.3166	0.473851	IQG1, MYO3, ENT4, EXO84, FMP45, BBC1	157	133	4595	1.32034	1	0.992087	99.9702
GOTERM_CC_FAT	GO:0043332~mating projection tip	5	1.9305	0.50288	MYO3, EXO84, CBK1, BBC1, KIC1	157	108	4595	1.35498	1	0.99267	99.9855
GOTERM_CC_FAT	GO:0044448~cell cortex part	5	1.9305	0.524657	IQG1, MYO3, ENT4, EXO84, BBC1	157	111	4595	1.31836	1	0.993668	99.9918
GOTERM_CC_FAT	GO:0044463~cell projection part	5	1.9305	0.538923	MYO3, EXO84, CBK1, BBC1, KIC1	157	113	4595	1.29502	1	0.993933	99.9944
GOTERM_CC_FAT	GO:0030427~site of polarized growth	9	3.4749	0.549909	OSH2, IQG1, MYO3, EXO84, AKL1, CBK1, BBC1, ZRG8, KIC1	157	235	4595	1.12088	1	0.99393	99.9959
GOTERM_CC_FAT	GO:0042995~cell projection	5	1.9305	0.573626	MYO3, EXO84, CBK1, BBC1, KIC1	157	118	4595	1.24015	1	0.993237	99.9979
GOTERM_CC_FAT	GO:0005937~mating projection	5	1.9305	0.573626	MYO3, EXO84, CBK1, BBC1, KIC1	157	118	4595	1.24015	1	0.993237	99.9979
GOTERM_CC_FAT	GO:0005935~cellular bud neck	6	2.3166	0.587914	OSH2, IQG1, EXO84, AKL1, CBK1, ZRG8	157	151	4595	1.16295	1	0.99174	99.9986
GOTERM_BP_FAT	GO:0007163~establishment or maintenance of cell polarity	5	1.9305	0.765367	OSH2, MYO3, EXO84, CBK1, ROM1	205	123	4870	0.965695	1	0.998389	100
GOTERM_BP_FAT	GO:0000902~cell morphogenesis	6	2.3166	0.771407	OSH2, MYO3, EXO84, CBK1, KIC1, ROM1	205	152	4870	0.937741	1	0.99852	100
Annotation Cluster 41	Enrichment Score: 0.24663374969002372
Category	Term	Count	%	PValue	Genes	List Total	Pop Hits	Pop Total	Fold Enrichment	Bonferroni	Benjamini	FDR
GOTERM_CC_FAT	GO:0000780~condensed nuclear chromosome, centromeric region	4	1.5444	0.258594	REC8, CIN8, BUB3, MAM1	157	52	4595	2.25135	1	0.970024	97.7248
GOTERM_CC_FAT	GO:0000779~condensed chromosome, centromeric region	4	1.5444	0.371031	REC8, CIN8, BUB3, MAM1	157	64	4595	1.82922	1	0.983033	99.7156
GOTERM_CC_FAT	GO:0000794~condensed nuclear chromosome	5	1.9305	0.396627	REC8, MND1, CIN8, BUB3, MAM1	157	94	4595	1.55678	1	0.985935	99.8318
GOTERM_CC_FAT	GO:0000778~condensed nuclear chromosome kinetochore	3	1.1583	0.466671	CIN8, BUB3, MAM1	157	46	4595	1.90875	1	0.992646	99.9647
GOTERM_CC_FAT	GO:0000775~chromosome, centromeric region	4	1.5444	0.489018	REC8, CIN8, BUB3, MAM1	157	77	4595	1.52039	1	0.992442	99.9794
GOTERM_CC_FAT	GO:0000793~condensed chromosome	5	1.9305	0.552975	REC8, MND1, CIN8, BUB3, MAM1	157	115	4595	1.2725	1	0.993239	99.9962
GOTERM_CC_FAT	GO:0000777~condensed chromosome kinetochore	3	1.1583	0.601221	CIN8, BUB3, MAM1	157	59	4595	1.48818	1	0.992168	99.9991
GOTERM_CC_FAT	GO:0000776~kinetochore	3	1.1583	0.654188	CIN8, BUB3, MAM1	157	65	4595	1.35081	1	0.993855	99.9999
GOTERM_CC_FAT	GO:0000228~nuclear chromosome	9	3.4749	0.740959	REC8, HDA2, TOS8, NDJ1, MND1, CIN8, IXR1, BUB3, MAM1	157	279	4595	0.944113	1	0.997362	100
GOTERM_CC_FAT	GO:0044454~nuclear chromosome part	7	2.7027	0.848021	REC8, HDA2, TOS8, NDJ1, CIN8, BUB3, MAM1	157	245	4595	0.836215	1	0.999588	100
GOTERM_CC_FAT	GO:0005694~chromosome	9	3.4749	0.950244	REC8, HDA2, TOS8, NDJ1, MND1, CIN8, IXR1, BUB3, MAM1	157	377	4595	0.698694	1	0.999982	100
GOTERM_CC_FAT	GO:0044427~chromosomal part	7	2.7027	0.973127	REC8, HDA2, TOS8, NDJ1, CIN8, BUB3, MAM1	157	330	4595	0.620826	1	0.999993	100
Annotation Cluster 42	Enrichment Score: 0.24095755240780278
Category	Term	Count	%	PValue	Genes	List Total	Pop Hits	Pop Total	Fold Enrichment	Bonferroni	Benjamini	FDR
GOTERM_BP_FAT	GO:0001403~invasive growth in response to glucose limitation	4	1.5444	0.349457	DIA1, RIM8, DIA3, NRG1	205	50	4870	1.90049	1	0.953671	99.8812
GOTERM_BP_FAT	GO:0008361~regulation of cell size	6	2.3166	0.467407	DIA1, LGE1, DIA3, PTK2, YCR061W, NRG1	205	107	4870	1.33212	1	0.982867	99.9948
GOTERM_BP_FAT	GO:0030447~filamentous growth	6	2.3166	0.515983	DIA1, RIM8, DIA3, GRE2, NRG1, KSP1	205	113	4870	1.26139	1	0.988194	99.9988
GOTERM_BP_FAT	GO:0040007~growth	7	2.7027	0.523066	DIA1, RIM8, DIA3, GRE2, NRG1, ROM1, KSP1	205	138	4870	1.20502	1	0.988231	99.9991
GOTERM_BP_FAT	GO:0032535~regulation of cellular component size	6	2.3166	0.547337	DIA1, LGE1, DIA3, PTK2, YCR061W, NRG1	205	117	4870	1.21826	1	0.990028	99.9996
GOTERM_BP_FAT	GO:0070783~growth of unicellular organism as a thread of attached cells	4	1.5444	0.698669	DIA1, RIM8, DIA3, NRG1	205	85	4870	1.11793	1	0.997025	100
GOTERM_BP_FAT	GO:0007124~pseudohyphal growth	3	1.1583	0.823699	DIA1, DIA3, NRG1	205	74	4870	0.963085	1	0.999336	100
GOTERM_BP_FAT	GO:0016049~cell growth	3	1.1583	0.850676	DIA1, DIA3, NRG1	205	79	4870	0.90213	1	0.999564	100
Annotation Cluster 43	Enrichment Score: 0.22323863760463467
Category	Term	Count	%	PValue	Genes	List Total	Pop Hits	Pop Total	Fold Enrichment	Bonferroni	Benjamini	FDR
GOTERM_BP_FAT	GO:0030036~actin cytoskeleton organization	6	2.3166	0.450885	IQG1, MYO3, ENT4, AKL1, BBC1, ROM1	205	105	4870	1.35749	1	0.980231	99.9917
GOTERM_CC_FAT	GO:0005938~cell cortex	6	2.3166	0.473851	IQG1, MYO3, ENT4, EXO84, FMP45, BBC1	157	133	4595	1.32034	1	0.992087	99.9702
GOTERM_BP_FAT	GO:0030029~actin filament-based process	6	2.3166	0.499978	IQG1, MYO3, ENT4, AKL1, BBC1, ROM1	205	111	4870	1.28411	1	0.986766	99.9981
GOTERM_CC_FAT	GO:0044448~cell cortex part	5	1.9305	0.524657	IQG1, MYO3, ENT4, EXO84, BBC1	157	111	4595	1.31836	1	0.993668	99.9918
GOTERM_CC_FAT	GO:0044430~cytoskeletal part	9	3.4749	0.549909	IQG1, MYO3, ENT4, MHP1, CIN2, KAR3, SPO74, BBC1, CIN8	157	235	4595	1.12088	1	0.99393	99.9959
GOTERM_CC_FAT	GO:0030479~actin cortical patch	3	1.1583	0.57255	MYO3, ENT4, BBC1	157	56	4595	1.5679	1	0.994047	99.9978
GOTERM_CC_FAT	GO:0015629~actin cytoskeleton	4	1.5444	0.587734	IQG1, MYO3, ENT4, BBC1	157	89	4595	1.31539	1	0.992702	99.9986
GOTERM_CC_FAT	GO:0005856~cytoskeleton	9	3.4749	0.621505	IQG1, MYO3, ENT4, MHP1, CIN2, KAR3, SPO74, BBC1, CIN8	157	250	4595	1.05363	1	0.99241	99.9995
GOTERM_CC_FAT	GO:0030864~cortical actin cytoskeleton	3	1.1583	0.670562	MYO3, ENT4, BBC1	157	67	4595	1.31049	1	0.994519	99.9999
GOTERM_CC_FAT	GO:0030863~cortical cytoskeleton	3	1.1583	0.670562	MYO3, ENT4, BBC1	157	67	4595	1.31049	1	0.994519	99.9999
GOTERM_BP_FAT	GO:0007010~cytoskeleton organization	9	3.4749	0.71649	IQG1, MYO3, ENT4, AKL1, KAR3, BBC1, CIN8, APC4, ROM1	205	221	4870	0.967443	1	0.997417	100
GOTERM_BP_FAT	GO:0007015~actin filament organization	3	1.1583	0.756441	IQG1, ENT4, ROM1	205	64	4870	1.11357	1	0.998263	100
GOTERM_MF_FAT	GO:0008092~cytoskeletal protein binding	3	1.1583	0.797575	IQG1, MYO3, BBC1	171	72	4190	1.02096	1	0.999166	100
Annotation Cluster 44	Enrichment Score: 0.22224803278114438
Category	Term	Count	%	PValue	Genes	List Total	Pop Hits	Pop Total	Fold Enrichment	Bonferroni	Benjamini	FDR
GOTERM_CC_FAT	GO:0005768~endosome	6	2.3166	0.453821	BTN2, VPS30, TLG2, YPT35, VPS13, VPS8	157	130	4595	1.35081	1	0.992615	99.9523
GOTERM_MF_FAT	GO:0005543~phospholipid binding	4	1.5444	0.593181	OSH2, TLG2, YPT35, VPS8	171	75	4190	1.30682	1	0.987908	99.9995
GOTERM_MF_FAT	GO:0008289~lipid binding	4	1.5444	0.678001	OSH2, TLG2, YPT35, VPS8	171	85	4190	1.15308	1	0.995113	100
GOTERM_MF_FAT	GO:0035091~phosphoinositide binding	3	1.1583	0.707466	OSH2, YPT35, VPS8	171	60	4190	1.22515	1	0.996618	100
Annotation Cluster 45	Enrichment Score: 0.20641497189190372
Category	Term	Count	%	PValue	Genes	List Total	Pop Hits	Pop Total	Fold Enrichment	Bonferroni	Benjamini	FDR
GOTERM_BP_FAT	GO:0031327~negative regulation of cellular biosynthetic process	13	5.01931	0.260185	HST3, FYV10, IRA2, ADR1, UBC8, GID8, RMD5, RIM101, PNC1, HDA2, PRR2, VID28, RFX1	205	231	4870	1.33692	1	0.915777	99.1095
GOTERM_BP_FAT	GO:0009890~negative regulation of biosynthetic process	13	5.01931	0.269596	HST3, FYV10, IRA2, ADR1, UBC8, GID8, RMD5, RIM101, PNC1, HDA2, PRR2, VID28, RFX1	205	233	4870	1.32545	1	0.918996	99.2714
GOTERM_BP_FAT	GO:0000122~negative regulation of transcription from RNA polymerase II promoter	5	1.9305	0.394925	HDA2, ADR1, PRR2, RFX1, RIM101	205	76	4870	1.5629	1	0.969295	99.9618
GOTERM_BP_FAT	GO:0006357~regulation of transcription from RNA polymerase II promoter	12	4.6332	0.553253	HDA2, ADR1, PRR2, SMP1, VID28, RFX1, RPM2, VHR1, NRG1, YAP6, RIM101, SWI1	205	264	4870	1.07982	1	0.990491	99.9997
GOTERM_BP_FAT	GO:0051172~negative regulation of nitrogen compound metabolic process	9	3.4749	0.711726	HST3, IRA2, STF1, HDA2, ADR1, PRR2, RFX1, RIM101, PNC1	205	220	4870	0.97184	1	0.997287	100
GOTERM_BP_FAT	GO:0045934~negative regulation of nucleobase, nucleoside, nucleotide and nucleic acid metabolic process	9	3.4749	0.711726	HST3, IRA2, STF1, HDA2, ADR1, PRR2, RFX1, RIM101, PNC1	205	220	4870	0.97184	1	0.997287	100
GOTERM_BP_FAT	GO:0045892~negative regulation of transcription, DNA-dependent	7	2.7027	0.745216	HST3, HDA2, ADR1, PRR2, RFX1, RIM101, PNC1	205	174	4870	0.955705	1	0.998056	100
GOTERM_BP_FAT	GO:0051253~negative regulation of RNA metabolic process	7	2.7027	0.750168	HST3, HDA2, ADR1, PRR2, RFX1, RIM101, PNC1	205	175	4870	0.950244	1	0.998111	100
GOTERM_BP_FAT	GO:0010605~negative regulation of macromolecule metabolic process	10	3.861	0.782565	HST3, HDA2, ADR1, PRR2, CIN2, KAR3, RFX1, CIN8, RIM101, PNC1	205	263	4870	0.903274	1	0.998736	100
GOTERM_BP_FAT	GO:0016481~negative regulation of transcription	7	2.7027	0.838531	HST3, HDA2, ADR1, PRR2, RFX1, RIM101, PNC1	205	196	4870	0.848432	1	0.999475	100
GOTERM_BP_FAT	GO:0010629~negative regulation of gene expression	7	2.7027	0.848836	HST3, HDA2, ADR1, PRR2, RFX1, RIM101, PNC1	205	199	4870	0.835642	1	0.999557	100
GOTERM_BP_FAT	GO:0010558~negative regulation of macromolecule biosynthetic process	7	2.7027	0.906882	HST3, HDA2, ADR1, PRR2, RFX1, RIM101, PNC1	205	220	4870	0.755876	1	0.999885	100
GOTERM_BP_FAT	GO:0016458~gene silencing	3	1.1583	0.945563	HST3, HDA2, PNC1	205	108	4870	0.659892	1	0.999978	100
Annotation Cluster 46	Enrichment Score: 0.1937734909723469
Category	Term	Count	%	PValue	Genes	List Total	Pop Hits	Pop Total	Fold Enrichment	Bonferroni	Benjamini	FDR
GOTERM_BP_FAT	GO:0051129~negative regulation of cellular component organization	5	1.9305	0.197479	MHP1, CIN2, KAR3, CIN8, BUB3	205	55	4870	2.15965	1	0.8488	96.8146
SP_PIR_KEYWORDS	cytoskeleton	7	2.7027	0.282906	MYO3, MHP1, CIN2, KAR3, SPO74, BBC1, CIN8	254	113	6448	1.57257	1	0.743591	98.5538
GOTERM_CC_FAT	GO:0005874~microtubule	4	1.5444	0.342892	MHP1, CIN2, KAR3, CIN8	157	61	4595	1.91918	1	0.978767	99.5054
SP_PIR_KEYWORDS	microtubule	4	1.5444	0.356146	MHP1, CIN2, KAR3, CIN8	254	54	6448	1.88043	1	0.824049	99.6334
GOTERM_CC_FAT	GO:0044430~cytoskeletal part	9	3.4749	0.549909	IQG1, MYO3, ENT4, MHP1, CIN2, KAR3, SPO74, BBC1, CIN8	157	235	4595	1.12088	1	0.99393	99.9959
GOTERM_BP_FAT	GO:0051248~negative regulation of protein metabolic process	3	1.1583	0.568543	CIN2, KAR3, CIN8	205	45	4870	1.58374	1	0.990751	99.9998
GOTERM_CC_FAT	GO:0005856~cytoskeleton	9	3.4749	0.621505	IQG1, MYO3, ENT4, MHP1, CIN2, KAR3, SPO74, BBC1, CIN8	157	250	4595	1.05363	1	0.99241	99.9995
GOTERM_CC_FAT	GO:0015630~microtubule cytoskeleton	5	1.9305	0.674171	MHP1, CIN2, KAR3, SPO74, CIN8	157	134	4595	1.09207	1	0.994164	99.9999
GOTERM_CC_FAT	GO:0005819~spindle	4	1.5444	0.728807	MHP1, KAR3, SPO74, CIN8	157	110	4595	1.06427	1	0.997144	100
GOTERM_BP_FAT	GO:0007017~microtubule-based process	4	1.5444	0.875323	CIN2, KAR3, CIN8, APC4	205	117	4870	0.812174	1	0.999767	100
GOTERM_BP_FAT	GO:0006461~protein complex assembly	7	2.7027	0.9447	ADR1, CIN2, KAR3, HSP60, CIN8, HSP82, BUB3	205	241	4870	0.690011	1	0.999978	100
GOTERM_BP_FAT	GO:0070271~protein complex biogenesis	7	2.7027	0.9447	ADR1, CIN2, KAR3, HSP60, CIN8, HSP82, BUB3	205	241	4870	0.690011	1	0.999978	100
GOTERM_BP_FAT	GO:0065003~macromolecular complex assembly	8	3.0888	0.998501	EXO84, ADR1, CIN2, KAR3, HSP60, CIN8, HSP82, BUB3	205	400	4870	0.475122	1	1	100
GOTERM_BP_FAT	GO:0043933~macromolecular complex subunit organization	9	3.4749	0.999898	EXO84, ADR1, CIN2, KAR3, HSP60, CIN8, HSP82, BUB3, HSP104	205	519	4870	0.411955	1	1	100
GOTERM_MF_FAT	GO:0005198~structural molecule activity	4	1.5444	0.999938	MHP1, KAR3, SPO74, UBI4	171	338	4190	0.289975	1	1	100
GOTERM_BP_FAT	GO:0034622~cellular macromolecular complex assembly	3	1.1583	0.999981	EXO84, HSP60, HSP82	205	308	4870	0.231391	1	1	100
GOTERM_BP_FAT	GO:0034621~cellular macromolecular complex subunit organization	5	1.9305	0.999993	EXO84, HSP60, CIN8, HSP82, HSP104	205	431	4870	0.275593	1	1	100
Annotation Cluster 47	Enrichment Score: 0.17884407893669566
Category	Term	Count	%	PValue	Genes	List Total	Pop Hits	Pop Total	Fold Enrichment	Bonferroni	Benjamini	FDR
SP_PIR_KEYWORDS	nucleotide binding	7	2.7027	0.47247	YPT6, DBP1, HSP78, KAR3, SNQ2, MEF2, HSP104	254	140	6448	1.26929	1	0.878709	99.971
SP_PIR_KEYWORDS	GTP binding	3	1.1583	0.544236	YPT6, KAR3, MEF2	254	46	6448	1.6556	1	0.922213	99.9955
SP_PIR_KEYWORDS	P-loop	7	2.7027	0.628372	YPT6, DBP1, HSP78, KAR3, SNQ2, MEF2, HSP104	254	164	6448	1.08354	1	0.952085	99.9997
INTERPRO	IPR003593:ATPase, AAA+ type, core	3	1.1583	0.882488	HSP78, SNQ2, HSP104	197	86	4676	0.828001	1	1	100
SMART	SM00382:AAA	3	1.1583	0.894731	HSP78, SNQ2, HSP104	66	86	1517	0.801797	1	1	100
Annotation Cluster 48	Enrichment Score: 0.17217159746853042
Category	Term	Count	%	PValue	Genes	List Total	Pop Hits	Pop Total	Fold Enrichment	Bonferroni	Benjamini	FDR
GOTERM_MF_FAT	GO:0060589~nucleoside-triphosphatase regulator activity	7	2.7027	0.419016	IQG1, IRA2, MDJ1, CIN2, SSE2, FES1, ROM1	171	128	4190	1.34	1	0.949312	99.9352
GOTERM_MF_FAT	GO:0008047~enzyme activator activity	5	1.9305	0.576211	IQG1, IRA2, MDJ1, DCP1, CIN2	171	99	4190	1.23752	1	0.987908	99.9991
GOTERM_BP_FAT	GO:0051056~regulation of small GTPase mediated signal transduction	3	1.1583	0.592441	IQG1, IRA2, ROM1	205	47	4870	1.51635	1	0.992437	99.9999
GOTERM_MF_FAT	GO:0005096~GTPase activator activity	3	1.1583	0.651112	IQG1, IRA2, CIN2	171	54	4190	1.36127	1	0.993377	99.9999
GOTERM_MF_FAT	GO:0030695~GTPase regulator activity	4	1.5444	0.827043	IQG1, IRA2, CIN2, ROM1	171	109	4190	0.89919	1	0.999539	100
GOTERM_MF_FAT	GO:0005083~small GTPase regulator activity	3	1.1583	0.827289	IQG1, IRA2, ROM1	171	77	4190	0.954659	1	0.999493	100
GOTERM_BP_FAT	GO:0007242~intracellular signaling cascade	4	1.5444	0.978365	IQG1, YPT6, IRA2, ROM1	205	172	4870	0.552467	1	0.999999	100
Annotation Cluster 49	Enrichment Score: 0.16686003862537324
Category	Term	Count	%	PValue	Genes	List Total	Pop Hits	Pop Total	Fold Enrichment	Bonferroni	Benjamini	FDR
GOTERM_BP_FAT	GO:0006767~water-soluble vitamin metabolic process	4	1.5444	0.527242	ALD4, VHR1, PET18, PNC1	205	66	4870	1.43976	1	0.988511	99.9992
GOTERM_BP_FAT	GO:0006766~vitamin metabolic process	4	1.5444	0.567542	ALD4, VHR1, PET18, PNC1	205	70	4870	1.35749	1	0.991144	99.9998
GOTERM_BP_FAT	GO:0042364~water-soluble vitamin biosynthetic process	3	1.1583	0.723884	ALD4, VHR1, PNC1	205	60	4870	1.1878	1	0.997577	100
GOTERM_BP_FAT	GO:0009110~vitamin biosynthetic process	3	1.1583	0.723884	ALD4, VHR1, PNC1	205	60	4870	1.1878	1	0.997577	100
GOTERM_BP_FAT	GO:0051186~cofactor metabolic process	6	2.3166	0.934015	ALD4, VHR1, NQM1, ECM4, GND2, PNC1	205	203	4870	0.702151	1	0.999965	100
Annotation Cluster 50	Enrichment Score: 0.16222188652545985
Category	Term	Count	%	PValue	Genes	List Total	Pop Hits	Pop Total	Fold Enrichment	Bonferroni	Benjamini	FDR
GOTERM_BP_FAT	GO:0006887~exocytosis	3	1.1583	0.604018	OSH2, MYO3, EXO84	205	48	4870	1.48476	1	0.992951	100
GOTERM_BP_FAT	GO:0032940~secretion by cell	3	1.1583	0.658179	OSH2, MYO3, EXO84	205	53	4870	1.34468	1	0.995622	100
GOTERM_BP_FAT	GO:0046903~secretion	3	1.1583	0.658179	OSH2, MYO3, EXO84	205	53	4870	1.34468	1	0.995622	100
GOTERM_BP_FAT	GO:0007163~establishment or maintenance of cell polarity	5	1.9305	0.765367	OSH2, MYO3, EXO84, CBK1, ROM1	205	123	4870	0.965695	1	0.998389	100
GOTERM_BP_FAT	GO:0000902~cell morphogenesis	6	2.3166	0.771407	OSH2, MYO3, EXO84, CBK1, KIC1, ROM1	205	152	4870	0.937741	1	0.99852	100
Annotation Cluster 51	Enrichment Score: 0.15965194229110313
Category	Term	Count	%	PValue	Genes	List Total	Pop Hits	Pop Total	Fold Enrichment	Bonferroni	Benjamini	FDR
GOTERM_CC_FAT	GO:0042645~mitochondrial nucleoid	3	1.1583	0.182699	ALD4, HSP60, SSC1	157	23	4595	3.8175	1	0.93009	92.1985
GOTERM_CC_FAT	GO:0009295~nucleoid	3	1.1583	0.182699	ALD4, HSP60, SSC1	157	23	4595	3.8175	1	0.93009	92.1985
GOTERM_CC_FAT	GO:0005759~mitochondrial matrix	6	2.3166	0.824545	MDJ1, ALD4, CTA1, HSP78, HSP60, SSC1	157	202	4595	0.869332	1	0.999444	100
GOTERM_CC_FAT	GO:0031980~mitochondrial lumen	6	2.3166	0.824545	MDJ1, ALD4, CTA1, HSP78, HSP60, SSC1	157	202	4595	0.869332	1	0.999444	100
UP_SEQ_FEATURE	transit peptide:Mitochondrion	10	3.861	0.899069	STF1, TRR2, MDJ1, ALD4, HSP78, RPM2, HSP60, MEF2, FMP16, SSC1	254	325	6448	0.781102	1	1	100
SP_PIR_KEYWORDS	transit peptide	10	3.861	0.904683	STF1, TRR2, MDJ1, ALD4, HSP78, RPM2, HSP60, MEF2, FMP16, SSC1	254	328	6448	0.773958	1	0.997619	100
GOTERM_CC_FAT	GO:0044429~mitochondrial part	12	4.6332	0.972912	STF1, MDJ1, ALD4, CTA1, MGR1, HSP78, JSN1, RPM2, HSP60, CYC7, PIC2, SSC1	157	519	4595	0.676706	1	0.999994	100
SP_PIR_KEYWORDS	mitochondrion	20	7.72201	0.976267	MDJ1, TRR2, MGR1, HSP60, CYC7, PIC2, MPM1, YLR132C, STF1, ALD4, HSP78, FMP33, RPM2, GDB1, MEF2, PRX1, CIN8, FMP16, YKL162C, SSC1	254	708	6448	0.717114	1	0.999862	100
GOTERM_CC_FAT	GO:0031974~membrane-enclosed lumen	10	3.861	0.999999	MDJ1, ALD4, HDA2, PRB1, CTA1, HSP78, KAR2, HSP60, CYC7, SSC1	157	827	4595	0.3539	1	1	100
GOTERM_CC_FAT	GO:0043233~organelle lumen	9	3.4749	0.999999	MDJ1, ALD4, HDA2, PRB1, CTA1, HSP78, KAR2, HSP60, SSC1	157	783	4595	0.336408	1	1	100
GOTERM_CC_FAT	GO:0070013~intracellular organelle lumen	9	3.4749	0.999999	MDJ1, ALD4, HDA2, PRB1, CTA1, HSP78, KAR2, HSP60, SSC1	157	783	4595	0.336408	1	1	100
Annotation Cluster 52	Enrichment Score: 0.10313625374072624
Category	Term	Count	%	PValue	Genes	List Total	Pop Hits	Pop Total	Fold Enrichment	Bonferroni	Benjamini	FDR
GOTERM_CC_FAT	GO:0044430~cytoskeletal part	9	3.4749	0.549909	IQG1, MYO3, ENT4, MHP1, CIN2, KAR3, SPO74, BBC1, CIN8	157	235	4595	1.12088	1	0.99393	99.9959
GOTERM_CC_FAT	GO:0005856~cytoskeleton	9	3.4749	0.621505	IQG1, MYO3, ENT4, MHP1, CIN2, KAR3, SPO74, BBC1, CIN8	157	250	4595	1.05363	1	0.99241	99.9995
GOTERM_CC_FAT	GO:0000228~nuclear chromosome	9	3.4749	0.740959	REC8, HDA2, TOS8, NDJ1, MND1, CIN8, IXR1, BUB3, MAM1	157	279	4595	0.944113	1	0.997362	100
GOTERM_CC_FAT	GO:0005694~chromosome	9	3.4749	0.950244	REC8, HDA2, TOS8, NDJ1, MND1, CIN8, IXR1, BUB3, MAM1	157	377	4595	0.698694	1	0.999982	100
GOTERM_CC_FAT	GO:0043228~non-membrane-bounded organelle	22	8.49421	0.999791	MYO3, IQG1, MHP1, CIN2, HSP60, MND1, BBC1, UBI4, ENT4, ALD4, REC8, HDA2, TOS8, NDJ1, KAR3, SPO74, FES1, CIN8, IXR1, SSC1, BUB3, MAM1	157	1120	4595	0.574898	1	1	100
GOTERM_CC_FAT	GO:0043232~intracellular non-membrane-bounded organelle	22	8.49421	0.999791	MYO3, IQG1, MHP1, CIN2, HSP60, MND1, BBC1, UBI4, ENT4, ALD4, REC8, HDA2, TOS8, NDJ1, KAR3, SPO74, FES1, CIN8, IXR1, SSC1, BUB3, MAM1	157	1120	4595	0.574898	1	1	100
Annotation Cluster 53	Enrichment Score: 0.10008454336044095
Category	Term	Count	%	PValue	Genes	List Total	Pop Hits	Pop Total	Fold Enrichment	Bonferroni	Benjamini	FDR
GOTERM_BP_FAT	GO:0006644~phospholipid metabolic process	5	1.9305	0.717479	PLB1, VPS30, TLG2, CKI1, GIS1	205	115	4870	1.03287	1	0.997382	100
GOTERM_BP_FAT	GO:0019637~organophosphate metabolic process	5	1.9305	0.742259	PLB1, VPS30, TLG2, CKI1, GIS1	205	119	4870	0.998155	1	0.998012	100
GOTERM_BP_FAT	GO:0006650~glycerophospholipid metabolic process	3	1.1583	0.850676	PLB1, VPS30, CKI1	205	79	4870	0.90213	1	0.999564	100
GOTERM_BP_FAT	GO:0046486~glycerolipid metabolic process	3	1.1583	0.878079	PLB1, VPS30, CKI1	205	85	4870	0.838451	1	0.999779	100
Annotation Cluster 54	Enrichment Score: 0.09390509508755736
Category	Term	Count	%	PValue	Genes	List Total	Pop Hits	Pop Total	Fold Enrichment	Bonferroni	Benjamini	FDR
GOTERM_BP_FAT	GO:0015031~protein transport	21	8.10811	0.630861	YPT6, BTN2, EXO84, ATG14, YPR157W, HSP60, TLG2, ATG2, SSA1, SBE22, HSP82, SSA3, VPS8, ATG1, ATG8, WSC4, HSP78, KAR2, VPS30, SSC1, VPS13	205	502	4870	0.993781	1	0.994055	100
SP_PIR_KEYWORDS	protein transport	12	4.6332	0.852557	YPT6, ATG8, EXO84, ATG14, YPR157W, VPS30, TLG2, ATG2, SBE22, VPS13, ATG1, VPS8	254	363	6448	0.839201	1	0.99495	100
SP_PIR_KEYWORDS	transport	23	8.88031	0.971913	YPT6, EXO84, KHA1, ERO1, ENA1, YDR506C, ATG14, YPR157W, TPO4, CYC7, TLG2, PIC2, ATG2, SBE22, ATG1, VPS8, OSH2, TPO1, ATG8, SNF3, VPS30, SNQ2, VPS13	254	788	6448	0.740957	1	0.999812	100
Annotation Cluster 55	Enrichment Score: 0.09122512749181366
Category	Term	Count	%	PValue	Genes	List Total	Pop Hits	Pop Total	Fold Enrichment	Bonferroni	Benjamini	FDR
SP_PIR_KEYWORDS	repressor	5	1.9305	0.564529	HST3, HDA2, NRG1, RIM101, GIS1	254	101	6448	1.25672	1	0.927533	99.9975
GOTERM_BP_FAT	GO:0016569~covalent chromatin modification	4	1.5444	0.786064	LGE1, HST3, HDA2, GIS1	205	98	4870	0.969637	1	0.998785	100
GOTERM_BP_FAT	GO:0016570~histone modification	4	1.5444	0.786064	LGE1, HST3, HDA2, GIS1	205	98	4870	0.969637	1	0.998785	100
GOTERM_BP_FAT	GO:0016568~chromatin modification	6	2.3166	0.899975	LGE1, HST3, HDA2, GIS1, MPT5, SWI1	205	187	4870	0.762228	1	0.999859	100
GOTERM_BP_FAT	GO:0051276~chromosome organization	12	4.6332	0.94123	LGE1, HST3, REC8, HDA2, RAD4, NDJ1, KAR3, CIN8, APC4, GIS1, MPT5, SWI1	205	387	4870	0.736623	1	0.999974	100
GOTERM_BP_FAT	GO:0006325~chromatin organization	6	2.3166	0.959669	LGE1, HST3, HDA2, GIS1, MPT5, SWI1	205	221	4870	0.644962	1	0.999991	100
Annotation Cluster 56	Enrichment Score: 0.0905175348304158
Category	Term	Count	%	PValue	Genes	List Total	Pop Hits	Pop Total	Fold Enrichment	Bonferroni	Benjamini	FDR
GOTERM_BP_FAT	GO:0050801~ion homeostasis	7	2.7027	0.674543	PGM2, BTN2, PTK2, ENA1, YPL236C, HAL5, MAM3	205	161	4870	1.03287	1	0.99637	100
GOTERM_BP_FAT	GO:0048878~chemical homeostasis	7	2.7027	0.68039	PGM2, BTN2, PTK2, ENA1, YPL236C, HAL5, MAM3	205	162	4870	1.0265	1	0.996479	100
GOTERM_BP_FAT	GO:0019725~cellular homeostasis	6	2.3166	0.761296	PGM2, PTK2, TRR2, PRX1, HAL5, MAM3	205	150	4870	0.950244	1	0.998364	100
GOTERM_BP_FAT	GO:0042592~homeostatic process	9	3.4749	0.832088	PGM2, BTN2, PTK2, TRR2, ENA1, YPL236C, PRX1, HAL5, MAM3	205	250	4870	0.85522	1	0.999402	100
GOTERM_BP_FAT	GO:0055080~cation homeostasis	4	1.5444	0.855709	PGM2, BTN2, HAL5, MAM3	205	112	4870	0.848432	1	0.999608	100
GOTERM_BP_FAT	GO:0006873~cellular ion homeostasis	4	1.5444	0.895729	PGM2, PTK2, HAL5, MAM3	205	123	4870	0.772556	1	0.999852	100
GOTERM_BP_FAT	GO:0055082~cellular chemical homeostasis	4	1.5444	0.895729	PGM2, PTK2, HAL5, MAM3	205	123	4870	0.772556	1	0.999852	100
GOTERM_BP_FAT	GO:0030003~cellular cation homeostasis	3	1.1583	0.945563	PGM2, HAL5, MAM3	205	108	4870	0.659892	1	0.999978	100
Annotation Cluster 57	Enrichment Score: 0.0718995789728868
Category	Term	Count	%	PValue	Genes	List Total	Pop Hits	Pop Total	Fold Enrichment	Bonferroni	Benjamini	FDR
GOTERM_BP_FAT	GO:0007163~establishment or maintenance of cell polarity	5	1.9305	0.765367	OSH2, MYO3, EXO84, CBK1, ROM1	205	123	4870	0.965695	1	0.998389	100
GOTERM_BP_FAT	GO:0000902~cell morphogenesis	6	2.3166	0.771407	OSH2, MYO3, EXO84, CBK1, KIC1, ROM1	205	152	4870	0.937741	1	0.99852	100
GOTERM_BP_FAT	GO:0019954~asexual reproduction	3	1.1583	0.88217	MYO3, EXO84, ROM1	205	86	4870	0.828701	1	0.999785	100
GOTERM_BP_FAT	GO:0007114~cell budding	3	1.1583	0.88217	MYO3, EXO84, ROM1	205	86	4870	0.828701	1	0.999785	100
GOTERM_BP_FAT	GO:0030010~establishment of cell polarity	3	1.1583	0.951139	MYO3, EXO84, ROM1	205	111	4870	0.642057	1	0.999984	100
Annotation Cluster 58	Enrichment Score: 0.03980183252772179
Category	Term	Count	%	PValue	Genes	List Total	Pop Hits	Pop Total	Fold Enrichment	Bonferroni	Benjamini	FDR
GOTERM_CC_FAT	GO:0005794~Golgi apparatus	7	2.7027	0.836756	YPT6, KHA1, YPC1, TLG2, SBE22, VPS13, VPS8	157	241	4595	0.850094	1	0.999523	100
SP_PIR_KEYWORDS	golgi apparatus	5	1.9305	0.933747	YPC1, TLG2, SBE22, VPS13, VPS8	254	183	6448	0.693602	1	0.998904	100
GOTERM_CC_FAT	GO:0044431~Golgi apparatus part	3	1.1583	0.972225	YPC1, TLG2, VPS8	157	156	4595	0.562837	1	0.999995	100
Annotation Cluster 59	Enrichment Score: 0.039233172059520136
Category	Term	Count	%	PValue	Genes	List Total	Pop Hits	Pop Total	Fold Enrichment	Bonferroni	Benjamini	FDR
GOTERM_BP_FAT	GO:0006811~ion transport	7	2.7027	0.879396	KHA1, ENA1, YRO2, YDR506C, PIC2, MAM3, HSP30	205	209	4870	0.795659	1	0.999773	100
GOTERM_BP_FAT	GO:0030001~metal ion transport	3	1.1583	0.88217	KHA1, ENA1, YDR506C	205	86	4870	0.828701	1	0.999785	100
SP_PIR_KEYWORDS	ion transport	3	1.1583	0.914606	KHA1, ENA1, YDR506C	254	102	6448	0.746642	1	0.99807	100
GOTERM_BP_FAT	GO:0006812~cation transport	3	1.1583	0.981966	KHA1, ENA1, YDR506C	205	138	4870	0.516437	1	0.999999	100
Annotation Cluster 60	Enrichment Score: 0.036469395787611956
Category	Term	Count	%	PValue	Genes	List Total	Pop Hits	Pop Total	Fold Enrichment	Bonferroni	Benjamini	FDR
GOTERM_CC_FAT	GO:0044455~mitochondrial membrane part	5	1.9305	0.638452	STF1, MDJ1, MGR1, JSN1, SSC1	157	128	4595	1.14326	1	0.993209	99.9997
GOTERM_CC_FAT	GO:0005743~mitochondrial inner membrane	5	1.9305	0.942837	STF1, MDJ1, MGR1, PIC2, SSC1	157	217	4595	0.674367	1	0.999975	100
GOTERM_CC_FAT	GO:0005740~mitochondrial envelope	8	3.0888	0.95434	STF1, MDJ1, MGR1, JSN1, HSP60, CYC7, PIC2, SSC1	157	344	4595	0.68064	1	0.999984	100
GOTERM_CC_FAT	GO:0019866~organelle inner membrane	5	1.9305	0.95501	STF1, MDJ1, MGR1, PIC2, SSC1	157	227	4595	0.644659	1	0.999982	100
GOTERM_CC_FAT	GO:0031966~mitochondrial membrane	7	2.7027	0.961712	STF1, MDJ1, MGR1, JSN1, HSP60, PIC2, SSC1	157	314	4595	0.652461	1	0.999987	100
GOTERM_CC_FAT	GO:0044429~mitochondrial part	12	4.6332	0.972912	STF1, MDJ1, ALD4, CTA1, MGR1, HSP78, JSN1, RPM2, HSP60, CYC7, PIC2, SSC1	157	519	4595	0.676706	1	0.999994	100
GOTERM_CC_FAT	GO:0031975~envelope	8	3.0888	0.997528	STF1, MDJ1, MGR1, JSN1, HSP60, CYC7, PIC2, SSC1	157	471	4595	0.497113	1	1	100
GOTERM_CC_FAT	GO:0031967~organelle envelope	8	3.0888	0.997528	STF1, MDJ1, MGR1, JSN1, HSP60, CYC7, PIC2, SSC1	157	471	4595	0.497113	1	1	100
Annotation Cluster 61	Enrichment Score: 0.0338602221453813
Category	Term	Count	%	PValue	Genes	List Total	Pop Hits	Pop Total	Fold Enrichment	Bonferroni	Benjamini	FDR
GOTERM_BP_FAT	GO:0000070~mitotic sister chromatid segregation	3	1.1583	0.840367	KAR3, CIN8, APC4	205	77	4870	0.925562	1	0.999482	100
SP_PIR_KEYWORDS	cell division	6	2.3166	0.864611	IQG1, SWM1, KAR3, CDC123, CIN8, APC4	254	187	6448	0.814519	1	0.995728	100
GOTERM_BP_FAT	GO:0000819~sister chromatid segregation	3	1.1583	0.86501	KAR3, CIN8, APC4	205	82	4870	0.869126	1	0.99969	100
SP_PIR_KEYWORDS	mitosis	4	1.5444	0.867641	SWM1, KAR3, CIN8, APC4	254	123	6448	0.825555	1	0.995704	100
GOTERM_BP_FAT	GO:0007017~microtubule-based process	4	1.5444	0.875323	CIN2, KAR3, CIN8, APC4	205	117	4870	0.812174	1	0.999767	100
GOTERM_BP_FAT	GO:0007059~chromosome segregation	5	1.9305	0.921585	REC8, KAR3, CIN8, APC4, MAM1	205	165	4870	0.719882	1	0.999935	100
GOTERM_BP_FAT	GO:0000226~microtubule cytoskeleton organization	3	1.1583	0.934907	KAR3, CIN8, APC4	205	103	4870	0.691925	1	0.999965	100
SP_PIR_KEYWORDS	cell cycle	8	3.0888	0.957955	IQG1, SWM1, KAR3, CDC123, GID8, CIN8, APC4, BUB3	254	303	6448	0.670253	1	0.999545	100
GOTERM_BP_FAT	GO:0000278~mitotic cell cycle	8	3.0888	0.978697	SWM1, PTK2, KAR3, GID8, CIN8, APC4, RPN4, BUB3	205	309	4870	0.615045	1	0.999999	100
GOTERM_BP_FAT	GO:0007067~mitosis	4	1.5444	0.98111	SWM1, KAR3, CIN8, APC4	205	176	4870	0.539911	1	0.999999	100
GOTERM_BP_FAT	GO:0000087~M phase of mitotic cell cycle	4	1.5444	0.982356	SWM1, KAR3, CIN8, APC4	205	178	4870	0.533845	1	0.999999	100
GOTERM_BP_FAT	GO:0000280~nuclear division	4	1.5444	0.986599	SWM1, KAR3, CIN8, APC4	205	186	4870	0.510884	1	1	100
GOTERM_BP_FAT	GO:0048285~organelle fission	4	1.5444	0.989857	SWM1, KAR3, CIN8, APC4	205	194	4870	0.489816	1	1	100
Annotation Cluster 62	Enrichment Score: 0.03313213227748017
Category	Term	Count	%	PValue	Genes	List Total	Pop Hits	Pop Total	Fold Enrichment	Bonferroni	Benjamini	FDR
GOTERM_BP_FAT	GO:0009165~nucleotide biosynthetic process	4	1.5444	0.889284	ALD4, ENA1, RNR3, PNC1	205	121	4870	0.785326	1	0.999819	100
GOTERM_BP_FAT	GO:0034654~nucleobase, nucleoside, nucleotide and nucleic acid biosynthetic process	4	1.5444	0.91828	ALD4, ENA1, RNR3, PNC1	205	131	4870	0.725377	1	0.999927	100
GOTERM_BP_FAT	GO:0034404~nucleobase, nucleoside and nucleotide biosynthetic process	4	1.5444	0.91828	ALD4, ENA1, RNR3, PNC1	205	131	4870	0.725377	1	0.999927	100
GOTERM_BP_FAT	GO:0044271~nitrogen compound biosynthetic process	8	3.0888	0.982836	ALD4, ENA1, RNR3, STR3, VHR1, CKI1, PNC1, YMR090W	205	317	4870	0.599523	1	0.999999	100
Annotation Cluster 63	Enrichment Score: 0.019694602613689965
Category	Term	Count	%	PValue	Genes	List Total	Pop Hits	Pop Total	Fold Enrichment	Bonferroni	Benjamini	FDR
GOTERM_BP_FAT	GO:0051329~interphase of mitotic cell cycle	3	1.1583	0.939387	PTK2, GID8, RPN4	205	105	4870	0.678746	1	0.999972	100
GOTERM_BP_FAT	GO:0051325~interphase	3	1.1583	0.949344	PTK2, GID8, RPN4	205	110	4870	0.647894	1	0.999982	100
GOTERM_BP_FAT	GO:0000278~mitotic cell cycle	8	3.0888	0.978697	SWM1, PTK2, KAR3, GID8, CIN8, APC4, RPN4, BUB3	205	309	4870	0.615045	1	0.999999	100
Annotation Cluster 64	Enrichment Score: 0.016590139095448406
Category	Term	Count	%	PValue	Genes	List Total	Pop Hits	Pop Total	Fold Enrichment	Bonferroni	Benjamini	FDR
GOTERM_CC_FAT	GO:0044432~endoplasmic reticulum part	5	1.9305	0.889094	ERO1, WSC4, KAR2, YPC1, HRD1	157	188	4595	0.778391	1	0.999842	100
GOTERM_CC_FAT	GO:0005789~endoplasmic reticulum membrane	4	1.5444	0.923026	ERO1, WSC4, YPC1, HRD1	157	164	4595	0.713842	1	0.999947	100
GOTERM_CC_FAT	GO:0042175~nuclear envelope-endoplasmic reticulum network	4	1.5444	0.937194	ERO1, WSC4, YPC1, HRD1	157	172	4595	0.68064	1	0.99997	100
UP_SEQ_FEATURE	topological domain:Lumenal	4	1.5444	0.997589	YHR140W, YCR061W, YPC1, HRD1	254	251	6448	0.404555	1	1	100
GOTERM_CC_FAT	GO:0005783~endoplasmic reticulum	7	2.7027	0.998344	OSH2, YHR140W, ERO1, WSC4, KAR2, YPC1, HRD1	157	443	4595	0.462466	1	1	100
SP_PIR_KEYWORDS	endoplasmic reticulum	5	1.9305	0.999496	YHR140W, ERO1, KAR2, YPC1, HRD1	254	342	6448	0.371138	1	1	100
GOTERM_CC_FAT	GO:0012505~endomembrane system	4	1.5444	0.99969	ERO1, WSC4, YPC1, HRD1	157	354	4595	0.330706	1	1	100
Annotation Cluster 65	Enrichment Score: 0.014569844606230604
Category	Term	Count	%	PValue	Genes	List Total	Pop Hits	Pop Total	Fold Enrichment	Bonferroni	Benjamini	FDR
UP_SEQ_FEATURE	topological domain:Extracellular	12	4.6332	0.804135	TPO1, SNF3, YJL163C, YOR152C, KHA1, ENA1, MTL1, PHM7, YRO2, FMP45, TPO4, HSP30	254	345	6448	0.882985	1	1	100
UP_SEQ_FEATURE	topological domain:Cytoplasmic	19	7.33591	0.987332	YOR152C, KHA1, ENA1, PHM7, YRO2, TPO4, TLG2, YNL305C, HRD1, HSP30, TPO1, YHR140W, SNF3, YJL163C, YCR061W, MTL1, FMP45, YPC1, MAM3	254	711	6448	0.678384	1	1	100
GOTERM_CC_FAT	GO:0031224~intrinsic to membrane	39	15.0579	0.996732	KHA1, PHM7, YKL044W, TPO4, SPI1, PIC2, HRD1, HSP30, YHR140W, ATG8, SNF3, YJL163C, WSC4, YPL277C, FMP33, SNQ2, YPC1, YGL036W, MAM3, YOR152C, DAN4, MGR1, PLB1, SPS2, ENA1, YRO2, YPR157W, YPL238C, YFL013W-A, TLG2, YNL305C, YGR069W, YBR099C, TPO1, YCR061W, MTL1, FMP45, YOL047C, PAU5	157	1559	4595	0.732157	1	1	100
GOTERM_CC_FAT	GO:0016021~integral to membrane	34	13.1274	0.999415	KHA1, PHM7, YKL044W, TPO4, PIC2, HRD1, HSP30, YHR140W, SNF3, YJL163C, WSC4, YPL277C, FMP33, SNQ2, YPC1, YGL036W, MAM3, YOR152C, MGR1, ENA1, YRO2, YPR157W, YPL238C, YFL013W-A, TLG2, YNL305C, YGR069W, YBR099C, TPO1, YCR061W, MTL1, FMP45, YOL047C, PAU5	157	1488	4595	0.668747	1	1	100
SP_PIR_KEYWORDS	membrane	50	19.305	0.999877	ERO1, KHA1, YKL044W, TPO4, SPI1, MPM1, PIC2, ATG8, YJL163C, YPL277C, FMP33, SNQ2, YGL036W, MAM3, DAN4, MGR1, YPL238C, YGR069W, SPO20, YCR061W, FMP45, PAU5, PHM7, ATG14, HRD1, HSP30, YHR140W, SNF3, WSC4, VPS30, YPC1, YPT35, YPT6, YOR152C, ENA1, SPS2, PLB1, YRO2, YPR157W, YFL013W-A, YPL236C, TLG2, YBL029C-A, YNL305C, ATG1, TPO1, OSH2, YBR099C, MTL1, YOL047C	254	1874	6448	0.677317	1	1	100
UP_SEQ_FEATURE	transmembrane region	33	12.7413	0.999936	KHA1, PHM7, YKL044W, TPO4, PIC2, HRD1, HSP30, YHR140W, SNF3, YJL163C, WSC4, FMP33, YPC1, SNQ2, YGL036W, MAM3, YOR152C, MGR1, ENA1, YRO2, YPR157W, YPL238C, YFL013W-A, TLG2, YNL305C, YGR069W, YBR099C, TPO1, YCR061W, MTL1, FMP45, YOL047C, PAU5	254	1395	6448	0.600525	1	1	100
SP_PIR_KEYWORDS	transmembrane	33	12.7413	0.999944	KHA1, PHM7, YKL044W, TPO4, PIC2, HRD1, HSP30, YHR140W, SNF3, YJL163C, WSC4, FMP33, YPC1, SNQ2, YGL036W, MAM3, YOR152C, MGR1, ENA1, YRO2, YPR157W, YPL238C, YFL013W-A, TLG2, YNL305C, YGR069W, YBR099C, TPO1, YCR061W, MTL1, FMP45, YOL047C, PAU5	254	1401	6448	0.597953	1	1	100
Annotation Cluster 66	Enrichment Score: 0.008839201532922196
Category	Term	Count	%	PValue	Genes	List Total	Pop Hits	Pop Total	Fold Enrichment	Bonferroni	Benjamini	FDR
GOTERM_BP_FAT	GO:0046394~carboxylic acid biosynthetic process	4	1.5444	0.978365	ALD4, STR3, VHR1, YMR090W	205	172	4870	0.552467	1	0.999999	100
GOTERM_BP_FAT	GO:0016053~organic acid biosynthetic process	4	1.5444	0.978365	ALD4, STR3, VHR1, YMR090W	205	172	4870	0.552467	1	0.999999	100
GOTERM_BP_FAT	GO:0044271~nitrogen compound biosynthetic process	8	3.0888	0.982836	ALD4, ENA1, RNR3, STR3, VHR1, CKI1, PNC1, YMR090W	205	317	4870	0.599523	1	0.999999	100
Annotation Cluster 67	Enrichment Score: 0.004782199468786361
Category	Term	Count	%	PValue	Genes	List Total	Pop Hits	Pop Total	Fold Enrichment	Bonferroni	Benjamini	FDR
GOTERM_BP_FAT	GO:0016071~mRNA metabolic process	7	2.7027	0.974451	YLR132C, EXO84, DCP1, JSN1, PUF2, RPM2, MPT5	205	270	4870	0.615899	1	0.999998	100
GOTERM_BP_FAT	GO:0006397~mRNA processing	4	1.5444	0.992872	YLR132C, EXO84, DCP1, RPM2	205	204	4870	0.465806	1	1	100
GOTERM_BP_FAT	GO:0006396~RNA processing	4	1.5444	1	YLR132C, EXO84, DCP1, RPM2	205	515	4870	0.184513	1	1	100
Annotation Cluster 68	Enrichment Score: 0.0023272575177444945
Category	Term	Count	%	PValue	Genes	List Total	Pop Hits	Pop Total	Fold Enrichment	Bonferroni	Benjamini	FDR
GOTERM_BP_FAT	GO:0010608~posttranscriptional regulation of gene expression	4	1.5444	0.989122	HSP78, CDC123, HSP60, FES1	205	192	4870	0.494919	1	1	100
GOTERM_BP_FAT	GO:0006417~regulation of translation	3	1.1583	0.996424	HSP78, CDC123, FES1	205	180	4870	0.395935	1	1	100
GOTERM_BP_FAT	GO:0032268~regulation of cellular protein metabolic process	3	1.1583	0.998445	HSP78, CDC123, FES1	205	201	4870	0.354569	1	1	100

## Sheet: T0_E4_down2
Annotation Cluster 1	Enrichment Score: 69.47738601971739
Category	Term	Count	%	PValue	Genes	List Total	Pop Hits	Pop Total	Fold Enrichment	Bonferroni	Benjamini	FDR
GOTERM_CC_FAT	GO:0022626~cytosolic ribosome	91	50.5556	2.8057e-107	RPL36A, RPL36B, ANB1, RPL1B, RPL1A, RPL26B, RPL26A, RPS27B, RPL15A, RPL9A, RPP2B, RPP2A, RPS30B, RPS27A, RPL35A, RPS9B, RPL35B, RPS0A, RPL16A, RPS26B, RPS26A, RPP1A, RPP1B, RPS15, RPS12, RPS13, RPS11B, RPL24B, RPL24A, RPS1B, RPL43A, RPL17B, RPL43B, RPS29A, RPS20, RPS29B, RPS19A, RPS19B, RPL37B, RPS10B, RPS10A, RPL23A, RPL23B, RPS5, RPL18A, RPL6A, RPS31, RPS28A, RPL37A, RPS18A, RPS18B, RPS17B, RPS…	155	145	4595	18.6049	4.54524e-105	4.54524e-105	3.39504e-104
SP_PIR_KEYWORDS	ribosome	87	48.3333	3.81685e-100	RPL36A, RPL36B, RPL1B, RPL1A, RPL26B, RPL26A, RPL15A, RPL9A, RPS27B, RPP2B, RPP2A, RPS30B, RPS27A, RPL35A, RPS9B, RPL35B, RPS0A, RPS26B, RPL16A, RPS26A, RPP1A, RPP1B, RPS15, RPS12, RPS13, RPS11B, RPL24B, RPL24A, RPS1B, RPL17B, RPS29A, RPS20, RPS29B, RPS19A, RPS19B, RPL37B, RPS10B, RPS10A, RPL23A, RPL23B, RPS5, RPL18A, RPL6A, RPS31, RPS28A, RPL37A, RPS18A, RPS18B, RPS17B, RPS17A, RPL22A, RPS2, RPS…	180	156	6448	19.9778	5.68711e-98	5.68711e-98	4.55268e-97
SP_PIR_KEYWORDS	ribosomal protein	89	49.4444	2.12608e-92	RPL36A, RPL36B, RPL1B, RPL1A, RPL26B, RPL26A, RPS27B, RPL15A, RPL9A, RPP2B, RPP2A, RPS30B, RPS27A, RPL35A, RPS9B, RPL35B, RPS0A, RPS26B, RPL16A, RPS26A, RPP1A, RPP1B, RPS15, RPS12, RPS13, RPS11B, RPL24B, RPL24A, RPS1B, RPL43A, RPL17B, RPL43B, RPS29A, RPS20, RPS29B, RPS19A, RPS19B, RPL37B, RPS10B, RPS10A, RPL23A, RPL23B, RPS5, RPL18A, RPL6A, RPS31, RPS28A, RPL37A, RPS18A, RPS18B, RPS17B, RPS17A, R…	180	195	6448	16.3496	3.16787e-90	1.58393e-90	2.53596e-89
GOTERM_CC_FAT	GO:0044445~cytosolic part	91	50.5556	2.38448e-92	RPL36A, RPL36B, RPL1B, RPL1A, RPL26B, RPL26A, RPS27B, RPL15A, RPL9A, RPP2B, RPP2A, RPS30B, RPS27A, RPL35A, RPS9B, RPL35B, RPS0A, RPL16A, RPS26B, RPS26A, RPP1A, RPP1B, RPS15, RPS12, RPS13, RPS11B, RPL24B, RPL24A, RPS1B, RPL43A, RPL17B, RPL43B, RPS29A, RPS20, RPS29B, RPS19A, RPS19B, RPL37B, RPS10B, RPS10A, RPL23A, RPL23B, RPS5, RPL18A, RPL6A, RPS31, RPS28A, RPL37A, RPS18A, RPS18B, RPS17B, RPS17A, R…	155	190	4595	14.1985	3.86285e-90	1.93143e-90	2.88534e-89
KEGG_PATHWAY	sce03010:Ribosome	89	49.4444	3.08484e-88	RPL36A, RPL36B, RPL1B, RPL1A, RPL26B, RPL26A, RPS27B, RPL15A, RPL9A, RPP2B, RPP2A, RPS30B, RPS27A, RPL35A, RPS9B, RPL35B, RPS0A, RPS26B, RPL16A, RPS26A, RPP1A, RPP1B, RPS15, RPS12, RPS13, RPS11B, RPL24B, RPL24A, RPS1B, RPL43A, RPL17B, RPL43B, RPS29A, RPS20, RPS29B, RPS19A, RPS19B, RPL37B, RPS10B, RPS10A, RPL23A, RPL23B, RPS5, RPL18A, RPL6A, RPS31, RPS28A, RPL37A, RPS18A, RPS18B, RPS17B, RPS17A, R…	115	121	1439	9.20381	7.09513e-87	7.09513e-87	2.44516e-85
GOTERM_MF_FAT	GO:0003735~structural constituent of ribosome	89	49.4444	1.39875e-87	RPL36A, RPL36B, RPL1B, RPL1A, RPL26B, RPL26A, RPS27B, RPL15A, RPL9A, RPP2B, RPP2A, RPS30B, RPS27A, RPL35A, RPS9B, RPL35B, RPS0A, RPS26B, RPL16A, RPS26A, RPP1A, RPP1B, RPS15, RPS12, RPS13, RPS11B, RPL24B, RPL24A, RPS1B, RPL43A, RPL17B, RPL43B, RPS29A, RPS20, RPS29B, RPS19A, RPS19B, RPL37B, RPS10B, RPS10A, RPL23A, RPL23B, RPS5, RPL18A, RPL6A, RPS31, RPS28A, RPL37A, RPS18A, RPS18B, RPS17B, RPS17A, R…	143	199	4190	13.1043	2.39187e-85	2.39187e-85	1.70814e-84
GOTERM_CC_FAT	GO:0033279~ribosomal subunit	90	50	8.85413e-87	RPL36A, RPL36B, RPL1B, RPL1A, RPL26B, RPL26A, RPS27B, RPL15A, RPL9A, RPP2B, RPP2A, RPS30B, RPS27A, RPL35A, RPS9B, RPL35B, RPS0A, RPL16A, RPS26B, RPS26A, RPP1A, RPP1B, RPS15, RPS12, RPS13, RPS11B, RPL24B, RPL24A, RPS1B, RPL43A, RPL17B, RPL43B, RPS29A, RPS20, RPS29B, RPS19A, RPS19B, RPL37B, RPS10B, RPS10A, RPL23A, RPL23B, RPS5, RPL18A, RPL6A, RPS31, RPS28A, RPL37A, RPS18A, RPS18B, RPS17B, RPS17A, R…	155	205	4595	13.0149	1.43437e-84	4.78123e-85	1.07139e-83
SP_PIR_KEYWORDS	protein biosynthesis	92	51.1111	4.34949e-84	RPL36A, RPL36B, ANB1, RPL1B, RPL1A, RPL26B, RPL26A, RPS27B, RPL15A, RPL9A, RPP2B, RPP2A, RPS30B, RPS27A, RPL35A, RPS9B, RPL35B, RPS0A, TMA7, RPL16A, RPS26B, RPS26A, RPP1A, RPP1B, RPS15, RPS12, RPS13, RPS11B, RPL24B, RPL24A, TMA19, DIA4, RPS1B, RPL17B, RPS29A, RPS20, RPS29B, RPS19A, RPS19B, RPL37B, RPS10B, RPS10A, RPL23A, RPL23B, RPS5, RPL18A, RPL6A, RPS31, RPS28A, RPL37A, RPS18A, RPS18B, RPS17B, …	180	257	6448	12.8235	6.48074e-82	2.16025e-82	5.188e-81
SP_PIR_KEYWORDS	ribonucleoprotein	94	52.2222	3.61458e-83	RPL36A, RPL36B, RPL1B, RPL1A, RPL26B, RPL26A, RPS27B, RPL15A, RPL9A, RPP2B, RPP2A, LSM2, RPS30B, RPS27A, RPL35A, RPS9B, RPL35B, RPS0A, RPL16A, RPS26B, RPS26A, RPP1A, RPP1B, RPS15, RPS12, RPS13, RPS11B, RPL24B, RPL24A, RPS1B, RPL43A, RPL17B, RPL43B, RPS29A, RPS20, RPS29B, RPS19A, RPS19B, RPL37B, RPS10B, RPS10A, RPL23A, RPL23B, NOP10, RPS5, RPL18A, RPL6A, RPS31, RPS28A, RPL37A, RPS18A, RPS18B, RPS1…	180	280	6448	12.026	5.38573e-81	1.34643e-81	4.31142e-80
GOTERM_CC_FAT	GO:0005840~ribosome	96	53.3333	1.42138e-75	RPL36A, RPL36B, ANB1, RPL1B, RPL1A, RPL26B, RPL26A, RPS27B, RPL15A, RPL9A, RPP2B, ALB1, RPP2A, RPS30B, RPS27A, RPL35A, RPS9B, RPL35B, RPS0A, RPL16A, RPS26B, RPS26A, RPP1A, RPP1B, RPS15, RPS12, RPS13, RPS11B, RPL24B, RPL24A, TMA19, RPS1B, RPL43A, RPL17B, RPL43B, RPS29A, RPS20, RPS29B, TMA10, RPS19A, RPS19B, RPL37B, RPS10B, RPS10A, RPL23A, RPL23B, RPS5, RPL18A, RPL6A, RPS31, RPS28A, RPL37A, RPS18A,…	155	316	4595	9.00612	2.30263e-73	5.75658e-74	1.71994e-72
GOTERM_MF_FAT	GO:0005198~structural molecule activity	90	50	4.97452e-65	RPL36A, RPL36B, RPL1B, RPL1A, RPL26B, RPL26A, RPS27B, RPL15A, RPL9A, RPP2B, RPP2A, RPS30B, RPS27A, RPL35A, RPS9B, RPL35B, RPS0A, RPL16A, RPS26B, RPS26A, GAC1, RPP1A, RPP1B, RPS15, RPS12, RPS13, RPS11B, RPL24B, RPL24A, RPS1B, RPL43A, RPL17B, RPL43B, RPS29A, RPS20, RPS29B, RPS19A, RPS19B, RPL37B, RPS10B, RPS10A, RPL23A, RPL23B, RPS5, RPL18A, RPL6A, RPS31, RPS28A, RPL37A, RPS18A, RPS18B, RPS17B, RPS…	143	338	4190	7.80196	8.50643e-63	4.25321e-63	6.07484e-62
GOTERM_CC_FAT	GO:0030529~ribonucleoprotein complex	106	58.8889	7.32825e-60	RPL36A, RPL36B, ANB1, RPL1B, RPL1A, NOG2, RPL26B, RPL26A, RPS27B, RPL15A, RPL9A, RPP2B, ALB1, RPP2A, LSM2, RPS30B, RPS27A, RPL35A, RPS9B, RPL35B, RRP1, RPS0A, RPS26B, RPL16A, RPS26A, RPP1A, RPS15, RPP1B, RPS12, RPS13, RPS11B, RPL24B, TMA19, BRX1, RPL24A, RPS1B, RPL17B, RPL43A, RPL43B, RPS29A, RPS20, RPS29B, TMA10, RPS19A, RPS19B, RPS10B, RPL37B, RPS10A, RPL23A, RPL23B, RPS5, NOP10, NOP12, RPL18A,…	155	590	4595	5.32608	1.18718e-57	2.37435e-58	8.86755e-57
GOTERM_CC_FAT	GO:0005829~cytosol	92	51.1111	2.6947e-57	RPL36A, RPL36B, RPL1B, RPL1A, RPL26B, RPL26A, RPS27B, RPL15A, RPL9A, RPP2B, RPP2A, RPS30B, RPS27A, RPL35A, RPS9B, RPL35B, RPS0A, RPL16A, RPS26B, RPS26A, RPP1A, RPP1B, RPS15, RPS12, RPS13, RPS11B, RPL24B, RPL24A, TMA19, RPS1B, RPL43A, RPL17B, RPL43B, RPS29A, RPS20, RPS29B, RPS19A, RPS19B, RPL37B, RPS10B, RPS10A, RPL23A, RPL23B, RPS5, RPL18A, RPL6A, RPS31, RPS28A, RPL37A, RPS18A, RPS18B, RPS17B, RP…	155	422	4595	6.46293	4.36541e-55	7.27569e-56	3.26072e-54
GOTERM_CC_FAT	GO:0022625~cytosolic large ribosomal subunit	50	27.7778	1.39196e-55	RPL36A, RPL36B, RPL22A, RPL1B, RPL1A, RPL26B, RPL12A, RPL26A, RPL12B, RPL15A, RPL9A, RPP2B, RPP2A, RPL19B, RPL21B, RPL21A, RPL35A, RPL35B, RPL42A, RPL42B, RPL31A, RPL31B, RPL16A, RPL11A, RPP1A, RPP1B, RPL20B, RPL20A, RPL24B, RPL27A, RPL27B, RPL38, RPL24A, RPL39, RPL34B, RPL34A, RPL30, RPL32, RPL43A, RPL17B, RPL43B, RPL14A, RPL40B, RPL2B, RPL37B, RPL2A, RPL33B, RPL23A, RPL25, RPL23B, RPL40A, RPL33…	155	78	4595	19.0033	2.25498e-53	3.2214e-54	1.68435e-52
GOTERM_BP_FAT	GO:0006412~translation	103	57.2222	2.92351e-51	RPL36A, RPL36B, ANB1, RPL1B, RPL1A, RPL26B, RPL26A, RPS27B, RPL15A, RPL9A, RPP2B, RPP2A, RPS30B, RPS27A, RPL35A, RPL35B, RPS9B, SUT1, RPS0A, ZRT1, TMA7, RPS26B, RPL16A, BSC1, RPS26A, RPP1A, RPS15, RPP1B, RPS12, RPS13, RPS11B, RPL24B, TMA19, RPL24A, DIA4, RPS1B, RPL17B, RPL43A, RPL43B, RPS29A, RPS20, RPS29B, RPS19A, RPS19B, RPS10B, RPL37B, RPS10A, RPL23A, RPL23B, RPS5, RPL18A, RPL6A, RPS31, RPS28A…	158	677	4870	4.68943	1.60501e-48	1.60501e-48	4.26529e-48
GOTERM_CC_FAT	GO:0015934~large ribosomal subunit	50	27.7778	3.16878e-43	RPL36A, RPL36B, RPL22A, RPL1B, RPL1A, RPL26B, RPL12A, RPL26A, RPL12B, RPL15A, RPL9A, RPP2B, RPP2A, RPL19B, RPL21B, RPL21A, RPL35A, RPL35B, RPL42A, RPL42B, RPL31A, RPL31B, RPL16A, RPL11A, RPP1A, RPP1B, RPL20B, RPL20A, RPL24B, RPL27A, RPL27B, RPL38, RPL24A, RPL39, RPL34B, RPL34A, RPL30, RPL32, RPL43A, RPL17B, RPL43B, RPL14A, RPL40B, RPL2B, RPL37B, RPL2A, RPL33B, RPL23A, RPL25, RPL23B, RPL40A, RPL33…	155	120	4595	12.3522	5.13342e-41	5.7038e-42	3.83438e-40
GOTERM_CC_FAT	GO:0043232~intracellular non-membrane-bounded organelle	114	63.3333	7.05774e-39	RPL36A, RPL36B, ANB1, RPL1B, RPL1A, NOG2, RPL26B, RPL26A, RPS27B, RPL9A, RPL15A, RPP2B, ALB1, RPP2A, LSM2, RPS30B, RPS27A, RPL35A, RPL35B, RPS9B, RRP1, RPS0A, RPS26B, RPL16A, RPS26A, RPP1A, RPS15, RPP1B, HTA2, RPS12, RPS13, RRN10, RPS11B, RPL24B, TMA19, BRX1, RPL24A, RPS1B, RPL17B, RPL43A, RPL43B, RPS29A, RPS20, RPS29B, TMA10, RPS19A, RPS19B, RPS10B, RPL37B, RPS10A, RPL23A, RPL23B, RPS5, NOP10, E…	155	1120	4595	3.01745	1.14335e-36	1.14335e-37	8.54022e-36
GOTERM_CC_FAT	GO:0043228~non-membrane-bounded organelle	114	63.3333	7.05774e-39	RPL36A, RPL36B, ANB1, RPL1B, RPL1A, NOG2, RPL26B, RPL26A, RPS27B, RPL9A, RPL15A, RPP2B, ALB1, RPP2A, LSM2, RPS30B, RPS27A, RPL35A, RPL35B, RPS9B, RRP1, RPS0A, RPS26B, RPL16A, RPS26A, RPP1A, RPS15, RPP1B, HTA2, RPS12, RPS13, RRN10, RPS11B, RPL24B, TMA19, BRX1, RPL24A, RPS1B, RPL17B, RPL43A, RPL43B, RPS29A, RPS20, RPS29B, TMA10, RPS19A, RPS19B, RPS10B, RPL37B, RPS10A, RPL23A, RPL23B, RPS5, NOP10, E…	155	1120	4595	3.01745	1.14335e-36	1.14335e-37	8.54022e-36
SP_PIR_KEYWORDS	cytoplasm	104	57.7778	2.90806e-26	RPL36A, RPL36B, ANB1, RPL1B, RPL1A, RPL26B, RPL26A, RPS27B, RPL15A, RPL9A, RPP2B, ALB1, RPP2A, LSM2, RPS30B, RPS27A, RPL35A, RPS9B, RPL35B, SUT1, RPS0A, TMA7, RPS26B, RPL16A, RPS26A, RPP1A, RPS15, RPP1B, RPS12, RPS13, RPS11B, EGD1, RPL24B, TMA19, RPL24A, RPS1B, RPL17B, RPL43A, RPL43B, RPS29A, RPS20, RPS29B, RPS19A, RPS19B, RMT2, RPS10B, RPL37B, RPS10A, RPL23A, RPL23B, RPS5, RPL18A, RPL6A, DBP2, R…	180	1397	6448	2.66679	4.333e-24	7.22167e-25	3.46868e-23
Annotation Cluster 2	Enrichment Score: 12.050452783533606
Category	Term	Count	%	PValue	Genes	List Total	Pop Hits	Pop Total	Fold Enrichment	Bonferroni	Benjamini	FDR
GOTERM_BP_FAT	GO:0006417~regulation of translation	30	16.6667	1.9125e-13	RPS17A, RPS11B, RPL20B, RPL20A, ANB1, RPL27B, RPL1B, RPL24A, RPL1A, RPS2, RPS1B, RPL12A, RPL12B, RPL30, RPL17B, RPS23A, RPS23B, RPS16A, RPS9B, RPL2B, RPL2A, ASC1, RPS14B, RPS0A, IMD2, RPL31A, IMD4, RPS5, RPL31B, RPS16B, RPL16A, RPL18A, RPL13B, RPL6A, DBP2, RPS24A, RPS24B	158	180	4870	5.13713	1.05019e-10	2.62548e-11	2.79088e-10
GOTERM_BP_FAT	GO:0010608~posttranscriptional regulation of gene expression	30	16.6667	1.05755e-12	RPS17A, RPS11B, RPL20B, RPL20A, ANB1, RPL27B, RPL1B, RPL24A, RPL1A, RPS2, RPS1B, RPL12A, RPL12B, RPL30, RPL17B, RPS23A, RPS23B, RPS16A, RPS9B, RPL2B, RPL2A, ASC1, RPS14B, RPS0A, IMD2, RPL31A, IMD4, RPS5, RPL31B, RPS16B, RPL16A, RPL18A, RPL13B, RPL6A, DBP2, RPS24A, RPS24B	158	192	4870	4.81606	5.80622e-10	1.16124e-10	1.543e-09
GOTERM_BP_FAT	GO:0032268~regulation of cellular protein metabolic process	30	16.6667	3.48929e-12	RPS17A, RPS11B, RPL20B, RPL20A, ANB1, RPL27B, RPL1B, RPL24A, RPL1A, RPS2, RPS1B, RPL12A, RPL12B, RPL30, RPL17B, RPS23A, RPS23B, RPS16A, RPS9B, RPL2B, RPL2A, ASC1, RPS14B, RPS0A, IMD2, RPL31A, IMD4, RPS5, RPL31B, RPS16B, RPL16A, RPL18A, RPL13B, RPL6A, DBP2, RPS24A, RPS24B	158	201	4870	4.60042	1.91564e-09	2.73662e-10	5.09078e-09
Annotation Cluster 3	Enrichment Score: 10.705766006630002
Category	Term	Count	%	PValue	Genes	List Total	Pop Hits	Pop Total	Fold Enrichment	Bonferroni	Benjamini	FDR
GOTERM_CC_FAT	GO:0022627~cytosolic small ribosomal subunit	41	22.7778	2.81e-50	RPS17B, RPS17A, RPS11B, RPS2, RPS3, RPS1B, RPS27B, RPS29A, RPS20, RPS29B, RPS23A, RPS30B, RPS23B, RPS25A, RPS27A, RPS25B, RPS19A, RPS19B, RPS16A, RPS9B, RPS10B, RPS10A, ASC1, RPS14B, RPS0A, RPS14A, RPS5, RPS7A, RPS16B, RPS6B, RPS26B, RPS26A, RPS15, RPS12, RPS13, RPS31, RPS28A, RPS24A, RPS21B, RPS18A, RPS24B, RPS22A, RPS18B, RPS21A, RPS22B	155	53	4595	22.933	4.55219e-48	5.69024e-49	3.40024e-47
GOTERM_CC_FAT	GO:0015935~small ribosomal subunit	41	22.7778	7.76575e-38	RPS17B, RPS17A, RPS11B, RPS2, RPS3, RPS1B, RPS27B, RPS29A, RPS20, RPS29B, RPS23A, RPS30B, RPS23B, RPS25A, RPS27A, RPS25B, RPS19A, RPS19B, RPS16A, RPS9B, RPS10B, RPS10A, ASC1, RPS14B, RPS0A, RPS14A, RPS5, RPS7A, RPS16B, RPS6B, RPS26B, RPS26A, RPS15, RPS12, RPS13, RPS31, RPS28A, RPS24A, RPS21B, RPS18A, RPS24B, RPS22A, RPS18B, RPS21A, RPS22B	155	86	4595	14.1332	1.25805e-35	1.14368e-36	9.39694e-35
GOTERM_BP_FAT	GO:0042254~ribosome biogenesis	56	31.1111	3.24615e-25	RPS17B, RPS17A, GAR1, NOG2, RPS2, RPS3, RPL12A, RPS27B, RPL12B, ALB1, LSM2, RPS23A, RPS23B, RPS27A, RPS16A, RPS9B, RRP1, RPS0A, RPL31A, RPS16B, RPS26B, RPS26A, RPL11A, RPS15, RPS13, NHP2, RPS21B, RPS21A, RPS11B, SNU13, NSR1, RPL38, BRX1, FCF2, RPS1B, RPL30, RPS20, RPS19A, RPS19B, RPL40B, RPS10B, RPS10A, RPS14B, RPS14A, RPL25, RPS5, NOP10, ECM1, CGR1, RPL40A, RPL28, RPS7A, RPS6B, NOP12, RPL6A, DBP…	158	351	4870	4.9176	1.78214e-22	8.91068e-23	4.73601e-22
GOTERM_BP_FAT	GO:0022613~ribonucleoprotein complex biogenesis	56	31.1111	1.70137e-22	RPS17B, RPS17A, GAR1, NOG2, RPS2, RPS3, RPL12A, RPS27B, RPL12B, ALB1, LSM2, RPS23A, RPS23B, RPS27A, RPS16A, RPS9B, RRP1, RPS0A, RPL31A, RPS16B, RPS26B, RPS26A, RPL11A, RPS15, RPS13, NHP2, RPS21B, RPS21A, RPS11B, SNU13, NSR1, RPL38, BRX1, FCF2, RPS1B, RPL30, RPS20, RPS19A, RPS19B, RPL40B, RPS10B, RPS10A, RPS14B, RPS14A, RPL25, RPS5, NOP10, ECM1, CGR1, RPL40A, RPL28, RPS7A, RPS6B, NOP12, RPL6A, DBP…	158	397	4870	4.3478	9.34052e-20	3.11351e-20	2.48223e-19
GOTERM_BP_FAT	GO:0006364~rRNA processing	33	18.3333	1.81725e-12	GAR1, RPS11B, SNU13, NSR1, BRX1, FCF2, RPS2, RPS1B, RPS27B, RPL30, RPS20, LSM2, RPS23A, RPS23B, RPS27A, RPS16A, RPS9B, RRP1, RPS14B, RPS0A, RPS14A, CGR1, NOP10, RPS7A, RPS16B, RPS6B, NOP12, DBP2, RPS13, RPS31, RPS24A, RPS21B, RPS18A, RPS24B, NHP2, RPS18B, RPS21A	158	239	4870	4.25587	9.9765e-10	1.66275e-10	2.65125e-09
GOTERM_BP_FAT	GO:0016072~rRNA metabolic process	33	18.3333	5.08197e-12	GAR1, RPS11B, SNU13, NSR1, BRX1, FCF2, RPS2, RPS1B, RPS27B, RPL30, RPS20, LSM2, RPS23A, RPS23B, RPS27A, RPS16A, RPS9B, RRP1, RPS14B, RPS0A, RPS14A, CGR1, NOP10, RPS7A, RPS16B, RPS6B, NOP12, DBP2, RPS13, RPS31, RPS24A, RPS21B, RPS18A, RPS24B, NHP2, RPS18B, RPS21A	158	248	4870	4.10142	2.78998e-09	3.48748e-10	7.41435e-09
GOTERM_BP_FAT	GO:0030490~maturation of SSU-rRNA	20	11.1111	1.05172e-11	RPS16A, RPS9B, RPS11B, SNU13, RPS0A, RPS14B, RPS14A, FCF2, RPS1B, RPS16B, RPS27B, RPS6B, RPS13, RPS31, RPS20, RPS23A, RPS23B, RPS24A, RPS21B, RPS18A, RPS24B, RPS18B, RPS27A, RPS21A	158	85	4870	7.25242	5.77391e-09	6.41546e-10	1.53441e-08
GOTERM_BP_FAT	GO:0000462~maturation of SSU-rRNA from tricistronic rRNA transcript (SSU-rRNA, 5.8S rRNA, LSU-rRNA)	19	10.5556	6.58087e-11	RPS16A, RPS9B, RPS11B, SNU13, RPS0A, RPS14B, RPS14A, FCF2, RPS1B, RPS16B, RPS27B, RPS6B, RPS13, RPS20, RPS23A, RPS23B, RPS24A, RPS21B, RPS18A, RPS24B, RPS18B, RPS27A, RPS21A	158	83	4870	7.05582	3.6129e-08	3.28445e-09	9.60124e-08
GOTERM_BP_FAT	GO:0034470~ncRNA processing	34	18.8889	3.42623e-09	GAR1, RPS11B, SNU13, NSR1, BRX1, FCF2, RPS2, RPS1B, RPS27B, NCL1, RPL30, RPS20, LSM2, RPS23A, RPS23B, RPS27A, RPS16A, RPS9B, RRP1, RPS14B, RPS0A, RPS14A, CGR1, NOP10, RPS7A, RPS16B, RPS6B, NOP12, DBP2, RPS13, RPS31, RPS24A, RPS21B, RPS18A, NHP2, RPS24B, RPS18B, RPS21A	158	335	4870	3.12828	1.881e-06	1.34357e-07	4.99874e-06
GOTERM_BP_FAT	GO:0034660~ncRNA metabolic process	36	20	1.53401e-08	GAR1, RPS11B, SNU13, NSR1, BRX1, FCF2, RPS2, DIA4, RPS1B, RPS27B, NCL1, RPL30, RPS20, LSM2, RPS23A, RPS23B, RPS27A, RPS16A, RMT2, RPS9B, RRP1, RPS14B, RPS0A, RPS14A, CGR1, NOP10, RPS7A, RPS16B, RPS6B, NOP12, DBP2, RPS13, RPS31, RPS24A, RPS21B, RPS18A, NHP2, RPS24B, RPS18B, RPS21A	158	393	4870	2.82346	8.42169e-06	5.26358e-07	2.23807e-05
GOTERM_CC_FAT	GO:0030684~preribosome	20	11.1111	3.01497e-08	RPS16A, RPS9B, RRP1, RPS11B, YBL028C, SNU13, RPS0A, RPS14B, RPS14A, BRX1, RPS2, NOG2, CGR1, RPS5, RPS7A, RPS1B, RPS3, RPS16B, RPS6B, NOP12, RPS13	155	128	4595	4.63206	4.88425e-06	4.07021e-07	3.64827e-05
SP_PIR_KEYWORDS	ribosome biogenesis	18	10	5.75363e-07	RPS9B, GAR1, SNU13, RPS14B, RPS14A, BRX1, RPS2, FCF2, NOG2, CGR1, NOP10, RPS7A, RPS6B, NOP12, RPS15, ALB1, DBP2, NHP2	180	148	6448	4.35676	8.57255e-05	1.07161e-05	0.000686282
SP_PIR_KEYWORDS	rrna processing	17	9.44444	5.21619e-06	RPS9B, RRP1, GAR1, SNU13, RPS14B, NSR1, RPS14A, RPS2, FCF2, NOP10, CGR1, RPS7A, RPS6B, NOP12, DBP2, LSM2, NHP2	180	155	6448	3.92889	0.000776913	6.47658e-05	0.00622162
GOTERM_BP_FAT	GO:0006396~RNA processing	35	19.4444	2.81446e-05	GAR1, RPS11B, SNU13, NSR1, RPL1B, BRX1, RPL1A, FCF2, RPS2, RPS1B, RPS27B, NCL1, RPL30, RPS20, LSM2, RPS23A, RPS23B, RPS27A, RPS16A, RPS9B, RRP1, RPS14B, RPS0A, RPS14A, CGR1, NOP10, RPS7A, RPS16B, RPS6B, NOP12, DBP2, RPS13, RPS31, RPS24A, RPS21B, RPS18A, NHP2, RPS24B, RPS18B, RPS21A	158	515	4870	2.09475	0.0153328	0.000772281	0.041054
GOTERM_CC_FAT	GO:0005730~nucleolus	23	12.7778	7.18152e-05	RPS9B, RRP1, GAR1, YBL028C, SNU13, RPS14B, RPS14A, NSR1, BRX1, NOG2, RPS2, FCF2, ECM1, CGR1, NOP10, RPS7A, NCL1, RPS6B, NOP12, RRN10, LSM2, NHP2, RPS22B	155	269	4595	2.53472	0.0115671	0.000894559	0.0868653
GOTERM_CC_FAT	GO:0032040~small-subunit processome	7	3.88889	0.00354989	RPS6B, RPS9B, SNU13, RPS14B, RPS14A, RPS2, RPS7A	155	45	4595	4.61147	0.437917	0.0376789	4.21192
GOTERM_CC_FAT	GO:0031981~nuclear lumen	23	12.7778	0.203185	RPS9B, RRP1, GAR1, YBL028C, SNU13, RPS14B, RPS14A, NSR1, BRX1, NOG2, RPS2, FCF2, ECM1, CGR1, NOP10, RPS7A, NCL1, RPS6B, NOP12, RRN10, LSM2, NHP2, RPS22B	155	545	4595	1.25108	1	0.855807	93.5971
GOTERM_CC_FAT	GO:0043233~organelle lumen	26	14.4444	0.640652	GAR1, YBL028C, SNU13, NSR1, BRX1, RPS2, FCF2, NOG2, DIA4, NCL1, POX1, POS5, LSM2, RPS9B, RRP1, RPS14B, RPS14A, ECM1, CGR1, NOP10, RPS7A, RPS6B, NOP12, RRN10, NHP2, RPS22B	155	783	4595	0.984386	1	0.999467	99.9996
GOTERM_CC_FAT	GO:0070013~intracellular organelle lumen	26	14.4444	0.640652	GAR1, YBL028C, SNU13, NSR1, BRX1, RPS2, FCF2, NOG2, DIA4, NCL1, POX1, POS5, LSM2, RPS9B, RRP1, RPS14B, RPS14A, ECM1, CGR1, NOP10, RPS7A, RPS6B, NOP12, RRN10, NHP2, RPS22B	155	783	4595	0.984386	1	0.999467	99.9996
GOTERM_CC_FAT	GO:0031974~membrane-enclosed lumen	26	14.4444	0.750101	GAR1, YBL028C, SNU13, NSR1, BRX1, RPS2, FCF2, NOG2, DIA4, NCL1, POX1, POS5, LSM2, RPS9B, RRP1, RPS14B, RPS14A, ECM1, CGR1, NOP10, RPS7A, RPS6B, NOP12, RRN10, NHP2, RPS22B	155	827	4595	0.932012	1	0.999875	100
SP_PIR_KEYWORDS	nucleus	39	21.6667	0.918168	ELF1, GAR1, EGD1, SNU13, NSR1, BRX1, NOG2, FCF2, RPS2, NCL1, APT1, YNL162W-A, ALB1, LSM2, SUT2, RMT2, RPL40B, RPS9B, RRP1, SUT1, RPS14B, RPS14A, ECM1, SNF11, CGR1, NOP10, SWE1, RPL40A, RPS7A, TMA7, RPS6B, NOP12, RIF2, HTA2, DBP2, RPS31, RRN10, PRE6, NHP2, AAH1	180	1636	6448	0.853953	1	0.999991	100
Annotation Cluster 4	Enrichment Score: 6.421612441085266
Category	Term	Count	%	PValue	Genes	List Total	Pop Hits	Pop Total	Fold Enrichment	Bonferroni	Benjamini	FDR
GOTERM_MF_FAT	GO:0019843~rRNA binding	14	7.77778	5.32207e-11	RPS9B, RPL2B, RPL37B, RPS11B, GAR1, RPL2A, RPS14B, RPL25, BRX1, RPS2, RPL9A, RPL11A, RPS13, RPL37A, RPS18A, RPS18B	143	36	4190	11.3947	9.10075e-09	3.03358e-09	6.49927e-08
SP_PIR_KEYWORDS	rrna-binding	8	4.44444	6.45597e-07	RPS9B, RPL11A, RPL2B, RPL37B, RPS11B, RPL2A, RPL37A, RPL25, RPS18A, RPS18B	180	20	6448	14.3289	9.61894e-05	9.61936e-06	0.000770056
SP_PIR_KEYWORDS	rna-binding	19	10.5556	0.00158169	RPS9B, RPL37B, RPL2B, GAR1, RPS11B, RPL2A, SNU13, ANB1, NSR1, RPL25, RPS3, RPL12A, RPL12B, NCL1, NOP12, RPL11A, DBP2, RPL37A, LSM2, RPS18A, NHP2, RPS18B	180	300	6448	2.26874	0.210107	0.0167059	1.87039
Annotation Cluster 5	Enrichment Score: 5.2806171449180965
Category	Term	Count	%	PValue	Genes	List Total	Pop Hits	Pop Total	Fold Enrichment	Bonferroni	Benjamini	FDR
GOTERM_BP_FAT	GO:0042255~ribosome assembly	18	10	2.59662e-11	RPS17B, RPS17A, RPS11B, RPS0A, RPS14B, NSR1, RPS14A, RPL25, BRX1, RPL38, RPL31A, RPL28, RPL12A, RPS27B, RPL12B, RPL11A, RPL6A, RPS31, RPS27A	158	69	4870	8.04073	1.42554e-08	1.42554e-09	3.78836e-08
GOTERM_BP_FAT	GO:0000028~ribosomal small subunit assembly	10	5.55556	2.82556e-10	RPS27B, RPS17B, RPS17A, RPS11B, RPS0A, RPS14B, RPS31, NSR1, RPS14A, RPS27A	158	16	4870	19.2642	1.55123e-07	1.29269e-08	4.12238e-07
GOTERM_BP_FAT	GO:0042257~ribosomal subunit assembly	15	8.33333	7.80882e-10	RPS17B, RPS17A, RPS11B, RPS0A, RPS14B, NSR1, RPS14A, RPL25, BRX1, RPL12A, RPS27B, RPL12B, RPL11A, RPL6A, RPS31, RPS27A	158	54	4870	8.56188	4.28704e-07	3.29772e-08	1.13928e-06
GOTERM_BP_FAT	GO:0042274~ribosomal small subunit biogenesis	13	7.22222	7.04206e-08	RPS16A, RPS17B, RPS17A, RPS11B, RPS0A, RPS14B, NSR1, RPS14A, RPS16B, RPS27B, RPS31, RPS27A, RPS19A, RPS19B	158	53	4870	7.56031	3.86602e-05	2.27417e-06	0.000102741
GOTERM_BP_FAT	GO:0022618~ribonucleoprotein complex assembly	18	10	1.36901e-07	RPS17B, RPS17A, RPS11B, RPS0A, RPS14B, NSR1, RPS14A, RPL25, BRX1, RPL38, RPL31A, RPL28, RPL12A, RPS27B, RPL12B, RPL11A, RPL6A, RPS31, RPS27A	158	117	4870	4.74197	7.51559e-05	4.17548e-06	0.000199733
GOTERM_BP_FAT	GO:0034622~cellular macromolecular complex assembly	19	10.5556	0.00959706	RPS17B, RPS17A, RPS11B, RPS0A, RPS14B, NSR1, RPS14A, RPL25, BRX1, RPL38, RPL31A, RPL28, RPL12A, RPS27B, RPL12B, RPL11A, RPL6A, HTA2, RPS31, RPS27A	158	308	4870	1.90141	0.99498	0.148224	13.1245
GOTERM_BP_FAT	GO:0065003~macromolecular complex assembly	19	10.5556	0.0909878	RPS17B, RPS17A, RPS11B, RPS0A, RPS14B, NSR1, RPS14A, RPL25, BRX1, RPL38, RPL31A, RPL28, RPL12A, RPS27B, RPL12B, RPL11A, RPL6A, HTA2, RPS31, RPS27A	158	400	4870	1.46408	1	0.679714	75.1373
GOTERM_BP_FAT	GO:0034621~cellular macromolecular complex subunit organization	19	10.5556	0.151546	RPS17B, RPS17A, RPS11B, RPS0A, RPS14B, NSR1, RPS14A, RPL25, BRX1, RPL38, RPL31A, RPL28, RPL12A, RPS27B, RPL12B, RPL11A, RPL6A, HTA2, RPS31, RPS27A	158	431	4870	1.35878	1	0.829508	90.9069
GOTERM_BP_FAT	GO:0043933~macromolecular complex subunit organization	19	10.5556	0.407921	RPS17B, RPS17A, RPS11B, RPS0A, RPS14B, NSR1, RPS14A, RPL25, BRX1, RPL38, RPL31A, RPL28, RPL12A, RPS27B, RPL12B, RPL11A, RPL6A, HTA2, RPS31, RPS27A	158	519	4870	1.12839	1	0.983601	99.9522
Annotation Cluster 6	Enrichment Score: 4.180386586677397
Category	Term	Count	%	PValue	Genes	List Total	Pop Hits	Pop Total	Fold Enrichment	Bonferroni	Benjamini	FDR
GOTERM_BP_FAT	GO:0006407~rRNA export from nucleus	13	7.22222	3.9695e-09	RPS10B, RPS10A, RPS0A, RPS2, RPS5, RPS3, RPS26B, RPS26A, RPS15, RPS28A, RPS18A, RPS18B, RPS19A, RPS19B	158	42	4870	9.54039	2.17925e-06	1.45284e-07	5.79135e-06
GOTERM_BP_FAT	GO:0051029~rRNA transport	13	7.22222	3.9695e-09	RPS10B, RPS10A, RPS0A, RPS2, RPS5, RPS3, RPS26B, RPS26A, RPS15, RPS28A, RPS18A, RPS18B, RPS19A, RPS19B	158	42	4870	9.54039	2.17925e-06	1.45284e-07	5.79135e-06
GOTERM_BP_FAT	GO:0006405~RNA export from nucleus	13	7.22222	3.59717e-05	RPS10B, RPS10A, RPS0A, RPS2, RPS5, RPS3, RPS26B, RPS26A, RPS15, RPS28A, RPS18A, RPS18B, RPS19A, RPS19B	158	93	4870	4.30856	0.0195551	0.00089727	0.0524685
GOTERM_BP_FAT	GO:0051168~nuclear export	15	8.33333	3.69563e-05	RPS10B, RPS10A, RPS0A, RPS2, NOG2, RPS5, ECM1, RPS3, RPS26B, RPS26A, RPS15, RPS28A, RPS18A, RPS19A, RPS18B, RPS19B	158	124	4870	3.72856	0.0200849	0.000881757	0.0539043
GOTERM_BP_FAT	GO:0050658~RNA transport	13	7.22222	0.000224467	RPS10B, RPS10A, RPS0A, RPS2, RPS5, RPS3, RPS26B, RPS26A, RPS15, RPS28A, RPS18A, RPS18B, RPS19A, RPS19B	158	112	4870	3.57764	0.115954	0.0051221	0.32699
GOTERM_BP_FAT	GO:0050657~nucleic acid transport	13	7.22222	0.000224467	RPS10B, RPS10A, RPS0A, RPS2, RPS5, RPS3, RPS26B, RPS26A, RPS15, RPS28A, RPS18A, RPS18B, RPS19A, RPS19B	158	112	4870	3.57764	0.115954	0.0051221	0.32699
GOTERM_BP_FAT	GO:0051236~establishment of RNA localization	13	7.22222	0.000224467	RPS10B, RPS10A, RPS0A, RPS2, RPS5, RPS3, RPS26B, RPS26A, RPS15, RPS28A, RPS18A, RPS18B, RPS19A, RPS19B	158	112	4870	3.57764	0.115954	0.0051221	0.32699
GOTERM_BP_FAT	GO:0006913~nucleocytoplasmic transport	15	8.33333	0.000255404	RPS10B, RPS10A, RPS0A, RPS2, NOG2, RPS5, ECM1, RPS3, RPS26B, RPS26A, RPS15, RPS28A, RPS18A, RPS19A, RPS18B, RPS19B	158	148	4870	3.12393	0.130846	0.00559368	0.371979
GOTERM_BP_FAT	GO:0051169~nuclear transport	15	8.33333	0.000255404	RPS10B, RPS10A, RPS0A, RPS2, NOG2, RPS5, ECM1, RPS3, RPS26B, RPS26A, RPS15, RPS28A, RPS18A, RPS19A, RPS18B, RPS19B	158	148	4870	3.12393	0.130846	0.00559368	0.371979
GOTERM_BP_FAT	GO:0006403~RNA localization	13	7.22222	0.000949574	RPS10B, RPS10A, RPS0A, RPS2, RPS5, RPS3, RPS26B, RPS26A, RPS15, RPS28A, RPS18A, RPS18B, RPS19A, RPS19B	158	131	4870	3.05875	0.406408	0.0198603	1.37649
GOTERM_BP_FAT	GO:0015931~nucleobase, nucleoside, nucleotide and nucleic acid transport	13	7.22222	0.00116002	RPS10B, RPS10A, RPS0A, RPS2, RPS5, RPS3, RPS26B, RPS26A, RPS15, RPS28A, RPS18A, RPS18B, RPS19A, RPS19B	158	134	4870	2.99027	0.471239	0.0233244	1.67915
GOTERM_BP_FAT	GO:0046907~intracellular transport	22	12.2222	0.402101	LST4, SHR5, CHS7, VPS29, RPS10B, RPS10A, RPS0A, RPS2, NOG2, ECM1, SPC1, RPS5, RPS3, YOS1, RPS26B, RPS26A, COY1, RPS15, RPS28A, RPS18A, RPS19A, RPS18B, RPS19B	158	608	4870	1.1153	1	0.983299	99.9449
Annotation Cluster 7	Enrichment Score: 1.4196160282295485
Category	Term	Count	%	PValue	Genes	List Total	Pop Hits	Pop Total	Fold Enrichment	Bonferroni	Benjamini	FDR
GOTERM_BP_FAT	GO:0000478~endonucleolytic cleavages during rRNA processing	7	3.88889	0.00157883	RPS27B, RPS0A, FCF2, RPS21B, NHP2, RPS18A, RPS21A, RPS18B	158	40	4870	5.39399	0.579984	0.0305058	2.2789
GOTERM_BP_FAT	GO:0000479~endonucleolytic cleavage of tricistronic rRNA transcript (SSU-rRNA, 5.8S rRNA, LSU-rRNA)	7	3.88889	0.00157883	RPS27B, RPS0A, FCF2, RPS21B, NHP2, RPS18A, RPS21A, RPS18B	158	40	4870	5.39399	0.579984	0.0305058	2.2789
GOTERM_BP_FAT	GO:0000461~endonucleolytic cleavage to generate mature 3'-end of SSU-rRNA from (SSU-rRNA, 5.8S rRNA, LSU-rRNA)	3	1.66667	0.00593738	RPS0A, RPS21B, RPS21A	158	4	4870	23.1171	0.961968	0.097121	8.3215
GOTERM_BP_FAT	GO:0000469~cleavages during rRNA processing	7	3.88889	0.0112188	RPS27B, RPS0A, FCF2, RPS21B, NHP2, RPS18A, RPS21A, RPS18B	158	59	4870	3.65694	0.997958	0.166544	15.177
GOTERM_BP_FAT	GO:0000447~endonucleolytic cleavage in ITS1 to separate SSU-rRNA from 5.8S rRNA and LSU-rRNA from tricistronic rRNA transcript (SSU-rRNA, 5.8S rRNA, LSU-rRNA)	5	2.77778	0.0327657	RPS0A, FCF2, RPS21B, RPS18A, RPS21A, RPS18B	158	38	4870	4.05563	1	0.353038	38.4947
GOTERM_BP_FAT	GO:0031125~rRNA 3'-end processing	3	1.66667	0.157045	RPS0A, RPS21B, RPS21A	158	22	4870	4.20311	1	0.83531	91.7298
GOTERM_BP_FAT	GO:0000460~maturation of 5.8S rRNA	5	2.77778	0.181754	RPS0A, FCF2, RPS21B, RPS18A, RPS21A, RPS18B	158	69	4870	2.23354	1	0.874799	94.6419
GOTERM_BP_FAT	GO:0000466~maturation of 5.8S rRNA from tricistronic rRNA transcript (SSU-rRNA, 5.8S rRNA, LSU-rRNA)	5	2.77778	0.181754	RPS0A, FCF2, RPS21B, RPS18A, RPS21A, RPS18B	158	69	4870	2.23354	1	0.874799	94.6419
GOTERM_BP_FAT	GO:0043628~ncRNA 3'-end processing	3	1.66667	0.32419	RPS0A, RPS21B, RPS21A	158	36	4870	2.56857	1	0.959675	99.671
GOTERM_BP_FAT	GO:0031123~RNA 3'-end processing	3	1.66667	0.695695	RPS0A, RPS21B, RPS21A	158	74	4870	1.24957	1	0.999835	100
Annotation Cluster 8	Enrichment Score: 1.3761067099407185
Category	Term	Count	%	PValue	Genes	List Total	Pop Hits	Pop Total	Fold Enrichment	Bonferroni	Benjamini	FDR
GOTERM_BP_FAT	GO:0031120~snRNA pseudouridine synthesis	3	1.66667	0.0142239	GAR1, NHP2, NOP10	158	6	4870	15.4114	0.999616	0.196254	18.8614
GOTERM_BP_FAT	GO:0040031~snRNA modification	3	1.66667	0.0142239	GAR1, NHP2, NOP10	158	6	4870	15.4114	0.999616	0.196254	18.8614
GOTERM_CC_FAT	GO:0005732~small nucleolar ribonucleoprotein complex	5	2.77778	0.0168655	GAR1, SNU13, LSM2, NHP2, NOP10	155	30	4595	4.94086	0.936424	0.158206	18.6022
GOTERM_BP_FAT	GO:0001522~pseudouridine synthesis	3	1.66667	0.0729286	GAR1, NHP2, NOP10	158	14	4870	6.60488	1	0.619706	66.8721
GOTERM_BP_FAT	GO:0009451~RNA modification	8	4.44444	0.0883661	RMT2, NCL1, GAR1, ALB1, NHP2, ECM1, NOP10, AAH1	158	119	4870	2.07212	1	0.676548	74.0704
GOTERM_BP_FAT	GO:0016073~snRNA metabolic process	3	1.66667	0.251847	GAR1, NHP2, NOP10	158	30	4870	3.08228	1	0.926563	98.5493
Annotation Cluster 9	Enrichment Score: 1.1910431670735864
Category	Term	Count	%	PValue	Genes	List Total	Pop Hits	Pop Total	Fold Enrichment	Bonferroni	Benjamini	FDR
GOTERM_BP_FAT	GO:0009168~purine ribonucleoside monophosphate biosynthetic process	5	2.77778	0.00405231	APT1, IMD2, GUA1, IMD4, AAH1	158	21	4870	7.33876	0.89239	0.0739901	5.75212
GOTERM_BP_FAT	GO:0009127~purine nucleoside monophosphate biosynthetic process	5	2.77778	0.00483028	APT1, IMD2, GUA1, IMD4, AAH1	158	22	4870	7.00518	0.929929	0.0847959	6.82052
GOTERM_BP_FAT	GO:0009167~purine ribonucleoside monophosphate metabolic process	5	2.77778	0.00483028	APT1, IMD2, GUA1, IMD4, AAH1	158	22	4870	7.00518	0.929929	0.0847959	6.82052
GOTERM_BP_FAT	GO:0009126~purine nucleoside monophosphate metabolic process	5	2.77778	0.00570265	APT1, IMD2, GUA1, IMD4, AAH1	158	23	4870	6.70061	0.956705	0.096321	8.00515
SP_PIR_KEYWORDS	GMP biosynthesis	3	1.66667	0.00725225	IMD2, GUA1, IMD4	180	5	6448	21.4933	0.661937	0.0697496	8.31569
GOTERM_BP_FAT	GO:0009156~ribonucleoside monophosphate biosynthetic process	5	2.77778	0.0131703	APT1, IMD2, GUA1, IMD4, AAH1	158	29	4870	5.31427	0.99931	0.187759	17.587
GOTERM_BP_FAT	GO:0006177~GMP biosynthetic process	3	1.66667	0.0142239	IMD2, GUA1, IMD4	158	6	4870	15.4114	0.999616	0.196254	18.8614
GOTERM_BP_FAT	GO:0009161~ribonucleoside monophosphate metabolic process	5	2.77778	0.0148237	APT1, IMD2, GUA1, IMD4, AAH1	158	30	4870	5.13713	0.999725	0.198763	19.5788
GOTERM_BP_FAT	GO:0009124~nucleoside monophosphate biosynthetic process	5	2.77778	0.0185102	APT1, IMD2, GUA1, IMD4, AAH1	158	32	4870	4.81606	0.999965	0.236566	23.8593
GOTERM_BP_FAT	GO:0046037~GMP metabolic process	3	1.66667	0.0194952	IMD2, GUA1, IMD4	158	7	4870	13.2098	0.99998	0.242053	24.9665
GOTERM_BP_FAT	GO:0009123~nucleoside monophosphate metabolic process	5	2.77778	0.0250251	APT1, IMD2, GUA1, IMD4, AAH1	158	35	4870	4.40325	0.999999	0.293788	30.9095
SP_PIR_KEYWORDS	purine nucleotide biosynthesis	3	1.66667	0.0357512	IMD2, GUA1, IMD4	180	11	6448	9.7697	0.995593	0.287539	35.2246
SP_PIR_KEYWORDS	purine biosynthesis	3	1.66667	0.0962883	IMD2, GUA1, IMD4	180	19	6448	5.65614	1	0.547955	70.1096
GOTERM_BP_FAT	GO:0009152~purine ribonucleotide biosynthetic process	5	2.77778	0.181754	APT1, IMD2, GUA1, IMD4, AAH1	158	69	4870	2.23354	1	0.874799	94.6419
GOTERM_BP_FAT	GO:0009150~purine ribonucleotide metabolic process	5	2.77778	0.194879	APT1, IMD2, GUA1, IMD4, AAH1	158	71	4870	2.17062	1	0.885099	95.7679
GOTERM_BP_FAT	GO:0006164~purine nucleotide biosynthetic process	5	2.77778	0.221959	APT1, IMD2, GUA1, IMD4, AAH1	158	75	4870	2.05485	1	0.910837	97.431
GOTERM_BP_FAT	GO:0006163~purine nucleotide metabolic process	5	2.77778	0.242888	APT1, IMD2, GUA1, IMD4, AAH1	158	78	4870	1.97582	1	0.924911	98.2742
GOTERM_BP_FAT	GO:0009260~ribonucleotide biosynthetic process	5	2.77778	0.249965	APT1, IMD2, GUA1, IMD4, AAH1	158	79	4870	1.95081	1	0.928056	98.4952
GOTERM_BP_FAT	GO:0009259~ribonucleotide metabolic process	5	2.77778	0.264248	APT1, IMD2, GUA1, IMD4, AAH1	158	81	4870	1.90264	1	0.93103	98.8633
GOTERM_BP_FAT	GO:0009165~nucleotide biosynthetic process	6	3.33333	0.351117	POS5, APT1, IMD2, GUA1, IMD4, AAH1	158	121	4870	1.5284	1	0.969555	99.8182
GOTERM_BP_FAT	GO:0034654~nucleobase, nucleoside, nucleotide and nucleic acid biosynthetic process	6	3.33333	0.415888	POS5, APT1, IMD2, GUA1, IMD4, AAH1	158	131	4870	1.41173	1	0.984352	99.9608
GOTERM_BP_FAT	GO:0034404~nucleobase, nucleoside and nucleotide biosynthetic process	6	3.33333	0.415888	POS5, APT1, IMD2, GUA1, IMD4, AAH1	158	131	4870	1.41173	1	0.984352	99.9608
SP_PIR_KEYWORDS	nad	3	1.66667	0.707178	POS5, IMD2, IMD4	180	88	6448	1.22121	1	0.999123	100
KEGG_PATHWAY	sce00230:Purine metabolism	5	2.77778	0.935071	APT1, IMD2, GUA1, IMD4, AAH1	115	89	1439	0.70298	1	1	100
GOTERM_BP_FAT	GO:0044271~nitrogen compound biosynthetic process	6	3.33333	0.979439	POS5, APT1, IMD2, GUA1, IMD4, AAH1	158	317	4870	0.583397	1	1	100
Annotation Cluster 10	Enrichment Score: 0.8820857682379538
Category	Term	Count	%	PValue	Genes	List Total	Pop Hits	Pop Total	Fold Enrichment	Bonferroni	Benjamini	FDR
SP_PIR_KEYWORDS	ubl conjugation	9	5	0.0621963	RPL40B, ZEO1, EGD1, HTA2, RPS31, RPS20, RPL25, RPL40A, AAH1, RPS3	180	153	6448	2.10719	0.99993	0.412309	53.5104
SP_PIR_KEYWORDS	isopeptide bond	7	3.88889	0.122953	RPL40B, ZEO1, HTA2, RPS31, RPS20, RPL25, RPL40A, RPS3	180	122	6448	2.05537	1	0.623711	79.0884
UP_SEQ_FEATURE	cross-link:Glycyl lysine isopeptide (Lys-Gly) (interchain with G-Cter in ubiquitin)	5	2.77778	0.295284	RPL40B, ZEO1, RPS31, RPS20, RPL40A, RPS3	180	99	6448	1.8092	1	1	99.0317
Annotation Cluster 11	Enrichment Score: 0.8393600863361234
Category	Term	Count	%	PValue	Genes	List Total	Pop Hits	Pop Total	Fold Enrichment	Bonferroni	Benjamini	FDR
GOTERM_BP_FAT	GO:0006448~regulation of translational elongation	7	3.88889	1.95507e-05	RPS9B, ANB1, RPS23A, RPS2, RPL31A, RPS23B, RPS5, RPL31B	158	19	4870	11.3558	0.0106761	0.00056476	0.02852
GOTERM_BP_FAT	GO:0045727~positive regulation of translation	3	1.66667	0.145703	RPS9B, ANB1, RPS2	158	21	4870	4.40325	1	0.822555	89.9493
GOTERM_BP_FAT	GO:0032270~positive regulation of cellular protein metabolic process	3	1.66667	0.276031	RPS9B, ANB1, RPS2	158	32	4870	2.88964	1	0.937387	99.1018
GOTERM_BP_FAT	GO:0051247~positive regulation of protein metabolic process	3	1.66667	0.288114	RPS9B, ANB1, RPS2	158	33	4870	2.80207	1	0.943319	99.2974
GOTERM_BP_FAT	GO:0010557~positive regulation of macromolecule biosynthetic process	4	2.22222	0.954123	RPS9B, ANB1, RPS2, SNF11	158	194	4870	0.635521	1	1	100
GOTERM_BP_FAT	GO:0009891~positive regulation of biosynthetic process	4	2.22222	0.958493	RPS9B, ANB1, RPS2, SNF11	158	198	4870	0.622683	1	1	100
GOTERM_BP_FAT	GO:0031328~positive regulation of cellular biosynthetic process	4	2.22222	0.958493	RPS9B, ANB1, RPS2, SNF11	158	198	4870	0.622683	1	1	100
GOTERM_BP_FAT	GO:0010604~positive regulation of macromolecule metabolic process	4	2.22222	0.970917	RPS9B, ANB1, RPS2, SNF11	158	212	4870	0.581562	1	1	100
Annotation Cluster 12	Enrichment Score: 0.6674600471790485
Category	Term	Count	%	PValue	Genes	List Total	Pop Hits	Pop Total	Fold Enrichment	Bonferroni	Benjamini	FDR
GOTERM_BP_FAT	GO:0010033~response to organic substance	10	5.55556	0.0791142	FAR1, PRM7, SST2, SAG1, STE3, ASC1, RPL42A, FUS1, RPL42B, MF(ALPHA)1, RPL28	158	163	4870	1.89097	1	0.64241	69.9547
GOTERM_BP_FAT	GO:0043900~regulation of multi-organism process	4	2.22222	0.108448	FAR1, STE3, FUS1, MF(ALPHA)1	158	36	4870	3.42475	1	0.738379	81.2646
GOTERM_BP_FAT	GO:0046999~regulation of conjugation	4	2.22222	0.108448	FAR1, STE3, FUS1, MF(ALPHA)1	158	36	4870	3.42475	1	0.738379	81.2646
GOTERM_BP_FAT	GO:0031137~regulation of conjugation with cellular fusion	4	2.22222	0.108448	FAR1, STE3, FUS1, MF(ALPHA)1	158	36	4870	3.42475	1	0.738379	81.2646
GOTERM_BP_FAT	GO:0007186~G-protein coupled receptor protein signaling pathway	4	2.22222	0.115365	FAR1, STE3, ASC1, MF(ALPHA)1	158	37	4870	3.33219	1	0.753899	83.2773
GOTERM_BP_FAT	GO:0019236~response to pheromone	7	3.88889	0.121971	FAR1, PRM7, SST2, SAG1, STE3, FUS1, MF(ALPHA)1	158	105	4870	2.05485	1	0.767153	85.0094
GOTERM_BP_FAT	GO:0000749~response to pheromone during conjugation with cellular fusion	5	2.77778	0.181754	FAR1, SST2, SAG1, STE3, MF(ALPHA)1	158	69	4870	2.23354	1	0.874799	94.6419
GOTERM_BP_FAT	GO:0000747~conjugation with cellular fusion	7	3.88889	0.184719	FAR1, PRM7, SST2, SAG1, STE3, FUS1, MF(ALPHA)1	158	119	4870	1.8131	1	0.874602	94.9183
GOTERM_BP_FAT	GO:0000746~conjugation	7	3.88889	0.214912	FAR1, PRM7, SST2, SAG1, STE3, FUS1, MF(ALPHA)1	158	125	4870	1.72608	1	0.906712	97.0698
GOTERM_BP_FAT	GO:0000750~pheromone-dependent signal transduction involved in conjugation with cellular fusion	3	1.66667	0.239773	FAR1, STE3, MF(ALPHA)1	158	29	4870	3.18856	1	0.925344	98.1677
GOTERM_BP_FAT	GO:0032005~signal transduction involved in conjugation with cellular fusion	3	1.66667	0.239773	FAR1, STE3, MF(ALPHA)1	158	29	4870	3.18856	1	0.925344	98.1677
GOTERM_BP_FAT	GO:0007166~cell surface receptor linked signal transduction	4	2.22222	0.260757	FAR1, STE3, ASC1, MF(ALPHA)1	158	55	4870	2.24166	1	0.931114	98.782
GOTERM_BP_FAT	GO:0019953~sexual reproduction	8	4.44444	0.799162	FAR1, PRM7, SST2, SAG1, STE3, FUS1, MF(ALPHA)1, SWE1	158	277	4870	0.890189	1	0.999988	100
KEGG_PATHWAY	sce04011:MAPK signaling pathway	4	2.22222	0.826818	FAR1, STE3, FUS1, MF(ALPHA)1	115	55	1439	0.91004	1	1	99.9999
GOTERM_BP_FAT	GO:0048610~reproductive cellular process	5	2.77778	0.958779	FAR1, SAG1, STE3, FUS1, MF(ALPHA)1	158	243	4870	0.634214	1	1	100
Annotation Cluster 13	Enrichment Score: 0.43322162209525417
Category	Term	Count	%	PValue	Genes	List Total	Pop Hits	Pop Total	Fold Enrichment	Bonferroni	Benjamini	FDR
UP_SEQ_FEATURE	zinc finger region:C4-type	6	3.33333	0.00170762	RPS27B, RPL43A, RPL37B, RPL43B, RPS31, RPL37A, RPS27A	180	32	6448	6.71667	0.384537	0.384537	2.2393
UP_SEQ_FEATURE	metal ion-binding site:Zinc	5	2.77778	0.0765962	ELF1, RPL37B, RPS29A, RPL37A, RPS29B	180	58	6448	3.08812	1	0.999988	65.2148
SP_PIR_KEYWORDS	zinc-finger	8	4.44444	0.596471	FAR1, RPS27B, ELF1, RPL43A, RPL37B, RPL43B, RPS31, RPL37A, RPS27A	180	262	6448	1.09381	1	0.996426	99.998
SP_PIR_KEYWORDS	zinc	12	6.66667	0.745963	APE2, ELF1, RPL37B, ZRT1, FAR1, RPS27B, RPL43A, RPL43B, RPS29A, RPS31, RPL37A, RPS29B, RPS27A	180	462	6448	0.930447	1	0.99948	100
SP_PIR_KEYWORDS	metal-binding	15	8.33333	0.880417	ELF1, APE2, RPL37B, DUT1, IMD2, IMD4, FAR1, RPS27B, RPL43A, RPL43B, APT1, RPS29A, RPS31, RPL37A, RPS29B, RPS27A	180	653	6448	0.822869	1	0.999974	100
GOTERM_MF_FAT	GO:0008270~zinc ion binding	13	7.22222	0.915059	ELF1, APE2, RPL37B, SUT1, ZRT1, FAR1, RPS27B, RPL43A, RPL43B, RPS29A, RPS31, RPL37A, RPS29B, RPS27A	143	488	4190	0.780551	1	1	100
GOTERM_MF_FAT	GO:0046914~transition metal ion binding	13	7.22222	0.997163	ELF1, APE2, RPL37B, SUT1, ZRT1, FAR1, RPS27B, RPL43A, RPL43B, RPS29A, RPS31, RPL37A, RPS29B, RPS27A	143	665	4190	0.572796	1	1	100
GOTERM_MF_FAT	GO:0046872~metal ion binding	17	9.44444	0.997957	ELF1, APE2, DUT1, RPL37B, SUT1, IMD2, ZRT1, IMD4, FAR1, RPS27B, RPL43A, RPL43B, APT1, RPS29A, RPS31, RPL37A, RPS29B, RPS27A	143	830	4190	0.600135	1	1	100
GOTERM_MF_FAT	GO:0043169~cation binding	17	9.44444	0.998676	ELF1, APE2, DUT1, RPL37B, SUT1, IMD2, ZRT1, IMD4, FAR1, RPS27B, RPL43A, RPL43B, APT1, RPS29A, RPS31, RPL37A, RPS29B, RPS27A	143	850	4190	0.586014	1	1	100
GOTERM_MF_FAT	GO:0043167~ion binding	17	9.44444	0.998705	ELF1, APE2, DUT1, RPL37B, SUT1, IMD2, ZRT1, IMD4, FAR1, RPS27B, RPL43A, RPL43B, APT1, RPS29A, RPS31, RPL37A, RPS29B, RPS27A	143	851	4190	0.585325	1	1	100
Annotation Cluster 14	Enrichment Score: 0.32232757913045157
Category	Term	Count	%	PValue	Genes	List Total	Pop Hits	Pop Total	Fold Enrichment	Bonferroni	Benjamini	FDR
GOTERM_CC_FAT	GO:0005887~integral to plasma membrane	3	1.66667	0.20363	STE3, FUS1, ZRT1	155	25	4595	3.55742	1	0.841863	93.6402
GOTERM_CC_FAT	GO:0031226~intrinsic to plasma membrane	3	1.66667	0.266206	STE3, FUS1, ZRT1	155	30	4595	2.96452	1	0.908167	97.6375
GOTERM_CC_FAT	GO:0044459~plasma membrane part	4	2.22222	0.953551	ZEO1, STE3, FUS1, ZRT1	155	186	4595	0.63753	1	1	100
GOTERM_CC_FAT	GO:0005886~plasma membrane	8	4.44444	0.993774	HXT1, ZEO1, HXT2, SST2, STE3, ATO3, FUS1, ZRT1	155	439	4595	0.540231	1	1	100
Annotation Cluster 15	Enrichment Score: 0.17338362845650265
Category	Term	Count	%	PValue	Genes	List Total	Pop Hits	Pop Total	Fold Enrichment	Bonferroni	Benjamini	FDR
GOTERM_CC_FAT	GO:0005576~extracellular region	6	3.33333	0.188669	APE2, SAG1, YLR042C, MF(ALPHA)1, UTR2, PHO11	155	91	4595	1.95463	1	0.847671	92.0338
UP_SEQ_FEATURE	active site:Nucleophile	4	2.22222	0.472904	PHO12, NCL1, UTR2, PHO11	180	92	6448	1.55749	1	1	99.9794
SP_PIR_KEYWORDS	gpi-anchor	3	1.66667	0.490981	SAG1, YLR042C, UTR2	180	59	6448	1.82147	1	0.989677	99.9682
SP_PIR_KEYWORDS	cell wall	3	1.66667	0.543031	SAG1, YLR042C, UTR2	180	65	6448	1.65333	1	0.993739	99.9912
UP_SEQ_FEATURE	active site:Proton donor	4	2.22222	0.555596	PHO12, APE2, UTR2, PHO11	180	104	6448	1.37778	1	1	99.9978
SP_PIR_KEYWORDS	Secreted	3	1.66667	0.656437	SAG1, YLR042C, UTR2	180	80	6448	1.34333	1	0.998284	99.9997
UP_SEQ_FEATURE	propeptide:Removed in mature form	3	1.66667	0.663142	SAG1, YLR042C, UTR2	180	81	6448	1.32675	1	1	99.9999
GOTERM_CC_FAT	GO:0031225~anchored to membrane	3	1.66667	0.694588	SAG1, YLR042C, UTR2	155	71	4595	1.25261	1	0.999765	99.9999
GOTERM_CC_FAT	GO:0009277~fungal-type cell wall	3	1.66667	0.847227	SAG1, YLR042C, UTR2	155	98	4595	0.907505	1	0.999992	100
SP_PIR_KEYWORDS	lipoprotein	3	1.66667	0.875827	SAG1, YLR042C, UTR2	180	128	6448	0.839583	1	0.999978	100
GOTERM_CC_FAT	GO:0030312~external encapsulating structure	3	1.66667	0.876914	SAG1, YLR042C, UTR2	155	106	4595	0.839014	1	0.999995	100
GOTERM_CC_FAT	GO:0005618~cell wall	3	1.66667	0.876914	SAG1, YLR042C, UTR2	155	106	4595	0.839014	1	0.999995	100
SP_PIR_KEYWORDS	glycoprotein	10	5.55556	0.90891	PHO12, HXT1, APE2, HXT2, SAG1, YLR042C, FUS1, MF(ALPHA)1, UTR2, PHO11	180	466	6448	0.768717	1	0.99999	100
UP_SEQ_FEATURE	signal peptide	6	3.33333	0.930443	PHO12, SAG1, YLR042C, MF(ALPHA)1, UTR2, PHO11	180	304	6448	0.707018	1	1	100
SP_PIR_KEYWORDS	signal	6	3.33333	0.930443	PHO12, SAG1, YLR042C, MF(ALPHA)1, UTR2, PHO11	180	304	6448	0.707018	1	0.999992	100
UP_SEQ_FEATURE	glycosylation site:N-linked (GlcNAc...)	8	4.44444	0.937517	PHO12, HXT1, APE2, HXT2, SAG1, YLR042C, UTR2, PHO11	180	403	6448	0.711111	1	1	100
Annotation Cluster 16	Enrichment Score: 0.1337241415708526
Category	Term	Count	%	PValue	Genes	List Total	Pop Hits	Pop Total	Fold Enrichment	Bonferroni	Benjamini	FDR
SP_PIR_KEYWORDS	isopeptide bond	7	3.88889	0.122953	RPL40B, ZEO1, HTA2, RPS31, RPS20, RPL25, RPL40A, RPS3	180	122	6448	2.05537	1	0.623711	79.0884
SP_PIR_KEYWORDS	DNA binding	4	2.22222	0.796179	RPL40B, HTA2, RPS0A, RPS31, RPL40A	180	151	6448	0.948933	1	0.999789	100
SP_PIR_KEYWORDS	dna repair	3	1.66667	0.924921	RPL40B, HTA2, RPS31, RPL40A	180	150	6448	0.716444	1	0.999992	100
SP_PIR_KEYWORDS	DNA damage	3	1.66667	0.943345	RPL40B, HTA2, RPS31, RPL40A	180	162	6448	0.663374	1	0.999995	100
GOTERM_BP_FAT	GO:0006281~DNA repair	3	1.66667	0.997616	RPL40B, HTA2, RPS31, RPL40A	158	247	4870	0.374366	1	1	100
GOTERM_BP_FAT	GO:0006974~response to DNA damage stimulus	3	1.66667	0.999375	RPL40B, HTA2, RPS31, RPL40A	158	290	4870	0.318856	1	1	100
GOTERM_BP_FAT	GO:0006259~DNA metabolic process	4	2.22222	0.999978	RPL40B, RIF2, HTA2, RPS31, RPL40A	158	458	4870	0.269195	1	1	100
GOTERM_BP_FAT	GO:0033554~cellular response to stress	3	1.66667	1	RPL40B, HTA2, RPS31, RPL40A	158	562	4870	0.164534	1	1	100
Annotation Cluster 17	Enrichment Score: 0.039932578694629045
Category	Term	Count	%	PValue	Genes	List Total	Pop Hits	Pop Total	Fold Enrichment	Bonferroni	Benjamini	FDR
GOTERM_CC_FAT	GO:0031301~integral to organelle membrane	3	1.66667	0.859047	YOS1, YBR238C, COY1	155	101	4595	0.880549	1	0.999992	100
GOTERM_CC_FAT	GO:0031300~intrinsic to organelle membrane	3	1.66667	0.883461	YOS1, YBR238C, COY1	155	108	4595	0.823477	1	0.999994	100
GOTERM_CC_FAT	GO:0031090~organelle membrane	8	4.44444	0.999995	LST4, SHR5, CHS7, ZEO1, YOS1, YBR238C, COY1, SPC1	155	701	4595	0.338319	1	1	100
Annotation Cluster 18	Enrichment Score: 0.00960593142724891
Category	Term	Count	%	PValue	Genes	List Total	Pop Hits	Pop Total	Fold Enrichment	Bonferroni	Benjamini	FDR
GOTERM_CC_FAT	GO:0005624~membrane fraction	4	2.22222	0.972606	HXT1, ZEO1, HXT2, UTR2	155	206	4595	0.575634	1	1	100
GOTERM_CC_FAT	GO:0005626~insoluble fraction	4	2.22222	0.972606	HXT1, ZEO1, HXT2, UTR2	155	206	4595	0.575634	1	1	100
GOTERM_CC_FAT	GO:0000267~cell fraction	4	2.22222	0.989256	HXT1, ZEO1, HXT2, UTR2	155	240	4595	0.494086	1	1	100
Annotation Cluster 19	Enrichment Score: 0.007462607926574446
Category	Term	Count	%	PValue	Genes	List Total	Pop Hits	Pop Total	Fold Enrichment	Bonferroni	Benjamini	FDR
GOTERM_CC_FAT	GO:0005789~endoplasmic reticulum membrane	4	2.22222	0.918851	SHR5, CHS7, YOS1, SPC1	155	164	4595	0.723053	1	0.999999	100
GOTERM_CC_FAT	GO:0042175~nuclear envelope-endoplasmic reticulum network	4	2.22222	0.933552	SHR5, CHS7, YOS1, SPC1	155	172	4595	0.689422	1	0.999999	100
GOTERM_BP_FAT	GO:0048193~Golgi vesicle transport	4	2.22222	0.941268	LST4, CHS7, YOS1, COY1	158	184	4870	0.670061	1	1	100
GOTERM_CC_FAT	GO:0044432~endoplasmic reticulum part	4	2.22222	0.955903	SHR5, CHS7, YOS1, SPC1	155	188	4595	0.630748	1	1	100
GOTERM_CC_FAT	GO:0012505~endomembrane system	7	3.88889	0.982816	LST4, VPS29, SHR5, CHS7, YOS1, COY1, SPC1	155	354	4595	0.586204	1	1	100
SP_PIR_KEYWORDS	protein transport	5	2.77778	0.992237	LST4, VPS29, CHS7, YOS1, EGD1	180	363	6448	0.493419	1	1	100
SP_PIR_KEYWORDS	endoplasmic reticulum	4	2.22222	0.996767	SHR5, CHS7, YOS1, SPC1	180	342	6448	0.418973	1	1	100
GOTERM_BP_FAT	GO:0016192~vesicle-mediated transport	5	2.77778	0.998621	LST4, VPS29, CHS7, YOS1, COY1	158	376	4870	0.409877	1	1	100
SP_PIR_KEYWORDS	transport	11	6.11111	0.999161	LST4, VPS29, CHS7, HXT1, HXT2, YOS1, COY1, ATO3, ALB1, EGD1, ZRT1	180	788	6448	0.500056	1	1	100
GOTERM_BP_FAT	GO:0015031~protein transport	7	3.88889	0.999328	LST4, VPS29, SHR5, CHS7, YOS1, EGD1, SPC1	158	502	4870	0.4298	1	1	100
GOTERM_BP_FAT	GO:0008104~protein localization	9	5	0.99936	LST4, VPS29, SHR5, FAR1, CHS7, YOS1, EGD1, FUS1, SPC1	158	597	4870	0.464665	1	1	100
GOTERM_BP_FAT	GO:0034613~cellular protein localization	4	2.22222	0.999566	LST4, SHR5, FAR1, SPC1	158	362	4870	0.340583	1	1	100
GOTERM_BP_FAT	GO:0070727~cellular macromolecule localization	4	2.22222	0.999706	LST4, SHR5, FAR1, SPC1	158	375	4870	0.328776	1	1	100
GOTERM_BP_FAT	GO:0045184~establishment of protein localization	7	3.88889	0.999755	LST4, VPS29, SHR5, CHS7, YOS1, EGD1, SPC1	158	540	4870	0.399555	1	1	100
GOTERM_BP_FAT	GO:0006886~intracellular protein transport	3	1.66667	0.999795	LST4, SHR5, SPC1	158	325	4870	0.284518	1	1	100
GOTERM_CC_FAT	GO:0005783~endoplasmic reticulum	4	2.22222	0.99998	SHR5, CHS7, YOS1, SPC1	155	443	4595	0.267676	1	1	100
GOTERM_CC_FAT	GO:0031090~organelle membrane	8	4.44444	0.999995	LST4, SHR5, CHS7, ZEO1, YOS1, YBR238C, COY1, SPC1	155	701	4595	0.338319	1	1	100
Annotation Cluster 20	Enrichment Score: 0.0028536705743548094
Category	Term	Count	%	PValue	Genes	List Total	Pop Hits	Pop Total	Fold Enrichment	Bonferroni	Benjamini	FDR
GOTERM_MF_FAT	GO:0003702~RNA polymerase II transcription factor activity	3	1.66667	0.965664	SUT1, SUT2, SNF11	143	149	4190	0.589947	1	1	100
SP_PIR_KEYWORDS	transcription regulation	6	3.33333	0.997615	ELF1, SUT1, EGD1, RRN10, SUT2, SNF11	180	473	6448	0.454405	1	1	100
GOTERM_MF_FAT	GO:0030528~transcription regulator activity	5	2.77778	0.9989	ELF1, SUT1, RRN10, SUT2, SNF11	143	364	4190	0.402482	1	1	100
SP_PIR_KEYWORDS	Transcription	6	3.33333	0.999046	ELF1, SUT1, EGD1, RRN10, SUT2, SNF11	180	514	6448	0.418158	1	1	100
GOTERM_BP_FAT	GO:0006350~transcription	6	3.33333	0.999966	ELF1, SUT1, EGD1, RRN10, SUT2, SNF11	158	559	4870	0.330835	1	1	100
GOTERM_BP_FAT	GO:0045449~regulation of transcription	7	3.88889	0.999991	ELF1, GAC1, SUT1, EGD1, RRN10, SUT2, SNF11	158	657	4870	0.328401	1	1	100
Annotation Cluster 21	Enrichment Score: 0.0021870260080764873
Category	Term	Count	%	PValue	Genes	List Total	Pop Hits	Pop Total	Fold Enrichment	Bonferroni	Benjamini	FDR
UP_SEQ_FEATURE	topological domain:Extracellular	6	3.33333	0.967026	HXT1, HXT2, STE3, ATO3, COS12, ZRT1	180	345	6448	0.622995	1	1	100
GOTERM_BP_FAT	GO:0055085~transmembrane transport	4	2.22222	0.989621	HXT1, HXT2, ATO3, ZRT1	158	251	4870	0.4912	1	1	100
GOTERM_CC_FAT	GO:0005886~plasma membrane	8	4.44444	0.993774	HXT1, ZEO1, HXT2, SST2, STE3, ATO3, FUS1, ZRT1	155	439	4595	0.540231	1	1	100
UP_SEQ_FEATURE	topological domain:Cytoplasmic	8	4.44444	0.999854	HXT1, HXT2, COY1, STE3, ATO3, COS12, ZRT1, SPC1	180	711	6448	0.403063	1	1	100
UP_SEQ_FEATURE	transmembrane region	17	9.44444	0.999999	CHS7, HXT1, HXT2, YGL088W, COS12, YJL120W, ZRT1, SPC1, YOS1, YBL053W, COY1, YCR018C-A, ATO3, STE3, FUS1, YLR334C, YFR032C-B	180	1395	6448	0.436543	1	1	100
SP_PIR_KEYWORDS	transmembrane	17	9.44444	0.999999	CHS7, HXT1, HXT2, YGL088W, COS12, YJL120W, ZRT1, SPC1, YOS1, YBL053W, COY1, YCR018C-A, ATO3, STE3, FUS1, YLR334C, YFR032C-B	180	1401	6448	0.434674	1	1	100
SP_PIR_KEYWORDS	transmembrane protein	20	11.1111	0.999999	CHS7, HXT1, HXT2, SST2, YOL014W, YLR042C, YGL088W, COS12, BRX1, ZRT1, SPC1, PRM7, POX1, POS5, APT1, IRC10, ATO3, STE3, FUS1, YLR334C	180	1566	6448	0.4575	1	1	100
SP_PIR_KEYWORDS	membrane	23	12.7778	1	SHR5, CHS7, HXT1, HXT2, YBR238C, SAG1, YLR042C, YGL088W, COS12, YJL120W, ZRT1, SPC1, ZEO1, YOS1, YBL053W, COY1, YCR018C-A, ATO3, STE3, FUS1, YLR334C, YFR032C-B, UTR2	180	1874	6448	0.439654	1	1	100
GOTERM_CC_FAT	GO:0031224~intrinsic to membrane	22	12.2222	1	CHS7, HXT1, HXT2, YBR238C, SAG1, YLR042C, YGL088W, COS12, YJL120W, ZRT1, SPC1, PRM7, YOS1, YBL053W, COY1, YCR018C-A, ATO3, STE3, FUS1, YLR334C, YFR032C-B, UTR2	155	1559	4595	0.418341	1	1	100
GOTERM_CC_FAT	GO:0016021~integral to membrane	19	10.5556	1	CHS7, HXT1, HXT2, YBR238C, YGL088W, COS12, YJL120W, ZRT1, SPC1, PRM7, YOS1, YBL053W, COY1, YCR018C-A, ATO3, STE3, FUS1, YLR334C, YFR032C-B	155	1488	4595	0.378534	1	1	100
Annotation Cluster 22	Enrichment Score: 0.0015687298206868098
Category	Term	Count	%	PValue	Genes	List Total	Pop Hits	Pop Total	Fold Enrichment	Bonferroni	Benjamini	FDR
GOTERM_BP_FAT	GO:0010558~negative regulation of macromolecule biosynthetic process	3	1.66667	0.994579	RPL30, GAC1, ASC1	158	220	4870	0.420311	1	1	100
GOTERM_BP_FAT	GO:0031327~negative regulation of cellular biosynthetic process	3	1.66667	0.996114	RPL30, GAC1, ASC1	158	231	4870	0.400296	1	1	100
GOTERM_BP_FAT	GO:0009890~negative regulation of biosynthetic process	3	1.66667	0.996343	RPL30, GAC1, ASC1	158	233	4870	0.39686	1	1	100
GOTERM_BP_FAT	GO:0010605~negative regulation of macromolecule metabolic process	3	1.66667	0.998545	RPL30, GAC1, ASC1	158	263	4870	0.351591	1	1	100
Annotation Cluster 23	Enrichment Score: 0.0013677652880692169
Category	Term	Count	%	PValue	Genes	List Total	Pop Hits	Pop Total	Fold Enrichment	Bonferroni	Benjamini	FDR
UP_SEQ_FEATURE	transit peptide:Mitochondrion	4	2.22222	0.995139	POS5, APE2, YBR238C, YJR003C	180	325	6448	0.440889	1	1	100
SP_PIR_KEYWORDS	transit peptide	4	2.22222	0.995475	POS5, APE2, YBR238C, YJR003C	180	328	6448	0.436856	1	1	100
SP_PIR_KEYWORDS	mitochondrion	7	3.88889	0.99996	POS5, APE2, YBR238C, YJR003C, TMA19, TMA10, DIA4	180	708	6448	0.354175	1	1	100
Annotation Cluster 24	Enrichment Score: 1.5608543734820565E-4
Category	Term	Count	%	PValue	Genes	List Total	Pop Hits	Pop Total	Fold Enrichment	Bonferroni	Benjamini	FDR
GOTERM_BP_FAT	GO:0006357~regulation of transcription from RNA polymerase II promoter	3	1.66667	0.99859	GAC1, SUT1, SUT2	158	264	4870	0.350259	1	1	100
GOTERM_BP_FAT	GO:0051252~regulation of RNA metabolic process	4	2.22222	0.999985	RPL30, GAC1, SUT1, SUT2	158	470	4870	0.262322	1	1	100
GOTERM_BP_FAT	GO:0045449~regulation of transcription	7	3.88889	0.999991	ELF1, GAC1, SUT1, EGD1, RRN10, SUT2, SNF11	158	657	4870	0.328401	1	1	100
GOTERM_BP_FAT	GO:0006355~regulation of transcription, DNA-dependent	3	1.66667	0.999998	GAC1, SUT1, SUT2	158	461	4870	0.200582	1	1	100
Annotation Cluster 25	Enrichment Score: 3.938125450977865E-5
Category	Term	Count	%	PValue	Genes	List Total	Pop Hits	Pop Total	Fold Enrichment	Bonferroni	Benjamini	FDR
UP_SEQ_FEATURE	nucleotide phosphate-binding region:ATP	4	2.22222	0.998929	DBP2, GUA1, DIA4, SWE1	180	387	6448	0.370256	1	1	100
SP_PIR_KEYWORDS	atp-binding	5	2.77778	0.999989	POS5, DBP2, GUA1, DIA4, SWE1	180	634	6448	0.28251	1	1	100
SP_PIR_KEYWORDS	nucleotide-binding	6	3.33333	0.999995	POS5, DBP2, NOG2, GUA1, DIA4, SWE1	180	731	6448	0.294026	1	1	100
GOTERM_MF_FAT	GO:0000166~nucleotide binding	11	6.11111	0.999999	POX1, POS5, NOP12, DBP2, NSR1, RPL25, NOG2, GUA1, RPS24A, RPS24B, DIA4, SWE1	143	897	4190	0.359317	1	1	100
GOTERM_MF_FAT	GO:0030554~adenyl nucleotide binding	6	3.33333	1	POX1, POS5, DBP2, GUA1, DIA4, SWE1	143	693	4190	0.253686	1	1	100
GOTERM_MF_FAT	GO:0001883~purine nucleoside binding	6	3.33333	1	POX1, POS5, DBP2, GUA1, DIA4, SWE1	143	696	4190	0.252592	1	1	100
GOTERM_MF_FAT	GO:0001882~nucleoside binding	6	3.33333	1	POX1, POS5, DBP2, GUA1, DIA4, SWE1	143	701	4190	0.250791	1	1	100
GOTERM_MF_FAT	GO:0005524~ATP binding	5	2.77778	1	POS5, DBP2, GUA1, DIA4, SWE1	143	651	4190	0.225044	1	1	100
GOTERM_MF_FAT	GO:0032559~adenyl ribonucleotide binding	5	2.77778	1	POS5, DBP2, GUA1, DIA4, SWE1	143	653	4190	0.224355	1	1	100
GOTERM_MF_FAT	GO:0017076~purine nucleotide binding	7	3.88889	1	POX1, POS5, DBP2, NOG2, GUA1, DIA4, SWE1	143	787	4190	0.260616	1	1	100
GOTERM_MF_FAT	GO:0032553~ribonucleotide binding	6	3.33333	1	POS5, DBP2, NOG2, GUA1, DIA4, SWE1	143	747	4190	0.235347	1	1	100
GOTERM_MF_FAT	GO:0032555~purine ribonucleotide binding	6	3.33333	1	POS5, DBP2, NOG2, GUA1, DIA4, SWE1	143	747	4190	0.235347	1	1	100

## Sheet: T0_E4_up2
Annotation Cluster 1	Enrichment Score: 19.000322081242942
Category	Term	Count	%	PValue	Genes	List Total	Pop Hits	Pop Total	Fold Enrichment	Bonferroni	Benjamini	FDR
GOTERM_BP_FAT	GO:0009266~response to temperature stimulus	48	22.9665	1.11779e-26	PIR3, SNZ1, YBR139W, YKL151C, SPG5, SDS24, PYC1, SPI1, CYC7, GLK1, UBI4, HSP12, YMR090W, HSP31, TSL1, ATG8, BAG7, ALD4, WSC4, MSC1, PBI2, BDH2, YJL045W, PRX1, YJR096W, YGP1, GAD1, HXT7, HSP104, SOL4, HXT6, HSP26, YRO2, RNR3, NTH1, ECM4, HXK1, GPH1, SSA1, HSP42, PGM2, YCL042W, LAP4, YDL124W, GAC1, MSN4, HSP78, TPS2	166	217	4870	6.48937	8.18226e-24	8.18226e-24	1.69579e-23
GOTERM_BP_FAT	GO:0009408~response to heat	42	20.0957	5.99736e-22	PIR3, SNZ1, YBR139W, YKL151C, SPG5, SDS24, PYC1, SPI1, CYC7, GLK1, UBI4, HSP12, YMR090W, HSP31, TSL1, ATG8, BAG7, ALD4, WSC4, MSC1, PBI2, YJL045W, PRX1, YJR096W, YGP1, GAD1, HXT7, HSP104, HXT6, RNR3, YRO2, NTH1, ECM4, HXK1, GPH1, SSA1, YCL042W, LAP4, YDL124W, GAC1, MSN4, HSP78	166	203	4870	6.0698	4.39007e-19	2.19503e-19	9.0985e-19
GOTERM_BP_FAT	GO:0009628~response to abiotic stimulus	53	25.3589	7.53791e-22	SNZ1, SPG5, YML131W, SPI1, CYC7, UBI4, HSP12, YMR090W, TSL1, ATG8, BAG7, MSC1, YJR096W, HXT7, HXT6, SOL4, MYO3, HSP26, RNR3, NTH1, HXK1, PGM2, LAP4, GAC1, MSN4, PIR3, YKL151C, YBR139W, SDS24, PYC1, SIP18, GLK1, HSP31, ALD4, WSC4, PBI2, BDH2, YJL045W, PRX1, YGP1, GAD1, YJL144W, HSP104, YRO2, ECM4, SSA1, GPH1, HSP82, HSP42, YCL042W, YDL124W, HSP78, TPS2	166	344	4870	4.52	5.51775e-19	1.83925e-19	1.14356e-18
GOTERM_BP_FAT	GO:0034605~cellular response to heat	39	18.6603	5.87535e-21	PIR3, SNZ1, YBR139W, YKL151C, SPG5, SDS24, PYC1, SPI1, CYC7, GLK1, UBI4, HSP12, YMR090W, HSP31, TSL1, ATG8, BAG7, ALD4, MSC1, PBI2, YJL045W, PRX1, YJR096W, YGP1, GAD1, HXT7, HSP104, HXT6, RNR3, YRO2, NTH1, ECM4, HXK1, GPH1, SSA1, YCL042W, LAP4, YDL124W, HSP78	166	181	4870	6.32131	4.30076e-18	1.07519e-18	8.9134e-18
GOTERM_BP_FAT	GO:0033554~cellular response to stress	43	20.5742	3.3557e-07	PIR3, SNZ1, YBR139W, YKL151C, SPG5, SDS24, PYC1, SPI1, CYC7, GLK1, UBI4, HSP12, YMR090W, HSP31, TSL1, ATG8, BAG7, ALD4, MSC1, PBI2, YJL045W, PRX1, YJR096W, YGP1, GAD1, HXT7, HSP104, HXT6, YRO2, RNR3, NTH1, ECM4, HXK1, GPH1, SSA1, PHR1, YCL042W, LAP4, YDL124W, MSN4, HSP78, HED1, HUG1	166	562	4870	2.24467	0.000245607	2.23304e-05	0.000509086
Annotation Cluster 2	Enrichment Score: 6.974477684501141
Category	Term	Count	%	PValue	Genes	List Total	Pop Hits	Pop Total	Fold Enrichment	Bonferroni	Benjamini	FDR
GOTERM_BP_FAT	GO:0007039~vacuolar protein catabolic process	28	13.3971	4.08962e-16	XKS1, GSP2, GSY1, SDS24, AMS1, PYC1, SPI1, GLK1, HSP12, TSL1, PAI3, GIP2, BDH2, GAD1, SOL4, HSP104, MYO3, FYV10, NTH1, ACS1, HXK1, GLC3, GPH1, PGM2, LAP4, GDB1, TPS2, PFK26	166	117	4870	7.0209	3.25073e-13	6.50591e-14	6.77236e-13
GOTERM_BP_FAT	GO:0030163~protein catabolic process	32	15.311	1.05883e-06	GSP2, XKS1, GSY1, SDS24, AMS1, PYC1, SPI1, GLK1, HSP12, TSL1, ATG8, PAI3, GIP2, KAR2, BDH2, GAD1, HSP104, SOL4, MYO3, FYV10, NTH1, ACS1, HXK1, GPH1, GLC3, UBP1, PGM2, LAP4, AMA1, GDB1, TPS2, PFK26	166	364	4870	2.57911	0.000774761	6.45864e-05	0.00160632
GOTERM_BP_FAT	GO:0044257~cellular protein catabolic process	31	14.8325	1.51336e-06	GSP2, XKS1, GSY1, SDS24, AMS1, PYC1, SPI1, GLK1, HSP12, TSL1, ATG8, PAI3, GIP2, KAR2, BDH2, GAD1, HSP104, SOL4, MYO3, FYV10, NTH1, ACS1, HXK1, GPH1, GLC3, UBP1, PGM2, LAP4, GDB1, TPS2, PFK26	166	351	4870	2.59105	0.00110717	8.52103e-05	0.00229587
GOTERM_BP_FAT	GO:0009057~macromolecule catabolic process	34	16.2679	9.19484e-05	GSP2, XKS1, GSY1, SDS24, AMS1, PYC1, SPI1, GLK1, HSP12, TSL1, ATG8, PAI3, GIP2, KAR2, BDH2, GAD1, HSP104, SOL4, CDA1, MYO3, FYV10, NTH1, ACS1, HXK1, GPH1, GLC3, UBP1, PGM2, LAP4, AMA1, GDB1, RNY1, TPS2, PFK26	166	496	4870	2.01103	0.065094	0.00268875	0.139403
GOTERM_BP_FAT	GO:0044265~cellular macromolecule catabolic process	32	15.311	0.000222647	GSP2, XKS1, GSY1, SDS24, AMS1, PYC1, SPI1, GLK1, HSP12, TSL1, ATG8, PAI3, GIP2, KAR2, BDH2, GAD1, HSP104, SOL4, MYO3, FYV10, NTH1, ACS1, HXK1, GPH1, GLC3, UBP1, PGM2, LAP4, GDB1, RNY1, TPS2, PFK26	166	475	4870	1.97641	0.150405	0.00624945	0.337242
Annotation Cluster 3	Enrichment Score: 5.198670324804351
Category	Term	Count	%	PValue	Genes	List Total	Pop Hits	Pop Total	Fold Enrichment	Bonferroni	Benjamini	FDR
GOTERM_BP_FAT	GO:0005996~monosaccharide metabolic process	22	10.5263	3.25427e-09	XKS1, GSY1, GPM2, AMS1, PYC1, PSK1, HXK1, GPH1, GLC3, GLK1, TDH1, PGM2, NDE2, GAC1, GIP2, GDB1, NQM1, GND2, YJR096W, PFK26, SOL4, ENO1	166	136	4870	4.74575	2.38213e-06	3.97021e-07	4.93701e-06
GOTERM_BP_FAT	GO:0016052~carbohydrate catabolic process	17	8.13397	1.26144e-08	CDA1, XKS1, GPM2, AMS1, NTH1, HXK1, GPH1, GLK1, TDH1, PGM2, NDE2, GDB1, NQM1, GND2, YJR096W, ENO1, SOL4	166	84	4870	5.93732	9.23368e-06	1.3191e-06	1.91371e-05
GOTERM_BP_FAT	GO:0019318~hexose metabolic process	20	9.56938	1.67819e-08	GSY1, GPM2, AMS1, PYC1, PSK1, HXK1, GPH1, GLC3, GLK1, TDH1, PGM2, NDE2, GAC1, GIP2, GDB1, NQM1, GND2, PFK26, ENO1, SOL4	166	122	4870	4.8094	1.22843e-05	1.53555e-06	2.54596e-05
GOTERM_BP_FAT	GO:0006006~glucose metabolic process	17	8.13397	1.65829e-07	GSY1, GPM2, PYC1, HXK1, GLC3, GPH1, GLK1, TDH1, PGM2, NDE2, GAC1, GIP2, GDB1, NQM1, GND2, ENO1, SOL4	166	100	4870	4.98735	0.00012138	1.34873e-05	0.000251576
GOTERM_BP_FAT	GO:0044275~cellular carbohydrate catabolic process	15	7.17703	1.67519e-07	XKS1, GPM2, NTH1, HXK1, GPH1, GLK1, TDH1, PGM2, NDE2, GDB1, NQM1, GND2, YJR096W, ENO1, SOL4	166	76	4870	5.79027	0.000122617	1.22623e-05	0.000254141
GOTERM_BP_FAT	GO:0046365~monosaccharide catabolic process	12	5.74163	3.93123e-06	TDH1, PGM2, XKS1, NDE2, GPM2, NQM1, GND2, HXK1, YJR096W, GLK1, SOL4, ENO1	166	60	4870	5.86747	0.00287353	0.000191826	0.00596384
GOTERM_BP_FAT	GO:0006112~energy reserve metabolic process	10	4.78469	8.06243e-06	PGM2, SIP4, GAC1, GSY1, GIP2, NTH1, GDB1, HXK1, GPH1, GLC3	166	42	4870	6.98508	0.00588434	0.00036879	0.0122307
GOTERM_BP_FAT	GO:0046164~alcohol catabolic process	12	5.74163	8.86345e-06	TDH1, PGM2, XKS1, NDE2, GPM2, NQM1, GND2, HXK1, YJR096W, GLK1, SOL4, ENO1	166	65	4870	5.41613	0.00646707	0.000381579	0.0134458
GOTERM_BP_FAT	GO:0006091~generation of precursor metabolites and energy	24	11.4833	2.18056e-05	CYB2, GSY1, GPM2, NTH1, ACS1, CYC7, HXK1, GPH1, MLS1, GLC3, GLK1, TDH1, PGM2, SIP4, NDE2, GAC1, GIP2, GSM1, CIT3, GDB1, YJL045W, SDH1, CYT1, ENO1	166	264	4870	2.66703	0.0158352	0.000725278	0.0330759
GOTERM_BP_FAT	GO:0019320~hexose catabolic process	10	4.78469	9.11016e-05	TDH1, PGM2, NDE2, GPM2, NQM1, GND2, HXK1, GLK1, SOL4, ENO1	166	56	4870	5.23881	0.0645143	0.00277487	0.13812
GOTERM_BP_FAT	GO:0006007~glucose catabolic process	9	4.30622	0.000233516	TDH1, NDE2, GPM2, NQM1, GND2, HXK1, GLK1, SOL4, ENO1	166	50	4870	5.28072	0.157139	0.0063116	0.353677
KEGG_PATHWAY	sce00010:Glycolysis / Gluconeogenesis	9	4.30622	0.00044235	TDH1, PGM2, ALD4, GPM2, ACS1, HXK1, PDC6, GLK1, ENO1	60	47	1439	4.59255	0.0201469	0.0101247	0.41732
SP_PIR_KEYWORDS	glycolysis	5	2.39234	0.00856357	TDH1, GPM2, HXK1, GLK1, ENO1	206	26	6448	6.01942	0.835705	0.0863472	10.2963
GOTERM_BP_FAT	GO:0006096~glycolysis	5	2.39234	0.0175105	TDH1, GPM2, HXK1, GLK1, ENO1	166	30	4870	4.88956	0.999998	0.180403	23.5094
Annotation Cluster 4	Enrichment Score: 4.3096212063089565
Category	Term	Count	%	PValue	Genes	List Total	Pop Hits	Pop Total	Fold Enrichment	Bonferroni	Benjamini	FDR
GOTERM_CC_FAT	GO:0001950~plasma membrane enriched fraction	13	6.2201	4.22382e-06	PLB1, SSA1, HSP82, GLK1, HSP12, TDH1, YDL124W, MSC1, GND2, HXT5, HXT7, HXT6, ENO1	127	89	4595	5.28488	0.000700911	0.000700911	0.00513215
GOTERM_CC_FAT	GO:0000267~cell fraction	19	9.09091	7.73111e-05	PLB1, ACS1, SIP18, MPM1, SSA1, GLK1, HSP82, HSP12, HSP31, TDH1, YDL124W, WSC4, MSC1, GND2, HXT5, HXT4, HXT7, HXT6, ENO1	127	240	4595	2.86434	0.0127521	0.00320339	0.0938985
GOTERM_CC_FAT	GO:0005626~insoluble fraction	17	8.13397	0.000132979	PLB1, ACS1, MPM1, SSA1, GLK1, HSP82, HSP12, TDH1, YDL124W, WSC4, MSC1, GND2, HXT5, HXT4, HXT7, HXT6, ENO1	127	206	4595	2.98582	0.0218341	0.00440547	0.16146
GOTERM_CC_FAT	GO:0005624~membrane fraction	17	8.13397	0.000132979	PLB1, ACS1, MPM1, SSA1, GLK1, HSP82, HSP12, TDH1, YDL124W, WSC4, MSC1, GND2, HXT5, HXT4, HXT7, HXT6, ENO1	127	206	4595	2.98582	0.0218341	0.00440547	0.16146
Annotation Cluster 5	Enrichment Score: 3.8326718681751575
Category	Term	Count	%	PValue	Genes	List Total	Pop Hits	Pop Total	Fold Enrichment	Bonferroni	Benjamini	FDR
GOTERM_BP_FAT	GO:0005996~monosaccharide metabolic process	22	10.5263	3.25427e-09	XKS1, GSY1, GPM2, AMS1, PYC1, PSK1, HXK1, GPH1, GLC3, GLK1, TDH1, PGM2, NDE2, GAC1, GIP2, GDB1, NQM1, GND2, YJR096W, PFK26, SOL4, ENO1	166	136	4870	4.74575	2.38213e-06	3.97021e-07	4.93701e-06
GOTERM_BP_FAT	GO:0019318~hexose metabolic process	20	9.56938	1.67819e-08	GSY1, GPM2, AMS1, PYC1, PSK1, HXK1, GPH1, GLC3, GLK1, TDH1, PGM2, NDE2, GAC1, GIP2, GDB1, NQM1, GND2, PFK26, ENO1, SOL4	166	122	4870	4.8094	1.22843e-05	1.53555e-06	2.54596e-05
GOTERM_BP_FAT	GO:0006006~glucose metabolic process	17	8.13397	1.65829e-07	GSY1, GPM2, PYC1, HXK1, GLC3, GPH1, GLK1, TDH1, PGM2, NDE2, GAC1, GIP2, GDB1, NQM1, GND2, ENO1, SOL4	166	100	4870	4.98735	0.00012138	1.34873e-05	0.000251576
GOTERM_BP_FAT	GO:0006112~energy reserve metabolic process	10	4.78469	8.06243e-06	PGM2, SIP4, GAC1, GSY1, GIP2, NTH1, GDB1, HXK1, GPH1, GLC3	166	42	4870	6.98508	0.00588434	0.00036879	0.0122307
KEGG_PATHWAY	sce00500:Starch and sucrose metabolism	10	4.78469	1.42924e-05	TSL1, PGM2, GSY1, NTH1, GDB1, HXK1, TPS2, GPH1, GLC3, GLK1	60	39	1439	6.14957	0.000657239	0.000657239	0.0135081
GOTERM_BP_FAT	GO:0006091~generation of precursor metabolites and energy	24	11.4833	2.18056e-05	CYB2, GSY1, GPM2, NTH1, ACS1, CYC7, HXK1, GPH1, MLS1, GLC3, GLK1, TDH1, PGM2, SIP4, NDE2, GAC1, GIP2, GSM1, CIT3, GDB1, YJL045W, SDH1, CYT1, ENO1	166	264	4870	2.66703	0.0158352	0.000725278	0.0330759
GOTERM_BP_FAT	GO:0015980~energy derivation by oxidation of organic compounds	18	8.61244	9.05546e-05	GSY1, NTH1, ACS1, CYC7, HXK1, GLC3, MLS1, GPH1, PGM2, SIP4, NDE2, GAC1, GIP2, CIT3, GDB1, YJL045W, SDH1, CYT1	166	178	4870	2.9667	0.0641396	0.00287798	0.137291
GOTERM_BP_FAT	GO:0034637~cellular carbohydrate biosynthetic process	11	5.26316	0.00026082	TDH1, TSL1, PGM2, GAC1, GSY1, PYC1, PSK1, GDB1, TPS2, GLC3, ENO1	166	78	4870	4.13732	0.173822	0.00679627	0.394955
GOTERM_BP_FAT	GO:0016051~carbohydrate biosynthetic process	12	5.74163	0.000291748	TDH1, TSL1, PGM2, GAC1, GSY1, PYC1, PSK1, GDB1, SHC1, TPS2, GLC3, ENO1	166	94	4870	3.74519	0.192321	0.00733813	0.441692
GOTERM_BP_FAT	GO:0005977~glycogen metabolic process	7	3.34928	0.000416965	PGM2, GAC1, GSY1, GIP2, GDB1, GPH1, GLC3	166	30	4870	6.84538	0.263084	0.00979947	0.630705
GOTERM_BP_FAT	GO:0005976~polysaccharide metabolic process	10	4.78469	0.000467096	CDA1, PGM2, GAC1, GSY1, GIP2, PSK1, GDB1, SHC1, GPH1, GLC3	166	69	4870	4.25179	0.289648	0.0103099	0.706284
GOTERM_BP_FAT	GO:0005978~glycogen biosynthetic process	5	2.39234	0.000508364	PGM2, GAC1, GSY1, GDB1, GLC3	166	12	4870	12.2239	0.310796	0.0108879	0.76846
GOTERM_BP_FAT	GO:0044042~glucan metabolic process	8	3.82775	0.000600078	PGM2, GAC1, GSY1, GIP2, PSK1, GDB1, GPH1, GLC3	166	44	4870	5.33406	0.35557	0.0124755	0.906508
GOTERM_BP_FAT	GO:0006073~cellular glucan metabolic process	8	3.82775	0.000600078	PGM2, GAC1, GSY1, GIP2, PSK1, GDB1, GPH1, GLC3	166	44	4870	5.33406	0.35557	0.0124755	0.906508
GOTERM_BP_FAT	GO:0009250~glucan biosynthetic process	6	2.87081	0.000861135	PGM2, GAC1, GSY1, PSK1, GDB1, GLC3	166	23	4870	7.65322	0.46774	0.0168994	1.29847
SP_PIR_KEYWORDS	glycogen biosynthesis	4	1.91388	0.00157579	GAC1, GSY1, GDB1, GLC3	206	8	6448	15.6505	0.281921	0.0204858	1.97271
GOTERM_BP_FAT	GO:0000271~polysaccharide biosynthetic process	7	3.34928	0.00203657	PGM2, GAC1, GSY1, PSK1, GDB1, SHC1, GLC3	166	40	4870	5.13404	0.775143	0.0319205	3.04546
GOTERM_BP_FAT	GO:0044264~cellular polysaccharide metabolic process	8	3.82775	0.00286176	PGM2, GAC1, GSY1, GIP2, PSK1, GDB1, GPH1, GLC3	166	57	4870	4.11752	0.877275	0.041909	4.2546
GOTERM_BP_FAT	GO:0033692~cellular polysaccharide biosynthetic process	6	2.87081	0.00598486	PGM2, GAC1, GSY1, PSK1, GDB1, GLC3	166	35	4870	5.02926	0.98765	0.0754662	8.70445
SP_PIR_KEYWORDS	hexosyltransferase	4	1.91388	0.0481136	TSL1, GSY1, GPH1, GLC3	206	26	6448	4.81553	0.999968	0.249968	46.3656
SP_PIR_KEYWORDS	glycosyltransferase	5	2.39234	0.256458	TSL1, GSY1, GDB1, GPH1, GLC3	206	81	6448	1.93216	1	0.633478	97.6337
Annotation Cluster 6	Enrichment Score: 3.409672443267119
Category	Term	Count	%	PValue	Genes	List Total	Pop Hits	Pop Total	Fold Enrichment	Bonferroni	Benjamini	FDR
SP_PIR_KEYWORDS	Aspartyl protease	11	5.26316	1.92859e-06	YDR210C-D, YPS6, YCL019W, YDR034C-D, YGR161C-D, YBL100W-B, YDR210W-B, YDR261W-B, YOR192C-B, YBR012W-B, YNL284C-B	206	48	6448	7.17314	0.000404922	0.000404922	0.00243656
UP_SEQ_FEATURE	chain:Integrase	10	4.78469	2.03793e-06	YDR210C-D, YCL019W, YDR034C-D, YGR161C-D, YBL100W-B, YDR210W-B, YDR261W-B, YOR192C-B, YBR012W-B, YNL284C-B	206	38	6448	8.2371	0.000930902	0.000930902	0.00289754
UP_SEQ_FEATURE	domain:RNase H Ty1/copia-type	10	4.78469	2.57708e-06	YDR210C-D, YCL019W, YDR034C-D, YGR161C-D, YBL100W-B, YDR210W-B, YDR261W-B, YOR192C-B, YBR012W-B, YNL284C-B	206	39	6448	8.02589	0.00117703	0.000588689	0.00366409
UP_SEQ_FEATURE	domain:Reverse transcriptase Ty1/copia-type	10	4.78469	3.23461e-06	YDR210C-D, YCL019W, YDR034C-D, YGR161C-D, YBL100W-B, YDR210W-B, YDR261W-B, YOR192C-B, YBR012W-B, YNL284C-B	206	40	6448	7.82524	0.00147713	0.000492619	0.00459896
UP_SEQ_FEATURE	metal ion-binding site:Magnesium; catalytic; for RNase H activity	10	4.78469	3.23461e-06	YDR210C-D, YCL019W, YDR034C-D, YGR161C-D, YBL100W-B, YDR210W-B, YDR261W-B, YOR192C-B, YBR012W-B, YNL284C-B	206	40	6448	7.82524	0.00147713	0.000492619	0.00459896
UP_SEQ_FEATURE	chain:Reverse transcriptase/ribonuclease H	10	4.78469	3.23461e-06	YDR210C-D, YCL019W, YDR034C-D, YGR161C-D, YBL100W-B, YDR210W-B, YDR261W-B, YOR192C-B, YBR012W-B, YNL284C-B	206	40	6448	7.82524	0.00147713	0.000492619	0.00459896
UP_SEQ_FEATURE	chain:Ty2 protease	6	2.87081	3.51448e-06	YCL019W, YDR034C-D, YBL100W-B, YDR210W-B, YDR261W-B, YOR192C-B	206	9	6448	20.8673	0.00160483	0.00040145	0.00499687
UP_SEQ_FEATURE	domain:Integrase catalytic	10	4.78469	4.99105e-06	YDR210C-D, YCL019W, YDR034C-D, YGR161C-D, YBL100W-B, YDR210W-B, YDR261W-B, YOR192C-B, YBR012W-B, YNL284C-B	206	42	6448	7.45261	0.00227832	0.000456079	0.00709617
UP_SEQ_FEATURE	metal ion-binding site:Magnesium; catalytic; for integrase activity	10	4.78469	4.99105e-06	YDR210C-D, YCL019W, YDR034C-D, YGR161C-D, YBL100W-B, YDR210W-B, YDR261W-B, YOR192C-B, YBR012W-B, YNL284C-B	206	42	6448	7.45261	0.00227832	0.000456079	0.00709617
UP_SEQ_FEATURE	metal ion-binding site:Magnesium; catalytic; for reverse transcriptase activity	10	4.78469	4.99105e-06	YDR210C-D, YCL019W, YDR034C-D, YGR161C-D, YBL100W-B, YDR210W-B, YDR261W-B, YOR192C-B, YBR012W-B, YNL284C-B	206	42	6448	7.45261	0.00227832	0.000456079	0.00709617
UP_SEQ_FEATURE	region of interest:Integrase-type zinc finger-like	10	4.78469	4.99105e-06	YDR210C-D, YCL019W, YDR034C-D, YGR161C-D, YBL100W-B, YDR210W-B, YDR261W-B, YOR192C-B, YBR012W-B, YNL284C-B	206	42	6448	7.45261	0.00227832	0.000456079	0.00709617
SP_PIR_KEYWORDS	transposition	10	4.78469	4.99105e-06	YDR210C-D, YCL019W, YDR034C-D, YGR161C-D, YBL100W-B, YDR210W-B, YDR261W-B, YOR192C-B, YBR012W-B, YNL284C-B	206	42	6448	7.45261	0.00104757	0.000523924	0.00630553
SP_PIR_KEYWORDS	capsid maturation	10	4.78469	4.99105e-06	YDR210C-D, YCL019W, YDR034C-D, YGR161C-D, YBL100W-B, YDR210W-B, YDR261W-B, YOR192C-B, YBR012W-B, YNL284C-B	206	42	6448	7.45261	0.00104757	0.000523924	0.00630553
UP_SEQ_FEATURE	active site:For protease activity; shared with dimeric partner	10	4.78469	4.99105e-06	YDR210C-D, YCL019W, YDR034C-D, YGR161C-D, YBL100W-B, YDR210W-B, YDR261W-B, YOR192C-B, YBR012W-B, YNL284C-B	206	42	6448	7.45261	0.00227832	0.000456079	0.00709617
SP_PIR_KEYWORDS	dna integration	10	4.78469	6.14024e-06	YDR210C-D, YCL019W, YDR034C-D, YGR161C-D, YBL100W-B, YDR210W-B, YDR261W-B, YOR192C-B, YBR012W-B, YNL284C-B	206	43	6448	7.2793	0.00128862	0.000322311	0.00775733
INTERPRO	IPR013103:Reverse transcriptase, RNA-dependent DNA polymerase	10	4.78469	6.92119e-06	YDR210C-D, YCL019W, YDR034C-D, YGR161C-D, YBL100W-B, YDR210W-B, YDR261W-B, YOR192C-B, YBR012W-B, YNL284C-B	165	40	4676	7.08485	0.00212946	0.00212946	0.00928551
SP_PIR_KEYWORDS	rna-directed dna polymerase	10	4.78469	7.50889e-06	YDR210C-D, YCL019W, YDR034C-D, YGR161C-D, YBL100W-B, YDR210W-B, YDR261W-B, YOR192C-B, YBR012W-B, YNL284C-B	206	44	6448	7.11386	0.00157563	0.000315325	0.00948635
GOTERM_MF_FAT	GO:0070001~aspartic-type peptidase activity	11	5.26316	9.12094e-06	YDR210C-D, YPS6, YCL019W, YDR034C-D, YGR161C-D, YBL100W-B, YDR210W-B, YDR261W-B, YOR192C-B, YBR012W-B, YNL284C-B	142	54	4190	6.01069	0.00265069	0.00265069	0.012131
GOTERM_MF_FAT	GO:0004190~aspartic-type endopeptidase activity	11	5.26316	9.12094e-06	YDR210C-D, YPS6, YCL019W, YDR034C-D, YGR161C-D, YBL100W-B, YDR210W-B, YDR261W-B, YOR192C-B, YBR012W-B, YNL284C-B	142	54	4190	6.01069	0.00265069	0.00265069	0.012131
GOTERM_BP_FAT	GO:0021700~developmental maturation	10	4.78469	9.90347e-06	YDR210C-D, YCL019W, YDR034C-D, YGR161C-D, YBL100W-B, YDR210W-B, YDR261W-B, YOR192C-B, YBR012W-B, YNL284C-B	166	43	4870	6.82264	0.00722316	0.000402662	0.0150233
GOTERM_BP_FAT	GO:0019058~viral infectious cycle	10	4.78469	9.90347e-06	YDR210C-D, YCL019W, YDR034C-D, YGR161C-D, YBL100W-B, YDR210W-B, YDR261W-B, YOR192C-B, YBR012W-B, YNL284C-B	166	43	4870	6.82264	0.00722316	0.000402662	0.0150233
GOTERM_BP_FAT	GO:0019067~viral assembly, maturation, egress, and release	10	4.78469	9.90347e-06	YDR210C-D, YCL019W, YDR034C-D, YGR161C-D, YBL100W-B, YDR210W-B, YDR261W-B, YOR192C-B, YBR012W-B, YNL284C-B	166	43	4870	6.82264	0.00722316	0.000402662	0.0150233
GOTERM_BP_FAT	GO:0019068~virion assembly	10	4.78469	9.90347e-06	YDR210C-D, YCL019W, YDR034C-D, YGR161C-D, YBL100W-B, YDR210W-B, YDR261W-B, YOR192C-B, YBR012W-B, YNL284C-B	166	43	4870	6.82264	0.00722316	0.000402662	0.0150233
GOTERM_BP_FAT	GO:0019069~viral capsid assembly	10	4.78469	9.90347e-06	YDR210C-D, YCL019W, YDR034C-D, YGR161C-D, YBL100W-B, YDR210W-B, YDR261W-B, YOR192C-B, YBR012W-B, YNL284C-B	166	43	4870	6.82264	0.00722316	0.000402662	0.0150233
GOTERM_BP_FAT	GO:0022415~viral reproductive process	10	4.78469	9.90347e-06	YDR210C-D, YCL019W, YDR034C-D, YGR161C-D, YBL100W-B, YDR210W-B, YDR261W-B, YOR192C-B, YBR012W-B, YNL284C-B	166	43	4870	6.82264	0.00722316	0.000402662	0.0150233
GOTERM_BP_FAT	GO:0046797~viral procapsid maturation	10	4.78469	9.90347e-06	YDR210C-D, YCL019W, YDR034C-D, YGR161C-D, YBL100W-B, YDR210W-B, YDR261W-B, YOR192C-B, YBR012W-B, YNL284C-B	166	43	4870	6.82264	0.00722316	0.000402662	0.0150233
GOTERM_BP_FAT	GO:0010927~cellular component assembly involved in morphogenesis	10	4.78469	9.90347e-06	YDR210C-D, YCL019W, YDR034C-D, YGR161C-D, YBL100W-B, YDR210W-B, YDR261W-B, YOR192C-B, YBR012W-B, YNL284C-B	166	43	4870	6.82264	0.00722316	0.000402662	0.0150233
INTERPRO	IPR001584:Integrase, catalytic core	10	4.78469	1.06246e-05	YDR210C-D, YCL019W, YDR034C-D, YGR161C-D, YBL100W-B, YDR210W-B, YDR261W-B, YOR192C-B, YBR012W-B, YNL284C-B	165	42	4676	6.74747	0.00326705	0.00163486	0.0142537
UP_SEQ_FEATURE	short sequence motif:Bipartite nuclear localization signal	10	4.78469	1.10423e-05	YDR210C-D, YCL019W, YDR034C-D, YGR161C-D, YBL100W-B, YDR210W-B, YDR261W-B, YOR192C-B, YBR012W-B, YNL284C-B	206	46	6448	6.80456	0.00503366	0.000840709	0.0156991
GOTERM_BP_FAT	GO:0016032~viral reproduction	10	4.78469	1.20922e-05	YDR210C-D, YCL019W, YDR034C-D, YGR161C-D, YBL100W-B, YDR210W-B, YDR261W-B, YOR192C-B, YBR012W-B, YNL284C-B	166	44	4870	6.66758	0.00881249	0.000465762	0.0183433
GOTERM_MF_FAT	GO:0004523~ribonuclease H activity	10	4.78469	1.35272e-05	YDR210C-D, YCL019W, YDR034C-D, YGR161C-D, YBL100W-B, YDR210W-B, YDR261W-B, YOR192C-B, YBR012W-B, YNL284C-B	142	45	4190	6.55712	0.00392872	0.00196629	0.017991
SP_PIR_KEYWORDS	Endonuclease	12	5.74163	1.8501e-05	YDR210C-D, YCL019W, YDR034C-D, YGR161C-D, YBL100W-B, YDR210W-B, RPM2, YDR261W-B, RNY1, YOR192C-B, YBR012W-B, YNL284C-B	206	74	6448	5.07583	0.0038777	0.000485537	0.0233717
SP_PIR_KEYWORDS	dna recombination	12	5.74163	1.8501e-05	YDR210C-D, YCL019W, YDR034C-D, YGR161C-D, YBL100W-B, YDR210W-B, MND1, YDR261W-B, YOR192C-B, YBR012W-B, HED1, YNL284C-B	206	74	6448	5.07583	0.0038777	0.000485537	0.0233717
GOTERM_BP_FAT	GO:0015074~DNA integration	10	4.78469	2.12961e-05	YDR210C-D, YCL019W, YDR034C-D, YGR161C-D, YBL100W-B, YDR210W-B, YDR261W-B, YOR192C-B, YBR012W-B, YNL284C-B	166	47	4870	6.24199	0.0154681	0.000742055	0.0323031
GOTERM_MF_FAT	GO:0004521~endoribonuclease activity	12	5.74163	2.20307e-05	YDR210C-D, YCL019W, YDR034C-D, YGR161C-D, YBL100W-B, YDR210W-B, RPM2, YDR261W-B, RNY1, YOR192C-B, YBR012W-B, YNL284C-B	142	72	4190	4.91784	0.0063905	0.00213472	0.0292989
GOTERM_MF_FAT	GO:0016891~endoribonuclease activity, producing 5'-phosphomonoesters	11	5.26316	2.80895e-05	YDR210C-D, YCL019W, YDR034C-D, YGR161C-D, YBL100W-B, YDR210W-B, RPM2, YDR261W-B, YOR192C-B, YBR012W-B, YNL284C-B	142	61	4190	5.32094	0.00814084	0.00204145	0.0373552
GOTERM_MF_FAT	GO:0003964~RNA-directed DNA polymerase activity	10	4.78469	3.3132e-05	YDR210C-D, YCL019W, YDR034C-D, YGR161C-D, YBL100W-B, YDR210W-B, YDR261W-B, YOR192C-B, YBR012W-B, YNL284C-B	142	50	4190	5.90141	0.00959525	0.00192646	0.0440597
SP_PIR_KEYWORDS	multifunctional enzyme	12	5.74163	4.41584e-05	YDR210C-D, YCL019W, YDR034C-D, YGR161C-D, PYC1, YBL100W-B, GDB1, YDR210W-B, YDR261W-B, YOR192C-B, YBR012W-B, YNL284C-B	206	81	6448	4.63718	0.00923061	0.00102986	0.0557757
SP_PIR_KEYWORDS	dna-directed dna polymerase	10	4.78469	4.97219e-05	YDR210C-D, YCL019W, YDR034C-D, YGR161C-D, YBL100W-B, YDR210W-B, YDR261W-B, YOR192C-B, YBR012W-B, YNL284C-B	206	55	6448	5.69109	0.0103875	0.00104364	0.0628007
GOTERM_MF_FAT	GO:0016893~endonuclease activity, active with either ribo- or deoxyribonucleic acids and producing 5'-phosphomonoesters	11	5.26316	8.41172e-05	YDR210C-D, YCL019W, YDR034C-D, YGR161C-D, YBL100W-B, YDR210W-B, RPM2, YDR261W-B, YOR192C-B, YBR012W-B, YNL284C-B	142	69	4190	4.70402	0.0241819	0.00407154	0.111826
UP_SEQ_FEATURE	site:Cleavage; by Ty2 protease	6	2.87081	0.000189002	YCL019W, YDR034C-D, YBL100W-B, YDR210W-B, YDR261W-B, YOR192C-B	206	18	6448	10.4337	0.0827563	0.0122645	0.268392
GOTERM_MF_FAT	GO:0003887~DNA-directed DNA polymerase activity	10	4.78469	0.000215621	YDR210C-D, YCL019W, YDR034C-D, YGR161C-D, YBL100W-B, YDR210W-B, YDR261W-B, YOR192C-B, YBR012W-B, YNL284C-B	142	63	4190	4.68366	0.060824	0.00892457	0.286416
SP_PIR_KEYWORDS	nuclease	12	5.74163	0.000232167	YDR210C-D, YCL019W, YDR034C-D, YGR161C-D, YBL100W-B, YDR210W-B, RPM2, YDR261W-B, RNY1, YOR192C-B, YBR012W-B, YNL284C-B	206	97	6448	3.87229	0.047591	0.00442298	0.292925
SP_PIR_KEYWORDS	Protease	15	7.17703	0.000236998	YPS6, YDR210C-D, YBR139W, YBL100W-B, YDR210W-B, UBP1, YOR192C-B, HSP31, YNL284C-B, LAP4, YCL019W, YGR161C-D, YDR034C-D, YDR261W-B, YBR012W-B	206	148	6448	3.1724	0.0485569	0.00413936	0.299012
GOTERM_MF_FAT	GO:0034061~DNA polymerase activity	10	4.78469	0.000347398	YDR210C-D, YCL019W, YDR034C-D, YGR161C-D, YBL100W-B, YDR210W-B, YDR261W-B, YOR192C-B, YBR012W-B, YNL284C-B	142	67	4190	4.40404	0.0961668	0.0125593	0.461086
GOTERM_CC_FAT	GO:0000943~retrotransposon nucleocapsid	10	4.78469	0.000356016	YDR210C-D, YCL019W, YDR034C-D, YGR161C-D, YBL100W-B, YDR210W-B, YDR261W-B, YOR192C-B, YBR012W-B, YNL284C-B	127	82	4595	4.41233	0.0573962	0.00980317	0.43173
UP_SEQ_FEATURE	region of interest:RNA-binding	10	4.78469	0.000375065	YDR210C-D, YCL019W, YDR034C-D, YGR161C-D, YBL100W-B, YDR210W-B, YDR261W-B, YOR192C-B, YBR012W-B, YNL284C-B	206	71	6448	4.40859	0.157546	0.0212016	0.531957
UP_SEQ_FEATURE	chain:Capsid protein	10	4.78469	0.000462813	YDR210C-D, YCL019W, YDR034C-D, YGR161C-D, YBL100W-B, YDR210W-B, YDR261W-B, YOR192C-B, YBR012W-B, YNL284C-B	206	73	6448	4.2878	0.190675	0.0232319	0.65603
GOTERM_MF_FAT	GO:0004540~ribonuclease activity	12	5.74163	0.000501521	YDR210C-D, YCL019W, YDR034C-D, YGR161C-D, YBL100W-B, YDR210W-B, RPM2, YDR261W-B, RNY1, YOR192C-B, YBR012W-B, YNL284C-B	142	101	4190	3.50579	0.135824	0.0160891	0.665016
INTERPRO	IPR015820:Retrotransposon Ty1 A, N-terminal	10	4.78469	0.000598783	YDR210C-D, YCL019W, YDR034C-D, YGR161C-D, YBL100W-B, YDR210W-B, YDR261W-B, YOR192C-B, YBR012W-B, YNL284C-B	165	69	4676	4.10716	0.168464	0.0596409	0.800386
SP_PIR_KEYWORDS	transposable element	10	4.78469	0.000689171	YDR210C-D, YCL019W, YDR034C-D, YGR161C-D, YBL100W-B, YDR210W-B, YDR261W-B, YOR192C-B, YBR012W-B, YNL284C-B	206	77	6448	4.06506	0.134784	0.0110748	0.86722
SP_PIR_KEYWORDS	ribosomal frameshifting	10	4.78469	0.000832343	YDR210C-D, YCL019W, YDR034C-D, YGR161C-D, YBL100W-B, YDR210W-B, YDR261W-B, YOR192C-B, YBR012W-B, YNL284C-B	206	79	6448	3.96215	0.16043	0.01159	1.04651
GOTERM_MF_FAT	GO:0070011~peptidase activity, acting on L-amino acid peptides	15	7.17703	0.00171086	YPS6, YDR210C-D, YBR139W, YBL100W-B, YDR210W-B, UBP1, YOR192C-B, HSP31, YNL284C-B, LAP4, YCL019W, YGR161C-D, YDR034C-D, YDR261W-B, YBR012W-B	142	172	4190	2.57329	0.39243	0.0486076	2.25182
GOTERM_BP_FAT	GO:0032197~transposition, RNA-mediated	10	4.78469	0.00180596	YDR210C-D, YCL019W, YDR034C-D, YGR161C-D, YBL100W-B, YDR210W-B, YDR261W-B, YOR192C-B, YBR012W-B, YNL284C-B	166	83	4870	3.53462	0.733707	0.0289754	2.70501
GOTERM_MF_FAT	GO:0004519~endonuclease activity	12	5.74163	0.00184999	YDR210C-D, YCL019W, YDR034C-D, YGR161C-D, YBL100W-B, YDR210W-B, RPM2, YDR261W-B, RNY1, YOR192C-B, YBR012W-B, YNL284C-B	142	118	4190	3.00072	0.416578	0.0478055	2.43285
GOTERM_BP_FAT	GO:0032196~transposition	10	4.78469	0.00251049	YDR210C-D, YCL019W, YDR034C-D, YGR161C-D, YBL100W-B, YDR210W-B, YDR261W-B, YOR192C-B, YBR012W-B, YNL284C-B	166	87	4870	3.37211	0.841181	0.0383924	3.74162
GOTERM_BP_FAT	GO:0006310~DNA recombination	15	7.17703	0.00261129	YDR210C-D, RIM4, YBL100W-B, YDR210W-B, MND1, YOR192C-B, YNL284C-B, YCL019W, REC8, YGR161C-D, YDR034C-D, MSC1, YDR261W-B, YBR012W-B, HED1	166	178	4870	2.47225	0.852505	0.0390897	3.88908
GOTERM_MF_FAT	GO:0008233~peptidase activity	15	7.17703	0.0029125	YPS6, YDR210C-D, YBR139W, YBL100W-B, YDR210W-B, UBP1, YOR192C-B, HSP31, YNL284C-B, LAP4, YCL019W, YGR161C-D, YDR034C-D, YDR261W-B, YBR012W-B	142	182	4190	2.4319	0.57206	0.0682876	3.80525
GOTERM_MF_FAT	GO:0004175~endopeptidase activity	11	5.26316	0.00626971	YDR210C-D, YPS6, YCL019W, YDR034C-D, YGR161C-D, YBL100W-B, YDR210W-B, YDR261W-B, YOR192C-B, YBR012W-B, YNL284C-B	142	119	4190	2.72754	0.839623	0.131326	8.0252
SP_PIR_KEYWORDS	nucleotidyltransferase	10	4.78469	0.00635695	YDR210C-D, YCL019W, YDR034C-D, YGR161C-D, YBL100W-B, YDR210W-B, YDR261W-B, YOR192C-B, YBR012W-B, YNL284C-B	206	106	6448	2.95292	0.73795	0.0717007	7.741
SP_PIR_KEYWORDS	dna-binding	22	10.5263	0.00712625	YDR210C-D, ADR1, YBL100W-B, DAL80, YDR210W-B, MND1, YFL052W, YOR192C-B, PHR1, YNL284C-B, SIP4, YCL019W, YGR161C-D, YDR034C-D, XBP1, MSN4, GSM1, HMS1, YDR261W-B, HOP1, CAT8, YBR012W-B	206	372	6448	1.85113	0.777287	0.0760024	8.63939
SP_PIR_KEYWORDS	zinc-finger	17	8.13397	0.00897233	YDR210C-D, ADR1, YBL100W-B, DAL80, YDR210W-B, LEE1, YPR015C, SET4, YOR192C-B, YNL284C-B, YCL019W, YGR161C-D, YDR034C-D, MSN4, YDR261W-B, HOP1, YBR012W-B	206	262	6448	2.03098	0.849334	0.086186	10.7625
SP_PIR_KEYWORDS	zinc	25	11.9617	0.0111789	YDR210C-D, ADR1, AMS1, PYC1, DAL80, YDR210W-B, YFL052W, YPR015C, LEE1, YNL284C-B, YCL019W, HOP1, BDH2, YBR012W-B, YBL100W-B, SET4, YOR192C-B, LAP4, SIP4, YDR034C-D, YGR161C-D, MSN4, GSM1, YDR261W-B, CAT8	206	462	6448	1.69378	0.905653	0.0975505	13.2404
SP_PIR_KEYWORDS	magnesium	13	6.2201	0.0113886	YDR210C-D, YBL100W-B, YDR210W-B, PDC6, YOR192C-B, YNL284C-B, PGM2, YCL019W, YGR161C-D, YDR034C-D, YDR261W-B, YBR012W-B, ENO1	206	179	6448	2.27325	0.909765	0.0953637	13.4727
SP_PIR_KEYWORDS	metal-binding	32	15.311	0.0142751	YDR210C-D, ADR1, AMS1, PYC1, DAL80, YDR210W-B, YFL052W, CYC7, LEE1, YPR015C, YNL284C-B, YCL019W, HOP1, BDH2, YBR012W-B, ENO1, CYB2, YBL100W-B, PDC6, SET4, YOR192C-B, PGM2, LAP4, SIP4, YDR034C-D, YGR161C-D, MSN4, GSM1, YDR261W-B, CAT8, CYT1, BNA2	206	653	6448	1.53389	0.951168	0.10964	16.6109
GOTERM_MF_FAT	GO:0000287~magnesium ion binding	13	6.2201	0.0151554	YDR210C-D, YBL100W-B, YDR210W-B, PDC6, YOR192C-B, YNL284C-B, PGM2, YCL019W, YGR161C-D, YDR034C-D, YDR261W-B, YBR012W-B, ENO1	142	177	4190	2.16718	0.988251	0.230035	18.3823
GOTERM_MF_FAT	GO:0004518~nuclease activity	12	5.74163	0.0179673	YDR210C-D, YCL019W, YDR034C-D, YGR161C-D, YBL100W-B, YDR210W-B, RPM2, YDR261W-B, RNY1, YOR192C-B, YBR012W-B, YNL284C-B	142	160	4190	2.21303	0.994887	0.254062	21.428
GOTERM_MF_FAT	GO:0008270~zinc ion binding	26	12.4402	0.0195322	YDR210C-D, ADR1, AMS1, PYC1, YML131W, DAL80, YDR210W-B, YFL052W, YPR015C, LEE1, YNL284C-B, YCL019W, HOP1, BDH2, YBR012W-B, YBL100W-B, SET4, YOR192C-B, LAP4, SIP4, YDR034C-D, YGR161C-D, MSN4, GSM1, YDR261W-B, CAT8	142	488	4190	1.5721	0.996786	0.249493	23.0772
SP_PIR_KEYWORDS	hydrolase	30	14.3541	0.022927	YDR210C-D, YPS6, DIA3, YBR139W, DBP1, AMS1, YDR210W-B, YNL284C-B, HSP31, YCL019W, YBR012W-B, SOL4, HSP104, CDA1, MYO3, PLB1, NTH1, YBL100W-B, UBP1, YOR192C-B, LAP4, YDR034C-D, YGR161C-D, HSP78, GDB1, RPM2, YDR261W-B, RNY1, SPO1, TPS2	206	624	6448	1.50485	0.992332	0.159664	25.4002
GOTERM_BP_FAT	GO:0032989~cellular component morphogenesis	14	6.69856	0.0232482	MYO3, SPR3, YDR210C-D, YBL100W-B, YDR210W-B, YOR192C-B, YNL284C-B, YCL019W, YGR161C-D, YDR034C-D, YDR261W-B, RNY1, YBR012W-B, ROM1	166	208	4870	1.97463	1	0.220845	30.0129
GOTERM_MF_FAT	GO:0016779~nucleotidyltransferase activity	10	4.78469	0.031212	YDR210C-D, YCL019W, YDR034C-D, YGR161C-D, YBL100W-B, YDR210W-B, YDR261W-B, YOR192C-B, YBR012W-B, YNL284C-B	142	131	4190	2.25245	0.999902	0.308642	34.4112
INTERPRO	IPR001969:Peptidase aspartic, active site	5	2.39234	0.0358977	YDR210C-D, YPS6, YGR161C-D, YBR012W-B, YNL284C-B	165	36	4676	3.93603	0.999987	0.799822	38.767
UP_SEQ_FEATURE	chain:Ty1 protease	4	1.91388	0.0631347	YDR210C-D, YGR161C-D, YBR012W-B, YNL284C-B	206	29	6448	4.31738	1	0.826773	60.4361
GOTERM_MF_FAT	GO:0046914~transition metal ion binding	30	14.3541	0.078836	YDR210C-D, ADR1, AMS1, PYC1, YML131W, DAL80, YDR210W-B, YFL052W, CYC7, LEE1, YPR015C, YNL284C-B, YCL019W, HOP1, BDH2, YBR012W-B, CYB2, YBL100W-B, SET4, YOR192C-B, LAP4, SIP4, YDR034C-D, YGR161C-D, MSN4, GSM1, YDR261W-B, CAT8, CYT1, BNA2	142	665	4190	1.33114	1	0.494772	66.4534
GOTERM_MF_FAT	GO:0043169~cation binding	36	17.2249	0.106299	YDR210C-D, ADR1, AMS1, PYC1, DAL80, YML131W, YDR210W-B, YFL052W, CYC7, LEE1, YPR015C, YNL284C-B, YCL019W, HOP1, BDH2, YBR012W-B, ENO1, CYB2, NTH1, YBL100W-B, GLC3, PDC6, SET4, YOR192C-B, PGM2, SIP4, LAP4, YDR034C-D, YGR161C-D, MSN4, GSM1, GDB1, YDR261W-B, CAT8, BNA2, CYT1	142	850	4190	1.24971	1	0.577103	77.571
GOTERM_MF_FAT	GO:0043167~ion binding	36	17.2249	0.107657	YDR210C-D, ADR1, AMS1, PYC1, DAL80, YML131W, YDR210W-B, YFL052W, CYC7, LEE1, YPR015C, YNL284C-B, YCL019W, HOP1, BDH2, YBR012W-B, ENO1, CYB2, NTH1, YBL100W-B, GLC3, PDC6, SET4, YOR192C-B, PGM2, SIP4, LAP4, YDR034C-D, YGR161C-D, MSN4, GSM1, GDB1, YDR261W-B, CAT8, BNA2, CYT1	142	851	4190	1.24824	1	0.572545	78.0201
GOTERM_MF_FAT	GO:0046872~metal ion binding	34	16.2679	0.162704	YDR210C-D, ADR1, AMS1, PYC1, DAL80, YML131W, YDR210W-B, YFL052W, CYC7, LEE1, YPR015C, YNL284C-B, YCL019W, HOP1, BDH2, YBR012W-B, ENO1, CYB2, NTH1, YBL100W-B, PDC6, SET4, YOR192C-B, PGM2, LAP4, SIP4, YDR034C-D, YGR161C-D, MSN4, GSM1, YDR261W-B, CAT8, CYT1, BNA2	142	830	4190	1.20872	1	0.674818	90.5763
GOTERM_BP_FAT	GO:0006259~DNA metabolic process	20	9.56938	0.205625	YDR210C-D, RIM4, RNR3, YBL100W-B, YDR210W-B, MND1, UBI4, YOR192C-B, PHR1, YNL284C-B, YCL019W, REC8, YGR161C-D, YDR034C-D, MSC1, YDR261W-B, BNA2, YBR012W-B, HED1, HUG1	166	458	4870	1.28111	1	0.777876	96.957
UP_SEQ_FEATURE	site:Cleavage; by Ty1 protease	4	1.91388	0.220135	YDR210C-D, YGR161C-D, YBR012W-B, YNL284C-B	206	51	6448	2.45498	1	0.991212	97.0846
SP_PIR_KEYWORDS	rna-binding	13	6.2201	0.245581	YDR210C-D, DBP1, RIM4, YBL100W-B, YDR210W-B, YOR192C-B, YNL284C-B, YCL019W, YGR161C-D, YDR034C-D, YDR261W-B, PES4, YBR012W-B	206	300	6448	1.35638	1	0.620976	97.1572
GOTERM_MF_FAT	GO:0003677~DNA binding	23	11.0048	0.26355	YDR210C-D, ADR1, YBL100W-B, DAL80, YDR210W-B, MND1, YFL052W, YPR015C, YOR192C-B, PHR1, YNL284C-B, SIP4, YCL019W, YGR161C-D, YDR034C-D, XBP1, MSN4, GSM1, HMS1, YDR261W-B, HOP1, CAT8, YBR012W-B	142	566	4190	1.19905	1	0.825444	98.2904
SP_PIR_KEYWORDS	acetylation	7	3.34928	0.422542	YDR210C-D, PAI3, YDR034C-D, YGR161C-D, PDC6, SSA1, YBR012W-B	206	164	6448	1.33602	1	0.834998	99.9029
UP_SEQ_FEATURE	compositionally biased region:Pro-rich	3	1.43541	0.564529	YDR210C-D, YGR161C-D, YBR012W-B	206	59	6448	1.59157	1	0.999974	99.9993
GOTERM_BP_FAT	GO:0006508~proteolysis	12	5.74163	0.729925	YDR210C-D, YPS6, ATG8, LAP4, FYV10, YBR139W, YGR161C-D, KAR2, UBP1, UBI4, YBR012W-B, YNL284C-B	166	373	4870	0.943829	1	0.998015	100
GOTERM_MF_FAT	GO:0003723~RNA binding	15	7.17703	0.817723	YDR210C-D, PUS2, DBP1, RIM4, YBL100W-B, YDR210W-B, YOR192C-B, YNL284C-B, YCL019W, YGR161C-D, YDR034C-D, YDR261W-B, PES4, RNY1, YBR012W-B	142	504	4190	0.878186	1	0.999774	100
SP_PIR_KEYWORDS	nucleus	44	21.0526	0.941993	YDR210C-D, GSP2, PUS2, ADR1, DAL80, YDR210W-B, YFL052W, FRM2, UBI4, YNL284C-B, YCL019W, TMA17, XBP1, PBI2, HMS1, STR3, HBN1, HOP1, BDH2, SPO74, YBR012W-B, HSP104, SOL4, MAM1, FYV10, SPS1, YBL100W-B, ACS1, MND1, YOR192C-B, PHR1, SIP4, REC8, YDL124W, YDR034C-D, YGR161C-D, MSN4, GSM1, PES4, YDR261W-B, CAT8, SPO1, HED1, HUG1	206	1636	6448	0.841835	1	0.998964	100
Annotation Cluster 7	Enrichment Score: 2.542162263070793
Category	Term	Count	%	PValue	Genes	List Total	Pop Hits	Pop Total	Fold Enrichment	Bonferroni	Benjamini	FDR
GOTERM_BP_FAT	GO:0006732~coenzyme metabolic process	15	7.17703	0.000458377	PYC1, ACS1, ECM4, YEF1, GTT2, MLS1, ALD4, NDE2, CIT3, NQM1, GND2, YJL045W, SDH1, BNA2, SOL4	166	149	4870	2.95342	0.285097	0.010433	0.693142
GOTERM_BP_FAT	GO:0019748~secondary metabolic process	9	4.30622	0.000834398	ALD4, NDE2, YBR139W, PYC1, NQM1, YEF1, GND2, BNA2, SOL4	166	60	4870	4.4006	0.457211	0.0168299	1.25839
GOTERM_BP_FAT	GO:0006739~NADP metabolic process	6	2.87081	0.0010583	ALD4, PYC1, NQM1, YEF1, GND2, SOL4	166	24	4870	7.33434	0.539336	0.0201904	1.59355
GOTERM_BP_FAT	GO:0046496~nicotinamide nucleotide metabolic process	8	3.82775	0.00116676	ALD4, NDE2, PYC1, NQM1, YEF1, GND2, BNA2, SOL4	166	49	4870	4.78977	0.574533	0.0211376	1.75552
GOTERM_BP_FAT	GO:0009820~alkaloid metabolic process	8	3.82775	0.00131869	ALD4, NDE2, PYC1, NQM1, YEF1, GND2, BNA2, SOL4	166	50	4870	4.69398	0.619365	0.0227355	1.98197
GOTERM_BP_FAT	GO:0006769~nicotinamide metabolic process	8	3.82775	0.00131869	ALD4, NDE2, PYC1, NQM1, YEF1, GND2, BNA2, SOL4	166	50	4870	4.69398	0.619365	0.0227355	1.98197
GOTERM_BP_FAT	GO:0043603~cellular amide metabolic process	9	4.30622	0.00142575	ALD4, NDE2, YDL124W, PYC1, NQM1, YEF1, GND2, BNA2, SOL4	166	65	4870	4.06209	0.648094	0.0239956	2.14126
GOTERM_BP_FAT	GO:0019362~pyridine nucleotide metabolic process	8	3.82775	0.00166871	ALD4, NDE2, PYC1, NQM1, YEF1, GND2, BNA2, SOL4	166	52	4870	4.51344	0.705511	0.027402	2.50186
GOTERM_BP_FAT	GO:0051186~cofactor metabolic process	16	7.6555	0.00338931	PYC1, ACS1, ECM4, YEF1, GTT2, MLS1, ALD4, NDE2, CIT3, NQM1, INH1, GND2, YJL045W, SDH1, BNA2, SOL4	166	203	4870	2.3123	0.91669	0.0484888	5.02021
GOTERM_BP_FAT	GO:0006733~oxidoreduction coenzyme metabolic process	8	3.82775	0.00505384	ALD4, NDE2, PYC1, NQM1, YEF1, GND2, BNA2, SOL4	166	63	4870	3.72538	0.975493	0.0652092	7.39855
GOTERM_BP_FAT	GO:0006098~pentose-phosphate shunt	3	1.43541	0.0897885	NQM1, GND2, SOL4	166	15	4870	5.86747	1	0.519347	76.0031
KEGG_PATHWAY	sce00030:Pentose phosphate pathway	4	1.91388	0.103802	PGM2, NQM1, GND2, SOL4	60	28	1439	3.42619	0.993535	0.568385	64.508
Annotation Cluster 8	Enrichment Score: 2.217292924687475
Category	Term	Count	%	PValue	Genes	List Total	Pop Hits	Pop Total	Fold Enrichment	Bonferroni	Benjamini	FDR
GOTERM_CC_FAT	GO:0009277~fungal-type cell wall	13	6.2201	1.17193e-05	PIR3, YPS6, CDA1, SPR3, DIA3, DAN4, PLB1, SPI1, SSA1, TDH1, PRY3, YGP1, PST1	127	98	4595	4.79953	0.00194353	0.000972236	0.014239
[truncated: 412 more rows]

## Sheet: T0_G4_up2
Annotation Cluster 1	Enrichment Score: 9.261757981927456
Category	Term	Count	%	PValue	Genes	List Total	Pop Hits	Pop Total	Fold Enrichment	Bonferroni	Benjamini	FDR
[truncated: 204 more rows]

## Sheet: E2_E4_down2
Annotation Cluster 1	Enrichment Score: 1.0159350073236346
[truncated: 142 more rows]

[truncated: 6 more sheets: E2_E4_up2, E2_G2_down2, E2_G2_up2, E4_G4_down2, E4_G4_up2, G2_G4_up2]
