# Supplementary material for: Ethanol exposure increases mutation rate through error-prone polymerases
Source: Nat Commun. 2020 Jul 21;11:3664. doi: 10.1038/s41467-020-17447-3 (PMC7374746; doi:10.1038/s41467-020-17447-3)
Supplement: Supplementary file 8 — Source Data [file 41467_2020_17447_MOESM8_ESM.xlsx]

## Sheet: Figure 1a
Figure 1a		Raw data used to compute mutation rate in rSalvador
MVP11, 0% EtOH					MVP11, 2% EtOH						MVP11, 4% EtOH						MVP11, 6% EtOH
mutation count	cell count	standard deviation cell count	coefficient of variation		mutation count	cell count	standard deviation cell count	coefficient of variation			mutation count	cell count	standard deviation cell count	coefficient of variation			mutation count	cell count	standard deviation cell count	coefficient of variation
3	4.34667e+07	3.49792e+06	0.0804737		2	4.12667e+07	1.16193e+07	0.281567			0	2.33667e+07	1.28298e+06	0.0549064			24	21800000	1.81877e+06	0.0834298
9					1						18						19
7					4	0.949387					1						3	0.501534
3					9						56	0.537577					4
7					5						4						2
8					7						11						86
11					10						6						2
6					8						5						1
7					26						4						1
5					4						4						8
3					7						8						18
3					18						79						1
73					15						5						24
1					6						5						14
9					7						5						4
8					41						16						6
14					12						1						13
2					13						10						8
5					3						12						29
10					9						2						6
3					13						2						24
8					4						1						8
6					32						3						7
3					7						6						87
2					13						6						6
5					133						4						10
12					10						12						10
3					127						24						13
4					3						23						11
40					1						9						14
2					9						17						3
3					8						14						4
31					2						8						8
9					10						2						4
3					13						8						17
14					6						6						4
1					6						1						36
3					4						4						15
6					4						3						18
1					13						3						14
2					8						13						8
4					1						15						25
2					8						7						9
5					8						17						1
15					17						9						7
1					137						4						4
2					3						1						6
19					3						2						38
6					6						19						7
13					254						2						25
7					9						1						19
12					18						3						4
13					22						2						10
3					77						30						4

## Sheet: Figure 1b
Figure 1b
KV571 0%					KV571 6%
mutation count	average total cell count	standard deviation	coefficient of variation		mutation count	average total cell count	standard deviation	coefficient of variation
0	7933333	1.27767e+06	0.161051		9	4500000	704166	0.156481
10					13
5					9	1.76296
0					12
10					7
0					6
9					10
0					9
18					11
4					37
7					7
9					23
5					12
0					10
17					6
1					9
1					18
0					14
6					15
51					17
0					4
2					23
2					6
3					8
3					16
0					13
0					8
10					128
9					5
8					22
10					13
14					22
23					12
13					23
6					11
4					10
34					17
5					14
9					6
18					8
5					12
11					7
6					12
9					5
7					15
9					22
6					17
8					15
5					17
1					13
0					13
3					8
0					7
0					8

## Sheet: Figure 1c
Figure 1c
							raw data cell count and methylene blue staining	0	Total # cells										Dead cells											% dead cells		% viable cells
	0% EtOH	2% EtOH	4% EtOH	6% EtOH				A1	15	10	7	24	14	13	15	24	9	131	0	0	0	0	0	0	0	1	0	1		0.763359		99.2366
	99.2366	96.0784	97.3913	98.2301				A2	15	12	14	13	11	8	12	16	8	109						2			1	3		2.75229		97.2477
	97.2477	96.124	98.3193	100				A3	15	11	15	9	12	4	9	22	9	106	1							2		3		2.83019		97.1698
	97.1698	98.8095	98.4	100				B1	0	3	11	8	4	6	7	4	7	50				2						2		4		96
	96	95.1219	98.5294	100				B2	4	11	8	5	10	7	5	5	9	64										0		0		100
	100	98.7654	96.7213	98.1482				B3	13	15	9	11	14	13	8	9	9	101				1						1		0.990099		99.0099
	99.0099	98.2143	98.7654	95.6522				C1	9	5	21	15	7	16	12	15	10	110	1									1		0.909091		99.0909
	99.0909	98.4252	98.5075	96.4286				C2	7	15	17	13	18	10	11	27	20	138		2								2		1.44928		98.5507
	98.5507	97.2222	100	95.1613				C3	16	22	14	10	8	11	19	15	12	127					1					1		0.787402		99.2126
	99.2126	99.0291	100	100														936													average	98.3909
								0.02																							STD	1.29387
								A1	15	13	5	9	20	17	3	17	3	102		1			1	1		1		4		3.92157		96.0784
								A2	14	6	18	17	18	17	12	14	13	129		3	1						1	5		3.87597		96.124
								A3	7	2	7	13	10	10	16	5	14	84	1									1		1.19048		98.8095
								B1	19	9	14	14	10	18	23	6	10	123		1	2	1			2			6		4.87805		95.122
								B2	8	9	14	11	8	4	7	8	12	81	1									1		1.23457		98.7654
								B3	13	19	14	11	9	12	10	19	5	112		2								2		1.78571		98.2143
								C1	11	23	10	12	16	12	14	14	15	127			1		1					2		1.5748		98.4252
								C2	8	8	16	10	12	18	10	11	15	108					1		2			3		2.77778		97.2222
								C3	9	18	18	17	5	7	6	17	6	103								1		1		0.970874		99.0291
																		969													average	97.5322
								0.04																							STD	1.44299
								A1	12	13	11	14	14	15	6	22	8	115		1		1	1					3		2.6087		97.3913
								A2	15	9	12	9	21	11	13	15	14	119		1				1				2		1.68067		98.3193
								A3	11	18	13	6	17	11	12	17	20	125									2	2		1.6		98.4
								B1	6	8	7	4	10	5	9	11	8	68									1	1		1.47059		98.5294
								B2	5	5	12	10	6	9	3	5	6	61			1			1				2		3.27869		96.7213
								B3	8	15	10	7	10	17	6	3	5	81		1								1		1.23457		98.7654
								C1	2	7	17	3	11	5	2	10	10	67			1							1		1.49254		98.5075
								C2	8	16	5	7	13	8	14	17	14	102										0		0		100
								C3	4	9	10	6	3	8	14	2	4	60										0		0		100
																		798													average	98.5149
								0.06																							STD	1.06095
								A1	10	6	16	12	9	12	12	19	17	113				1			1			2		1.76991		98.2301
								A2	6	9	7	3	5	1	8	3	7	49										0		0		100
								A3	11	15	10	14	11	14	11	13	14	113										0		0		100
								B1	2	5	3	6	4	3	8	0	2	33										0		0		100
								B2	4	5	5	9	7	9	8	6	1	54				1						1		1.85185		98.1481
								B3	7	11	8	4	6	6	14	6	7	69								1	2	3		4.34783		95.6522
								C1	5	8	5	2	8	6	8	9	5	56				1					1	2		3.57143		96.4286
								C2	15	3	10	6	3	7	7	5	6	62				1			1	1		3		4.83871		95.1613
								C3	4	11	8	6	13	7	8	9	3	69										0		0		100
																		618													average	98.18
																															STD	1.99447

## Sheet: Figure 1d
Figure 1d
MVP11, 0% EtOH, URA3						MVP11, 6% EtOH, URA3
mutations	average cell count	standard deviation	coefficient of variation			mutations	average cell count	standard deviation	coefficient of variation
0	3.48667e+07	1.15646e+07	0.331679			0	1.21333e+07	2.06096e+06	0.169859
0						0
0						0	2.87363
0						0
0						1
0						0
0						0
0						0
0						0
0						0
0						0
1						0
0						0
0						0
4						16
0						0
0						1
0						39
0						0
0						0
0						0
0						0
0						0
0						0
0						0
0						0
0						1
44						0
0						0
0						0
0						0
0						0
0						6
0						0
0						0
0						3
0						0
0						0
0						0
0						0
0						0
0						0
0						4
0						0
0						1
0						0
0						0
0						0
0						0
4						0
0						1
0						0
0						0
0						0

## Sheet: Figure 2a
Figure 2a	Mutation rates in acetaldehyde
0	average total cell count			1e-05	average total cell count		0.0001	average total cell count		0.001	average total cell count
number of colonies				number of colonies			number of colonies			number of colonies
6	2.83333e+07			9	27500000		67	34900000		0	24800000
1				8	1.0303		4	0.811843		2	1.14247
15				4			7			19
20				17			11			23
8				6			48			0
10				5			8			18
9				34			99			24
4				11			32			24
18				15			24			9
4				3			87			0
2				4			4			3
3				267			20			7
6				7			3			21
12				23			59			1
5				24			5			1
1				16			1			2
15				9			3			1
25				7			19			12
112				11			49			69
7				9			18			53
1				6			6			11
7				1			15			14
8				17			84			4
6				33			5			9
7				379			6			11
6				13			6			22
21				14			19			0
15				10			9			20
20				8			28			5
4				11			11			5
8				34			16			31
4				19			8			9
11				22			6			30
9				5			9			0
23				8			10			330
11				3			5			0
6				6			6			3
5				3			6			5
5				4			4			84
10				10			1			2
24				20			15			10
8				35			10			13
9				13			5			11
4				8			5			3
26				17			9			6
16				19			7			26
14				7			2			11
10				10			18			23
33				18			6			12
11				17			18			19
11				17			6			2
21				22			3			9
7				9			43			8
6				9			4			7

## Sheet: Figure 2b
Figure 2b
MVP11, O% EtOH		average cell count			adh2D, 0% EtOH		average cell count			adh2OE, 0% EtOH		average cell count			MVP11, 6% EtOH		average cell count		adh2D, 6% EtOH		average cell count			adh2OE, 6% EtOH		average cell count
2		22900000			7		23566666			37		19566666			6		6565000		10		7663333			3		6723333
12					10					18					3		3.48819		7		3.07525			4		2.91026
9					4					12					8				8					5
30					55					14					7				5					15
8					40					50					3				9					8
1					25					5					20				7					17
10					12					4					4				3					15
3					15					2					7				12					3
5					65					7					11				17					13
14					6					3					12				3					16
33					12					18					4				48					6
10					33					3					4				12					10
24					0					8					18				10					3
6					14					10					16				2					11
61					7					1					4				8					13
7					6					2					4				5					2
1					13					8					12				15					10
1					23					4					10				3					10
8					14					28					14				5					31
10					4					8					9				4					6
6					8					4					4				16					38
7					3					7					5				6					28
9					2					11					7				10					30
24					12					4					15				9					11
17					7					5					12				5					9
141					5					6					8				20					6
49					2					5					5				7					5
2					3					3					6				8					9
4					9					4					17				31					7
41					79					4					10				6					12
16					4					2					5				11					2
18					5					4					4				5					11
9					3					5					20				10					15
9					17					0					6				15					8
2					5					44					13				6					6
2					6					71					6				8					42
8					2					29									24					8
1					135					6									16					7
10					5					3									6					7
1					7					2									7					4
7					5					4									3					3
13					12					7									8					8
18					1					5									3					14
6					4					33									13					5
15					0					1									0					32
8					8					4									11					12
16					69					1									19					6
15					7					15									24					10
2					3					1									19					3
2					15					9									37					8
7					4					4									8					5
5					5					3									3					8
5					4					0									6					12
3					12					4									2					6

## Sheet: Figure 2c
Figure 2c															Plate A
What is plotted on graph (highlighted in yellow below)
Average	0% EtOH		6% EtOH
	average	STD	average	STD
MVP11	2.36858	0.614449	163.495	49.2902
EV14	1.72805	0.572653	120.907	41.0025
EV19	1.2974	0.173394	123.678	27.3823
Raw data and calculations to get to acetaldehyde levels:
0%A	1	2	3	4	5	6	7	8	9	10	11	12				1	2	3	4	5	6	7	8	9	10	11	12
2'	0.4205	0.4246	0.4207	0.4285	0.4366	0.409	0.4169	0.4198	0.4078	0.4016	0.4145	0.3983			A	MVP11A	MVP11B	MVP11C	VK3440A	VK3440B	VK3440C	EV14A	EV14B	EV14C	EV19A	EV19B	EV19C
	0.4192	0.4129	0.4199	0.4053	0.4388	0.4131	0.4142	0.4067	0.4019	0.398	0.4064	0.3981			B	MVP11A	MVP11B	MVP11C	VK3440A	VK3440B	VK3440C	EV14A	EV14B	EV14C	EV19A	EV19B	EV19C
	0.4103	0.4101	0.4076	0.4121	0.4239	0.4088	0.4037	0.4462	0.4028	0.396	0.4092	0.4019			C	MVP11A	MVP11B	MVP11C	VK3440A	VK3440B	VK3440C	EV14A	EV14B	EV14C	EV19A	EV19B	EV19C
	0.4122	0.4208	0.4054	0.3089	0.3129	0.3077	0.3055	0.2988	0.2933	0.2981	0.2949	0.3004			D	BL1	BL2	BL3
	0.3896	0.3555	0.4232	0.3927	0.3887	0.3857	0.3861	0.3865	0.3758	0.3771	0.3783	0.3728			E	ST1	ST2	ST3	ST4	ST5	H2O	SC	ST1	ST2	ST3	ST4	ST5	10 µL
	0.3806	0.3946	0.388	0.388	0.3913	0.3876	0.3846	0.3781	0.3792	0.2996	0.295	0.2971			F	H2O	SC	ST1	ST2	ST3	ST4	ST5	H2O	SC
	0.348	0.3544	0.3624	0.3626	0.363	0.376	0.3652	0.3515	0.36	0.355	0.3457	0.3445			G	ST1	ST2	ST3	ST4	ST5	H2O	SC	ST1	ST2	ST3	ST4	ST5	5 µL
	0.3892	0.3845	0.3926	0.3834	0.3849	0.4058	0.3944	0.3843	0.3881	0.299	0.2938	0.3			H	H2O	SC	ST1	ST2	ST3	ST4	ST5	H2O	SC
	1	2	3	4	5	6	7	8	9	10	11	12
10'	0.4415	0.4395	0.4326	0.4256	0.4542	0.4202	0.4306	0.431	0.4186	0.4119	0.4295	0.4127			Same lay-out for all plates
	0.4422	0.4282	0.4335	0.4161	0.4572	0.4284	0.4303	0.4221	0.4143	0.4076	0.4227	0.4113			Plate A	210 µL sample
	0.4045	0.4033	0.4029	0.4057	0.4172	0.4031	0.3978	0.3997	0.3957	0.3879	0.4018	0.3938			Plate B	60µL sample +150 µL distilled water
	0.446	0.45	0.4005	0.3048	0.3198	0.3176	0.315	0.3062	0.3027	0.307	0.302	0.3142
	0.5119	0.4156	0.4631	0.4127	0.4011	0.3891	0.3966	0.5215	0.4374	0.4168	0.3964	0.385
	0.392	0.4056	0.3808	0.3811	0.3834	0.3793	0.3769	0.37	0.3716	0.2994	0.2968	0.2968
	0.4219	0.4008	0.3924	0.3796	0.3753	0.3812	0.3803	0.4228	0.3965	0.3815	0.3659	0.3548
	0.3952	0.3925	0.3838	0.3766	0.3738	0.3931	0.3862	0.3763	0.3788	0.2985	0.2936	0.299
correct for blank measurement
	1	2	3	4	5	6	7	8	9	10	11	12
A	0.037	0.0362	0.0297	0.0199	0.037	0.0171	0.0328	0.0313	0.0229	0.024	0.0277	0.0189
B	0.0377	0.0249	0.0306	0.0104	0.04	0.0253	0.0325	0.0224	0.0186	0.0197	0.0209	0.0175
C	-0.0058	-0.0068	-0.0047	-0.0064	-0.0067	-0.0057	-0.0059	-0.0465	-0.0071	-0.0081	-0.0074	-0.0081
D	0.0338	0.0292	-0.0049	-0.0041	0.0069	0.0099	0.0095	0.0074	0.0094	0.0089	0.0071	0.0138
E	0.1223	0.0601	0.0399	0.02	0.0124	0.0034	0.0105	0.135	0.0616	0.0397	0.0181	0.0122
F	0.0114	0.011	-0.0072	-0.0069	-0.0079	-0.0083	-0.0077	-0.0081	-0.0076	-0.0002	0.0018	-0.0003
G	0.0739	0.0464	0.03	0.017	0.0123	0.0052	0.0151	0.0713	0.0365	0.0265	0.0202	0.0103
H	0.006	0.008	-0.0088	-0.0068	-0.0111	-0.0127	-0.0082	-0.008	-0.0093	-0.0005	-0.0002	-0.001
Average of measurements
standard		µg					ST1	50 mg/L
ST1	0.12865	50					dilute (10 in 210 µL)
ST2	0.06085	25					0.047619
ST3	0.0398	12.5					21
ST4	0.01905	6.25					so diluted 21 times
ST5	0.0123	3.125					ST1	2.38095	mg/L
H2O	0.0074	0					10 µL	5e-07
SC	0.01075							50 µg
			410.38	2.188
convert to amount, using regular standard curve
	1	2	3	4	5	6	7	8	9	10	11	12
A	12.9961	12.6678	10.0003	5.97856	12.9961	4.8295	11.2725	10.6569	7.2097	7.66112	9.17953	5.56818
B	13.2833	8.03046	10.3696	2.07995	14.2272	8.19461	11.1494	7.00451	5.44507	5.89649	6.38894	4.99365
average	13.1397	10.3491	10.185	4.02926	13.6116	6.51206	11.2109	8.8307	6.32739	6.7788	7.78423	5.28092
STD	0.203128	3.27906	0.261164	2.75673	0.870547	2.3795	0.0870547	2.58262	1.24778	1.24778	1.97324	0.406255
	1	2	3	4	5	6	7	8	9	10	11	12
A	12.9961	12.6678	10.0003	5.97856	12.9961	4.8295	11.2725	10.6569	7.2097	7.66112	9.17953	5.56818
B	13.2833	8.03046	10.3696	2.07995	14.2272	8.19461	11.1494	7.00451	5.44507	5.89649	6.38894	4.99365
average	13.1397	10.3491	10.185	4.02926	13.6116	6.51206	11.2109	8.8307	6.32739	6.7788	7.78423	5.28092
STD	0.203128	3.27906	0.261164	2.75673	0.870547	2.3795	0.0870547	2.58262	1.24778	1.24778	1.97324	0.406255
BUT we still need to take into account the number of cells
express it as µg produced per xx cells?
cell count per mL as determined by cell counter when stopping fermentations
	MVP11A	MVP11B	MVP11C	VK3440A	VK3440B	VK3440C	EV14A	EV14B	EV14C	EV19A	EV19B	EV19C
measured	713000	821000	878000	799000	804000	906000	856000	768000	972000	760000	1030000	768000
actual	71300000	8.21e+07	8.78e+07	79900000	8.04e+07	90600000	85600000	76800000	9.72e+07	76000000	103000000	76800000
in a total of 150 mL	10695000000	1.2315e+10	1.317e+10	11985000000	1.206e+10	13590000000	12840000000	11520000000	1.458e+10	11400000000	15450000000	11520000000
µg acetaldehyde in 60 µL culture
	1	2	3	4	5	6	7	8	9	10	11	12
A	12.9961	12.6678	10.0003	5.97856	12.9961	4.8295	11.2725	10.6569	7.2097	7.66112	9.17953	5.56818
B	13.2833	8.03046	10.3696	2.07995	14.2272	8.19461	11.1494	7.00451	5.44507	5.89649	6.38894	4.99365
average	13.1397	10.3491	10.185	4.02926	13.6116	6.51206	11.2109	8.8307	6.32739	6.7788	7.78423	5.28092
STD	0.203128	3.27906	0.261164	2.75673	0.870547	2.3795	0.0870547	2.58262	1.24778	1.24778	1.97324	0.406255
so, in 150 mL culture
2500	times more
	1	2	3	4	5	6	7	8	9	10	11	12
A	32490.1	31669.4	25000.7	14946.4	32490.1	12073.7	28181.2	26642.2	18024.3	19152.8	22948.8	13920.5
B	33208.3	20076.2	25924.1	5199.88	35568	20486.5	27873.4	17511.3	13612.7	14741.2	15972.4	12484.1
Average	32849.2	25872.8	25462.4	10073.1	34029.1	16280.1	28027.3	22076.8	15818.5	16947	19460.6	13202.3
expressed per cell	3.07146e-06	2.10092e-06	1.93336e-06	8.40479e-07	2.82165e-06	1.19795e-06	2.18281e-06	1.91639e-06	1.08494e-06	1.48658e-06	1.25958e-06	1.14603e-06
expressed per 10^6 cells	3.07146	2.10092	1.93336	0.840479	2.82165	1.19795	2.18281	1.91639	1.08494	1.48658	1.25958	1.14603
Average	0% EtOH			µg acetaldehyde per 10^6 cells
	average	STD		plotted in graph
MVP11	2.36858	0.614449
VK3440	2.0098	1.14813
EV14	1.72805	0.572653
EV19	1.2974	0.173394
6%A	1	2	3	4	5	6	7	8	9	10	11	12				1	2	3	4	5	6	7	8	9	10	11	12
2'	0.4038	0.4044	0.4072	0.3964	0.4122	0.4044	0.4031	0.4082	0.3914	0.4026	0.3903	0.3902	0.0158		A	MVP11A	MVP11B	MVP11C	VK3440A	VK3440B	VK3440C	EV14A	EV14B	EV14C	EV19A	EV19B	EV19C
	0.3893	0.3941	0.3942	0.3915	0.3974	0.3953	0.393	0.3914	0.3848	0.3723	0.382	0.3918			B	MVP11A	MVP11B	MVP11C	VK3440A	VK3440B	VK3440C	EV14A	EV14B	EV14C	EV19A	EV19B	EV19C
	0.388	0.3879	0.3964	0.3977	0.4117	0.3977	0.3886	0.3934	0.384	0.3892	0.3902	0.392			C	MVP11A	MVP11B	MVP11C	VK3440A	VK3440B	VK3440C	EV14A	EV14B	EV14C	EV19A	EV19B	EV19C
	0.3925	0.3907	0.4027	0.3311	0.3202	0.3383	0.3219	0.3087	0.3165	0.3175	0.3152	0.3257			D	BL1	BL2	BL3
	0.3184	0.32	0.3271	0.3329	0.3307	0.3319	0.3262	0.3217	0.3235	0.3185	0.3177	0.3204			E	ST1	ST2	ST3	ST4	ST5	H2O	SC	ST1	ST2	ST3	ST4	ST5	10 µL
	0.3194	0.3316	0.3326	0.3334	0.3319	0.3361	0.3209	0.3232	0.3193	0.3292	0.3142	0.3244			F	H2O	SC	ST1	ST2	ST3	ST4	ST5	H2O	SC
	0.3551	0.341	0.3768	0.3807	0.3823	0.3788	0.3804	0.3727	0.3698	0.3584	0.3627	0.3545			G	ST1	ST2	ST3	ST4	ST5	H2O	SC	ST1	ST2	ST3	ST4	ST5	5 µL
	0.3964	0.3991	0.4016	0.4164	0.4092	0.4148	0.4101	0.4033	0.4106	0.3175	0.3111	0.3294			H	H2O	SC	ST1	ST2	ST3	ST4	ST5	H2O	SC
	1	2	3	4	5	6	7	8	9	10	11	12
20	0.4779	0.522	0.5228	0.4614	0.5083	0.498	0.4642	0.4914	0.5072	0.5169	0.4691	0.4929			Same lay-out for all plates
	0.4669	0.5126	0.5327	0.4653	0.4856	0.4983	0.4574	0.4842	0.5117	0.5003	0.4699	0.504			Plate A	210 µL sample
	0.3813	0.3816	0.3899	0.3911	0.4057	0.3924	0.3829	0.3874	0.3781	0.3831	0.3843	0.3858			Plate B	60µL sample +150 µL distilled water
	0.4109	0.4107	0.3966	0.3312	0.3302	0.3384	0.3223	0.3179	0.3166	0.3176	0.315	0.3262
	0.3181	0.3202	0.3273	0.3331	0.3319	0.3316	0.3283	0.3216	0.3232	0.3291	0.3175	0.3204
	0.3218	0.3315	0.3329	0.3328	0.3317	0.3357	0.3231	0.3228	0.3193	0.3295	0.3279	0.3245
	0.5202	0.4418	0.4314	0.4138	0.4016	0.3858	0.3995	0.5395	0.4599	0.4117	0.3913	0.3733
	0.4033	0.416	0.3958	0.4111	0.4025	0.4069	0.4047	0.397	0.403	0.3174	0.3109	0.3292
															MVP11A
correct for blank measurement
	1	2	3	4	5	6	7	8	9	10	11	12
A	0.0966	0.1404	0.1329	0.0703	0.1026	0.1056	0.0813	0.104	0.1291	0.1338	0.0848	0.1071
B	0.0856	0.131	0.1428	0.0742	0.0799	0.1059	0.0745	0.0968	0.1336	0.1172	0.0856	0.1182
C	-0.0067	-0.0063	-0.0065	-0.0066	-0.006	-0.0053	-0.0057	-0.006	-0.0059	-0.0061	-0.0059	-0.0062
D	0.0184	0.02	-0.0061	0.0001	0.01	0.0001	0.0004	0.0092	0.0001	0.0001	-0.0002	0.0005
E
F
G	0.1651	0.1008	0.0546	0.0331	0.0193	0.007	0.0191	0.1668	0.0901	0.0533	0.0286	0.0188
H	0.0069	0.0169	-0.0058	-0.0053	-0.0067	-0.0079	-0.0054	-0.0063	-0.0076	-0.0001	-0.0002	-0.0002
							ST1	50 mg/L
							dilute (10 in 210 µL)
			a	b			0.047619
			338.26	2.537			21
standard		µg					so diluted 21 times
ST1	0.08065	25					ST1	2.38095	mg/L
ST2	0.04575	12.5					10 µL	5e-07
ST3	0.02585	6.25						50 µg
ST4	0.0174	3.125
ST5	0.0122	1.5625
H2O	0.00635	0
SC	0.0172	0
			314.05	3.3356
standard		µg
ST1	0.16595	50
ST2	0.09545	25
ST3	0.05395	12.5
ST4	0.03085	6.25
ST5	0.01905	3.125
H2O	0.00695	0
SC	0.018	3.125
	1	2	3	4	5	6	7	8	9	10	11	12
A	30.1389	44.9547	42.4178	21.2427	32.1685	33.1833	24.9635	32.642	41.1324	42.7222	26.1474	33.6906	in 10 µL
B	26.4181	41.7751	45.7665	22.5619	24.49	33.2847	22.6634	30.2066	42.6545	37.1071	26.4181	37.4453
average	28.2785	43.3649	44.0921	21.9023	28.3292	33.234	23.8135	31.4243	41.8935	39.9146	26.2828	35.568
STD	2.63105	2.24835	2.36794	0.932825	5.42952	0.0717558	1.62646	1.72214	1.07634	3.97049	0.191349	2.65496
BUT we still need to take into account the number of cells
express it as µg produced per xx cells?
cell count per mL as determined by cell counter when stopping fermentations
	MVP11A	MVP11B	MVP11C	VK3440A	VK3440B	VK3440C	EV14A	EV14B	EV14C	EV19A	EV19B	EV19C
measured	240000	201000	281000	49500	284000	289000	270000	292000	251000	328000	270000	234000
actual	24000000	2.01e+07	28100000	4950000	28400000	28900000	27000000	29200000	2.51e+07	32800000	27000000	23400000
in a total of 150 mL	3600000000	3.015e+09	4215000000	742500000	4260000000	4335000000	4050000000	4380000000	3.765e+09	4920000000	4050000000	3510000000
µg acetaldehyde in 10 µL culture
	1	2	3	4	5	6	7	8	9	10	11	12
A	30.1389	44.9547	42.4178	21.2427	32.1685	33.1833	24.9635	32.642	41.1324	42.7222	26.1474	33.6906
B	26.4181	41.7751	45.7665	22.5619	24.49	33.2847	22.6634	30.2066	42.6545	37.1071	26.4181	37.4453
average	28.2785	43.3649	44.0921	21.9023	28.3292	33.234	23.8135	31.4243	41.8935	39.9146	26.2828	35.568
STD	2.63105	2.24835	2.36794	0.932825	5.42952	0.0717558	1.62646	1.72214	1.07634	3.97049	0.191349	2.65496
so, in 150 mL culture
15000	times more
	1	2	3	4	5	6	7	8	9	10	11	12
A	452084	674321	636266	318640	482527	497749	374453	489631	616985	640833	392212	505360
B	396271	626626	686498	338428	367350	499271	339951	453099	639818	556606	396271	561680
Average	424177	650473	661382	328534	424938	498510	357202	471365	628402	598719	394241	533520
expressed per cell	0.000117827	0.000215746	0.000156912	0.00044247	9.97508e-05	0.000114997	8.8198e-05	0.000107617	0.000166906	0.000121691	9.73435e-05	0.000152
expressed per 10^6 cells	117.827	215.746	156.912	442.47	99.7508	114.997	88.198	107.617	166.906	121.691	97.3435	152
Average
	average	STD
MVP11	163.495	49.2902
VK3440	107.374	10.7804
EV14	120.907	41.0025
EV19	123.678	27.3823

## Sheet: Figure 2d
Figure 2d
MVP11 0%						MVP11 6%					MVP11 isopropanol						MVP11 methanol
mutation count	average total cell count	standard deviation	coefficient of variation			mutation count	average total cell count	standard deviation	coefficient of variation		mutation count	average total cell count	standard deviation	coefficient of variation			mutation count	average total cell count	standard deviation	coefficient of variation
14	2.91667e+07	2.83193e+06	0.0970947			43	13450000	1.3363e+06	0.0993533		45	14000000	1.90445e+06	0.136032			79	29400000	1.01275e+06	0.0344472
23						51					35						31
6						28		2.16853			3						29
10						367					11						45
6						19					11						12
4						32					3						72
11						9					7						96
9						5					10						34
10						14					11						32
4						10					5						52
10						15					16						33
2						17					17						58
13						9					8						13
4						4					5						27
4						4					17						29
6						19					14						92
4						17					10						16
12						47					5						10
18						28					12						17
13						12					4						21
19						16					1						26
3						16					6						93
34						17					19						264
3						12					12						24
52						0					10						30
3						11					11						46
8						14					8						36
14						14					10						15
0						8					23						102
9						11					63						85
15						8					24						52
3						15					14						28
9						7					20						29
3						3					26						91
5						8					7						20
12						21					8						56
3						5					6						47
8						11					10						35
10						8					5						83
15						10					9						20
8						4					11						124
8						10					11						63
1						15					12						17
1						10					9						29
67						13					36						92
4						86					7						36
31						50					21						13
95						5					5						17
27						8					9						21
8						61					24						99
23						36					5						18
19						8					8						32
14						10					30						24
6						5					7						10
10						7					15						21
53						14					14						26
6						17					16						46
2						13					18						33
11						9					33						29
6						385					11						20
3						2					9						39
11						8					4						47
4						10					19						36
18						8					40						89
7						17					18						52
40						9					34						56
16						12					7						25
3						6					35						53
4						12					8						59
3						4					10						461
3						24					35						20
15						19					17						36
47						94					31						56
6						10					12						246
24						5					7						20
8						12					51						13
4						35					17						40
44						4					9						17
9						10					11						39
5						21					16						60
14						4					10						80
29						24					16						20
5						8					41						26
2						27					22						23
64						6					21						0
10						8					29						30
22						5					15						121
5						10					13						66
3						1					17						16
10						12					15						50
7						8					12						22
6						5					8						31
5						7					19						50
3						14					23						34
62						13					40						20
4						10					33						138
13						8					11						28
22						19					9						24
67						1					11						55
4						18					13						32
6						21					60						22
7						8					16						17
16						9					14						35
8						0					15						39
14						8					11						75
21						33					7						27
4						28					22						22
5						12					27						19

## Sheet: Figure 3b
Figure 3b
	0% EtOH	6% EtOH
insertions	9.9	10.5
deletions	17	12
transitions	21.3	35.3
transversions	51.8	42.1

## Sheet: Figure 3c
Figure 3c
	0% EtOH	6% EtOH
C>A	41	28
C>G	11	9
C>T	22	36
T>A	10	6
T>C	7	10
T>G	10	12

[truncated: 26 more sheets: Figure 4a, Figure 4b, Figure 5a, Figure 5b, Figure 5d, Figure 6b, Figure 6c, Figure 7a, Figure 7b, Figure 8, Supplementary Figure 1, Supplementary Figure 2a, Supplementary Figure 2b, Supplementary Figure 2c, Supplementary Figure 2d, Supplementary Figure 3a, Supplementary Figure 3b, Supplementary Figure 4a, Supplementary Figure 4b, Supplementary Figure 4c …]
